# Supplementary material for: Global Composition of the Bacteriophage Community in Honey Bees
Source: mSystems. 2022 Mar 28;7(2):e01195-21. doi: 10.1128/msystems.01195-21 (PMC9040601; doi:10.1128/msystems.01195-21)
Supplement: TABLE S2 [file msystems.01195-21-st002.xls]

## Sheet: SI_table2_revision
Genome	Flye.length	Flye.cov	Flye.circ	IsPhage	Vibrant.prediction	Vibrant.type	Vibrant.Quality	Phaster.COMPLETENESS.score	Phaster.SPECIFIC_KEYWORD	Phaster.TOTAL_PROTEIN_NUM	Phaster.PHAGE_HIT_PROTEIN_NUM	Phaster.MOST_COMMON_PHAGE_NAME.hit_genes_count	vHulk.pred	vHulkEntropy	VC	VC.Status	VC.Size	VC.Subcluster	VC.Subcluster.Size	VC.Quality	VC.members	virusTax	virusHost	crisprhit	mattInfo	bonillaInfo	CrisprDB	checkV_quality	checkV_completeness	checkV_warning	checkv_clust95	checkv_clust99
circular_pair_102	6.061	100	Y	TRUE	organism	unidentified	NA	NA	NA	NA	NA	NA	None	3.86		Singleton	NA	NA	NA	NA	NA		Gilliamella	Gilliamella apicola	NA	NA	Gilliamella	Not-determined	NA	no viral genes detected	NA	NA
circular_pair_124	9.774	169	Y	TRUE	virus	lytic	low quality draft	incomplete	tail	18	10	PHAGE_Mycoba_Angel_NC_012788(1),PHAGE_Rhizob_16_3_NC_011103(1),PHAGE_Mycoba_FlagStaff_NC_028861(1),PHAGE_Xantho_Xp15_NC_007024(1),PHAGE_Escher_TL_2011b_NC_019445(1),PHAGE_Erwini_Ea9_2_NC_023579(1),PHAGE_Mycoba_Liefie_NC_023705(1),PHAGE_Mycoba_Halo_NC_008202(1),PHAGE_Mycoba_Jolie2_NC_023604(1),PHAGE_Sinorh_phiM7_NC_041929(1),PHAGE_Agroba_7_7_1_NC_019519(1),PHAGE_Sinorh_phiN3_NC_028945(1),PHAGE_Erw…	None	3.6826	339_0	Clustered	2	VC_339_0	2	0.2176	circular_pair_124,contig_2914			NA	NA	NA	NA	Low-quality	17.01		contig_2914,circular_pair_124	contig_2914,circular_pair_124
circular_pair_131	2.544	71	Y	TRUE	NA	unidentified	NA	NA	NA	NA	NA	NA	NA	NA		Singleton	NA	NA	NA	NA	NA			NA	NA	NA	NA	Low-quality	1.04	no viral genes detected	NA	NA
circular_pair_1390	4.62	46	Y	TRUE	NA	unidentified	NA	NA	NA	NA	NA	NA	NA	NA		Singleton	NA	NA	NA	NA	NA			NA	NA	NA	NA	High-quality	100	high kmer_freq may indicate large duplication	NA	NA
circular_pair_1398	4.549	13	Y	TRUE	NA	unidentified	NA	NA	NA	NA	NA	NA	NA	NA		Singleton	NA	NA	NA	NA	NA			NA	NA	NA	NA	Not-determined	NA	no viral genes detected	NA	NA
circular_pair_1512	10.165	3	Y	TRUE	virus	unidentified	NA	NA	NA	NA	NA	NA	None	4.10902		Singleton	NA	NA	NA	NA	NA			NA	NA	NA	NA	Not-determined	NA	no viral genes detected	NA	NA
circular_pair_1521	4.646	6	Y	TRUE	virus	unidentified	NA	NA	NA	NA	NA	NA	NA	NA		Singleton	NA	NA	NA	NA	NA			NA	NA	NA	NA	Not-determined	NA	no viral genes detected	NA	NA
circular_pair_1555	4.532	56	Y	TRUE	virus	lytic	low quality draft	NA	NA	NA	NA	NA	NA	NA	218_0	Clustered	2	VC_218_0	2	0.1109	circular_pair_1555,contig_2929			NA	NA	NA	NA	High-quality	100		contig_2929,circular_pair_1555	contig_2929,circular_pair_1555
circular_pair_1594	4.576	67	Y	TRUE	NA	unidentified	NA	NA	NA	NA	NA	NA	NA	NA		Singleton	NA	NA	NA	NA	NA			NA	NA	NA	NA	High-quality	100	high kmer_freq may indicate large duplication; contig >1.5x longer than expected genome length	NA	NA
circular_pair_1649	4.149	28	Y	TRUE	NA	unidentified	NA	NA	NA	NA	NA	NA	NA	NA	NA	NA	NA	NA	NA	NA	NA			NA	NA	NA	NA	Not-determined	NA	no viral genes detected	NA	NA
circular_pair_1656	6.865	17	Y	TRUE	virus	unidentified	NA	NA	NA	NA	NA	NA	None	4.10902		Singleton	NA	NA	NA	NA	NA		Gilliamella	Gilliamella apicola	NA	NA	NA	Not-determined	NA	no viral genes detected	NA	NA
circular_pair_1769	11.936	2	Y	TRUE	NA	unidentified	NA	NA	NA	NA	NA	NA	None	4.10274		Singleton	NA	NA	NA	NA	NA			NA	NA	NA	NA	Not-determined	NA	no viral genes detected	NA	NA
circular_pair_1976	7.801	8	Y	TRUE	virus	unidentified	NA	NA	NA	NA	NA	NA	None	4.10902		Singleton	NA	NA	NA	NA	NA			NA	NA	NA	NA	High-quality	100		NA	NA
circular_pair_2015	25.629	1	Y	TRUE	virus	lytic	low quality draft	NA	NA	NA	NA	NA	None	3.81322		Outlier	NA	NA	NA	NA	NA			NA	NA	NA	NA	Low-quality	29.71		NA	NA
circular_pair_2090	4.808	104	Y	TRUE	NA	unidentified	NA	NA	NA	NA	NA	NA	NA	NA		Singleton	NA	NA	NA	NA	NA			NA	NA	NA	NA	High-quality	100	high kmer_freq may indicate large duplication; contig >1.5x longer than expected genome length	NA	NA
circular_pair_2162	3.765	343	Y	TRUE	virus	unidentified	NA	NA	NA	NA	NA	NA	NA	NA		Outlier	NA	NA	NA	NA	NA			NA	NA	NA	Bifidobacterium	Not-determined	NA	no viral genes detected	NA	NA
circular_pair_223	19.59	5	Y	TRUE	NA	unidentified	NA	NA	NA	NA	NA	NA	None	4.10957		Singleton	NA	NA	NA	NA	NA			NA	NA	NA	NA	Not-determined	NA	no viral genes detected	NA	NA
circular_pair_242	5.255	28	Y	TRUE	organism	unidentified	NA	NA	NA	NA	NA	NA	None	4.09914		Singleton	NA	NA	NA	NA	NA			NA	NA	NA	NA	Not-determined	NA	no viral genes detected	NA	NA
circular_pair_2456	5.024	67	Y	TRUE	virus	unidentified	NA	NA	NA	NA	NA	NA	None	4.10694	418_0	Clustered	2	VC_418_0	2	0.5496	circular_pair_2456,contig_2960			NA	NA	NA	NA	Not-determined	NA	no viral genes detected	contig_2960,circular_pair_2456	contig_2960,circular_pair_2456
circular_pair_2501	4.403	46	Y	TRUE	virus	unidentified	NA	NA	NA	NA	NA	NA	NA	NA	457_0	Clustered	2	VC_457_0	2	1	circular_pair_2501,contig_2963			NA	NA	NA	NA	Not-determined	NA	no viral genes detected	contig_2963,circular_pair_2501	contig_2963,circular_pair_2501
circular_pair_2518	4.969	42	Y	TRUE	virus	lysogenic	low quality draft	NA	NA	NA	NA	NA	NA	NA		Outlier	NA	NA	NA	NA	NA		Gilliamella	Gilliamella apicola	NA	NA	Gilliamella	Low-quality	3.28		NA	NA
circular_pair_2652	33.327	4	Y	TRUE	NA	unidentified	NA	NA	NA	NA	NA	NA	None	3.91547		Outlier	NA	NA	NA	NA	NA			NA	NA	NA	NA	Low-quality	25.7		NA	NA
circular_pair_2710	26.66	3	Y	TRUE	virus	lytic	low quality draft	NA	NA	NA	NA	NA	None	4.05492	185_0	Clustered	2	VC_185_0	2	0.1767	circular_pair_2710,contig_2967		Bifidobacterium	NA	NA	NA	Bifidobacterium	Medium-quality	87.84		NA	NA
circular_pair_2741	3.149	62	Y	TRUE	virus	lysogenic	low quality draft	NA	NA	NA	NA	NA	NA	NA	397_0	Clustered	2	VC_397_0	2	0.4673	circular_pair_2741,contig_2968		Gilliamella	Gilliamella apicola	NA	NA	Gilliamella	Low-quality	7.1		circular_pair_2741,contig_2968	circular_pair_2741,contig_2968
circular_pair_2770	5.006	7	Y	TRUE	virus	unidentified	NA	NA	NA	NA	NA	NA	None	4.10902		Singleton	NA	NA	NA	NA	NA			NA	NA	NA	NA	Not-determined	NA	no viral genes detected	NA	NA
circular_pair_2858	3.522	72	Y	TRUE	NA	unidentified	NA	NA	NA	NA	NA	NA	NA	NA		Singleton	NA	NA	NA	NA	NA			NA	NA	NA	NA	High-quality	100	high kmer_freq may indicate large duplication	NA	NA
circular_pair_2880	2.812	125	Y	TRUE	NA	unidentified	NA	NA	NA	NA	NA	NA	NA	NA		Singleton	NA	NA	NA	NA	NA			NA	NA	NA	NA	High-quality	100		NA	NA
circular_pair_2958	4.974	34	Y	TRUE	plasmid	unidentified	NA	NA	NA	NA	NA	NA	NA	NA	176_0	Clustered	2	VC_176_0	2	0.1377	JAAOBB010000177.1,circular_pair_2958			NA	NA	unknown,lytic,unclassified,16187	NA	Low-quality	6.29		NA	NA
circular_pair_3020	4.765	155	Y	TRUE	NA	unidentified	NA	NA	NA	NA	NA	NA	NA	NA	270_0	Clustered	2	VC_270_0	2	0.0936	circular_pair_3020,contig_2982			NA	NA	NA	NA	Low-quality	6.31		contig_2982,circular_pair_3020	NA
circular_pair_3024	7.091	10	Y	TRUE	virus	unidentified	NA	NA	NA	NA	NA	NA	None	4.10902		Singleton	NA	NA	NA	NA	NA			NA	NA	NA	NA	Not-determined	NA	no viral genes detected	NA	NA
circular_pair_3055	4.095	59	Y	TRUE	virus	lytic	low quality draft	NA	NA	NA	NA	NA	NA	NA		Singleton	NA	NA	NA	NA	NA		Lactobacillus	Lactobacillus sp	NA	NA	Lactobacillus	Low-quality	7.74	high kmer_freq may indicate large duplication	NA	NA
circular_pair_3102	7.32	76	Y	TRUE	virus	lytic	low quality draft	NA	NA	NA	NA	NA	None	4.01395		Overlap (VC_141/VC_295)	NA	NA	NA	NA	NA		Lactobacillus	Lactobacillus	NA	NA	Lactobacillus	Low-quality	14.01		contig_2987,circular_pair_3102	contig_2987,circular_pair_3102
circular_pair_3129	5.198	26	Y	TRUE	organism	unidentified	NA	NA	NA	NA	NA	NA	None	4.05964		Singleton	NA	NA	NA	NA	NA			NA	NA	NA	NA	Not-determined	NA	no viral genes detected	NA	NA
circular_pair_3149	3.419	57	Y	TRUE	virus	lytic	low quality draft	NA	NA	NA	NA	NA	NA	NA		Outlier	NA	NA	NA	NA	NA			NA	NA	NA	NA	Low-quality	2.06		circular_pair_3149,contig_2989	circular_pair_3149,contig_2989
circular_pair_3186	23.699	1	Y	TRUE	virus	lytic	low quality draft	NA	NA	NA	NA	NA	None	4.06817	251_0	Clustered	7	VC_251_0	7	0.2725	circular_pair_3186,contig_226,contig_479,contig_493,contig_499,contig_628,contig_632			NA	NA	NA	NA	Low-quality	38.25		circular_pair_3186,contig_479,contig_493,contig_226	NA
circular_pair_3188	8.765	21	Y	TRUE	virus	lytic	medium quality draft	NA	NA	NA	NA	NA	Escherichia_coli	0.484639	458_0	Clustered	2	VC_458_0	2	1	circular_pair_3188,contig_2993		Escherichia	NA	NA	NA	NA	High-quality	100	contig >1.5x longer than expected genome length	contig_2993,circular_pair_3188	contig_2993,circular_pair_3188
circular_pair_3218	3.094	101	Y	TRUE	organism	unidentified	NA	NA	NA	NA	NA	NA	NA	NA		Singleton	NA	NA	NA	NA	NA		Gilliamella	Gilliamella apicola	NA	NA	Gilliamella	Not-determined	NA	no viral genes detected	NA	NA
circular_pair_3245	4.344	38	Y	TRUE	virus	lytic	low quality draft	NA	NA	NA	NA	NA	NA	NA	459_0	Clustered	2	VC_459_0	2	1	circular_pair_3245,circular_pair_3501		Bifidobacterium	Bifidobacterium asteroides	NA	NA	Bifidobacterium	High-quality	100		NA	NA
circular_pair_330	6.328	70	Y	TRUE	virus	unidentified	NA	NA	NA	NA	NA	NA	None	4.11175	460_0	Clustered	2	VC_460_0	2	1	circular_pair_330,contig_2996			NA	NA	NA	NA	Not-determined	NA	no viral genes detected	contig_2996,circular_pair_330	contig_2996,circular_pair_330
circular_pair_3327	3.936	363	Y	TRUE	organism	unidentified	NA	NA	NA	NA	NA	NA	NA	NA	398_0	Clustered	2	VC_398_0	2	0.4147	circular_pair_3327,contig_333			NA	NA	NA	NA	Low-quality	3.88		NA	NA
circular_pair_3329	4.333	12	Y	TRUE	virus	unidentified	NA	NA	NA	NA	NA	NA	NA	NA		Singleton	NA	NA	NA	NA	NA			NA	NA	NA	NA	Not-determined	NA	no viral genes detected; low-confidence DTR	NA	NA
circular_pair_3338	7.59	51	Y	TRUE	virus	lytic	low quality draft	NA	NA	NA	NA	NA	None	3.6663	338_0	Clustered	2	VC_338_0	2	0.2853	circular_pair_3338,contig_3001			NA	NA	NA	NA	Low-quality	20.98		contig_3001,circular_pair_3338	NA
circular_pair_3362	10.558	8	Y	TRUE	virus	lytic	low quality draft	NA	NA	NA	NA	NA	None	4.01693		Outlier	NA	NA	NA	NA	NA		Bartonella	Bartonella apis	NA	NA	Bartonella	Low-quality	6.64		NA	NA
circular_pair_3375	5.548	41	Y	TRUE	virus	lytic	low quality draft	NA	NA	NA	NA	NA	None	3.97826	399_0	Clustered	2	VC_399_0	2	0.5388	circular_pair_3375,contig_3004		Gilliamella	Gilliamella apicola	NA	NA	Gilliamella	Low-quality	13.68		contig_3004,circular_pair_3375	contig_3004,circular_pair_3375
circular_pair_3422	5.419	222	Y	TRUE	virus	lytic	low quality draft	NA	NA	NA	NA	NA	None	4.06361		Singleton	NA	NA	NA	NA	NA			NA	NA	NA	NA	Not-determined	NA	no viral genes detected	NA	NA
circular_pair_3426	14.199	4	Y	TRUE	virus	lytic	low quality draft	NA	NA	NA	NA	NA	None	3.93653		Singleton	NA	NA	NA	NA	NA			NA	NA	NA	NA	Low-quality	30.38		NA	NA
circular_pair_3434	5.296	66	Y	TRUE	virus	lytic	low quality draft	NA	NA	NA	NA	NA	None	4.01254	354_0	Clustered	2	VC_354_0	2	0.381	circular_pair_3434,contig_3008			NA	NA	NA	NA	Low-quality	9.18	low-confidence DTR	contig_3008,circular_pair_3434	contig_3008,circular_pair_3434
circular_pair_3442	3.594	109	Y	TRUE	virus	lysogenic	low quality draft	NA	NA	NA	NA	NA	NA	NA	162_0	Clustered	3	VC_162_0	3	0.186	circular_pair_3442,contig_2603,contig_2847		Gilliamella	NA	NA	NA	NA	Low-quality	10.82		NA	NA
circular_pair_348	11.168	14	Y	TRUE	NA	unidentified	NA	NA	NA	NA	NA	NA	None	4.10902		Singleton	NA	NA	NA	NA	NA			NA	NA	NA	NA	Not-determined	NA	no viral genes detected	NA	NA
circular_pair_3501	4.582	59	Y	TRUE	virus	lytic	low quality draft	NA	NA	NA	NA	NA	NA	NA	459_0	Clustered	2	VC_459_0	2	1	circular_pair_3245,circular_pair_3501			NA	NA	NA	NA	High-quality	100		NA	NA
circular_pair_3528	3.611	60	Y	TRUE	NA	unidentified	NA	NA	NA	NA	NA	NA	NA	NA		Outlier	NA	NA	NA	NA	NA		Gilliamella	Gilliamella apicola	NA	NA	Gilliamella	Low-quality	7.59		NA	NA
circular_pair_3535	15.747	72	Y	TRUE	virus	unidentified	NA	NA	NA	NA	NA	NA	None	4.099	419_0	Clustered	2	VC_419_0	2	0.6216	circular_pair_3535,contig_3013			NA	NA	NA	NA	Low-quality	13.73		contig_3013,circular_pair_3535	contig_3013,circular_pair_3535
circular_pair_3549	10.431	21	Y	TRUE	virus	lytic	low quality draft	incomplete	tail	22	11	PHAGE_Endosy_APSE_1_NC_000935(3),PHAGE_Xylell_Xfas53_NC_013599(3),PHAGE_Bordet_BPP_1_NC_005357(3),PHAGE_Burkho_BcepC6B_NC_005887(3),PHAGE_Bacter_APSE_2_NC_011551(2),PHAGE_Bacill_PBC1_NC_017976(1),PHAGE_Stx2_c_1717_NC_011357(1),PHAGE_Paenib_HB10c2_NC_028758(1),PHAGE_Escher_SH2026Stx1_NC_049919(1),PHAGE_Entero_VT2_Sakai_NC_000902(1),PHAGE_Burkho_BcepNazgul_NC_005091(1),PHAGE_Stx2_II_NC_004914(1),PH…	None	3.73832	353_0	Clustered	2	VC_353_0	2	0.3392	circular_pair_3549,contig_3016		Gilliamella	Gilliamella apicola	NA	NA	Gilliamella	Low-quality	22.18	low-confidence DTR	contig_3016,circular_pair_3549	contig_3016,circular_pair_3549
circular_pair_3551	3.426	135	Y	TRUE	organism	unidentified	NA	NA	NA	NA	NA	NA	NA	NA	241_0	Clustered	2	VC_241_0	2	0.0913	circular_pair_3551,contig_2757		Bartonella	Bartonella apis	NA	NA	NA	Low-quality	7.34	no viral genes detected	NA	NA
circular_pair_3596	13.347	76	Y	TRUE	NA	unidentified	NA	NA	NA	NA	NA	NA	None	4.1047		Singleton	NA	NA	NA	NA	NA			NA	NA	NA	NA	Not-determined	NA	no viral genes detected; high kmer_freq may indicate large duplication	NA	NA
circular_pair_3658	10.757	27	Y	TRUE	virus	unidentified	NA	NA	NA	NA	NA	NA	None	4.10902		Singleton	NA	NA	NA	NA	NA			NA	NA	NA	NA	Not-determined	NA	no viral genes detected	NA	NA
circular_pair_3719	7.044	15	Y	TRUE	plasmid	unidentified	NA	NA	NA	NA	NA	NA	None	4.00536		Singleton	NA	NA	NA	NA	NA			NA	NA	NA	NA	Low-quality	6.25		NA	NA
circular_pair_3730	5.943	26	Y	TRUE	virus	unidentified	NA	NA	NA	NA	NA	NA	None	4.10174		Singleton	NA	NA	NA	NA	NA			NA	NA	NA	NA	Not-determined	NA	no viral genes detected	NA	NA
circular_pair_3772	4.138	43	Y	TRUE	NA	unidentified	NA	NA	NA	NA	NA	NA	NA	NA		Singleton	NA	NA	NA	NA	NA			NA	NA	NA	NA	High-quality	100	high kmer_freq may indicate large duplication; contig >1.5x longer than expected genome length	NA	NA
circular_pair_3789	2.972	57	Y	TRUE	NA	unidentified	NA	NA	NA	NA	NA	NA	NA	NA		Singleton	NA	NA	NA	NA	NA			NA	NA	NA	NA	Not-determined	NA	no viral genes detected	NA	NA
circular_pair_3911	7.045	132	Y	TRUE	virus	lysogenic	low quality draft	NA	NA	NA	NA	NA	None	4.07442		Singleton	NA	NA	NA	NA	NA			NA	NA	NA	NA	Not-determined	NA	no viral genes detected	NA	NA
circular_pair_4158	17.316	8	Y	TRUE	NA	unidentified	NA	NA	NA	NA	NA	NA	None	4.07465		Singleton	NA	NA	NA	NA	NA			NA	NA	NA	NA	Low-quality	15.4		NA	NA
circular_pair_4194	3.737	483	Y	TRUE	virus	lytic	low quality draft	NA	NA	NA	NA	NA	NA	NA	214_0	Clustered	6	VC_214_0	6	0.4388	MN856038,circular_pair_4194,contig_259,contig_293,contig_3042,contig_738	Siphoviridae	Bartonella	NA	Siphoviridae,Bartonella,7977	NA	NA	Low-quality	7.14	low-confidence DTR	contig_3042,circular_pair_4194	NA
circular_pair_4236	4.703	73	Y	TRUE	NA	unidentified	NA	NA	NA	NA	NA	NA	NA	NA		Singleton	NA	NA	NA	NA	NA			NA	NA	NA	NA	Low-quality	7.6	no viral genes detected	NA	NA
circular_pair_4265	6.002	21	Y	TRUE	NA	unidentified	NA	NA	NA	NA	NA	NA	None	4.10902		Singleton	NA	NA	NA	NA	NA			NA	NA	NA	NA	Not-determined	NA	no viral genes detected	NA	NA
circular_pair_4276	4.416	17	Y	TRUE	NA	unidentified	NA	NA	NA	NA	NA	NA	NA	NA		Singleton	NA	NA	NA	NA	NA			NA	NA	NA	NA	Not-determined	NA	no viral genes detected; high kmer_freq may indicate large duplication	NA	NA
circular_pair_4284	5.71	61	Y	TRUE	virus	lytic	low quality draft	NA	NA	NA	NA	NA	None	4.09001		Singleton	NA	NA	NA	NA	NA			NA	NA	NA	NA	High-quality	100	high kmer_freq may indicate large duplication; low-confidence DTR	contig_3048,circular_pair_4284	contig_3048,circular_pair_4284
circular_pair_44	5.202	94	Y	TRUE	NA	unidentified	NA	NA	NA	NA	NA	NA	None	4.10902		Singleton	NA	NA	NA	NA	NA			NA	NA	NA	NA	Not-determined	NA	no viral genes detected; high kmer_freq may indicate large duplication	NA	NA
circular_pair_4415	1.961	117	Y	TRUE	virus	lytic	low quality draft	NA	NA	NA	NA	NA	NA	NA	417_0	Clustered	2	VC_417_0	2	0.7919	circular_pair_4415,contig_3051			NA	NA	NA	NA	Low-quality	4.03		contig_3051,circular_pair_4415	contig_3051,circular_pair_4415
circular_pair_4521	5.23	14	Y	TRUE	virus	lytic	low quality draft	NA	NA	NA	NA	NA	Escherichia_coli	1.029	196_0	Clustered	15	VC_196_0	15	0.6977	Bdellovibrio~phage~phiMH2K,Chlamydia~phage~2,Chlamydia~phage~4,Chlamydia~virus~CPAR39,Gokushovirinae~Bog1183_53,Gokushovirinae~Bog5712_52,Gokushovirinae~Bog8989_22,Gokushovirinae~Fen672_31,Gokushovirinae~Fen7875_21,Guinea~pig~Chlamydia~phage,Marine~gokushovirus,circular_pair_4521,contig_2674,contig_2801,contig_3054	Gokushovirinae	Escherichia	NA	NA	NA	NA	High-quality	100		contig_3054,circular_pair_4521	contig_3054,circular_pair_4521
circular_pair_4532	4.719	19	Y	TRUE	virus	lytic	low quality draft	NA	NA	NA	NA	NA	NA	NA		Singleton	NA	NA	NA	NA	NA			NA	NA	NA	NA	High-quality	100	high kmer_freq may indicate large duplication; contig >1.5x longer than expected genome length	NA	NA
circular_pair_4545	15.549	5	Y	TRUE	NA	unidentified	NA	NA	NA	NA	NA	NA	None	4.10717		Singleton	NA	NA	NA	NA	NA			NA	NA	NA	NA	Not-determined	NA	no viral genes detected	NA	NA
circular_pair_4571	1.806	64	Y	TRUE	NA	unidentified	NA	NA	NA	NA	NA	NA	NA	NA		Singleton	NA	NA	NA	NA	NA			NA	NA	NA	NA	Not-determined	NA	no viral genes detected	NA	NA
circular_pair_4583	3.858	34	Y	TRUE	organism	unidentified	NA	NA	NA	NA	NA	NA	NA	NA		Singleton	NA	NA	NA	NA	NA			NA	NA	NA	NA	Not-determined	NA	no viral genes detected	NA	NA
circular_pair_4605	6.263	14	Y	TRUE	NA	unidentified	NA	NA	NA	NA	NA	NA	None	4.10902		Singleton	NA	NA	NA	NA	NA			NA	NA	NA	NA	Not-determined	NA	no viral genes detected	NA	NA
circular_pair_4671	8.48	13	Y	TRUE	virus	unidentified	NA	NA	NA	NA	NA	NA	None	4.11093		Singleton	NA	NA	NA	NA	NA			NA	NA	NA	NA	Not-determined	NA	no viral genes detected	NA	NA
circular_pair_47	4.038	37	Y	TRUE	plasmid	unidentified	NA	NA	NA	NA	NA	NA	NA	NA		Singleton	NA	NA	NA	NA	NA			NA	NA	NA	NA	Low-quality	4.72		NA	NA
circular_pair_476	3.008	104	Y	TRUE	virus	lytic	low quality draft	NA	NA	NA	NA	NA	NA	NA		Outlier	NA	NA	NA	NA	NA			NA	NA	NA	NA	Low-quality	7.84		NA	NA
circular_pair_4764	6.587	17	Y	TRUE	virus	unidentified	NA	NA	NA	NA	NA	NA	None	4.10902		Singleton	NA	NA	NA	NA	NA			NA	NA	NA	NA	Not-determined	NA	no viral genes detected	NA	NA
circular_pair_4796	6.181	58	Y	TRUE	virus	lytic	low quality draft	NA	NA	NA	NA	NA	None	3.82155	461_0	Clustered	2	VC_461_0	2	1	circular_pair_4796,contig_3075			NA	NA	NA	NA	Low-quality	5.5	high kmer_freq may indicate large duplication; low-confidence DTR	contig_3075,circular_pair_4796	contig_3075,circular_pair_4796
circular_pair_509	5.028	24	Y	TRUE	NA	unidentified	NA	NA	NA	NA	NA	NA	None	4.10111		Singleton	NA	NA	NA	NA	NA			NA	NA	NA	NA	Not-determined	NA	no viral genes detected; high kmer_freq may indicate large duplication; low-confidence DTR	NA	NA
circular_pair_554	3.534	16	Y	TRUE	NA	unidentified	NA	NA	NA	NA	NA	NA	NA	NA		Singleton	NA	NA	NA	NA	NA			NA	NA	NA	NA	Not-determined	NA	no viral genes detected	NA	NA
circular_pair_563	5.811	13	Y	TRUE	virus	unidentified	NA	NA	NA	NA	NA	NA	None	4.08273		Singleton	NA	NA	NA	NA	NA			NA	NA	NA	NA	Not-determined	NA	no viral genes detected	NA	NA
circular_pair_575	6.612	15	Y	TRUE	NA	unidentified	NA	NA	NA	NA	NA	NA	None	4.10902		Singleton	NA	NA	NA	NA	NA			NA	NA	NA	NA	Not-determined	NA	no viral genes detected	NA	NA
circular_pair_585	4.352	55	Y	TRUE	virus	lytic	low quality draft	NA	NA	NA	NA	NA	NA	NA	192_0	Clustered	6	VC_192_0	6	0.2655	MN856117,circular_pair_585,contig_1040,contig_1046,contig_1897,contig_3081		Lactobacillus	NA	nan,nan,5379	NA	NA	Not-determined	NA	no viral genes detected	contig_3081,circular_pair_585	contig_3081,circular_pair_585
circular_pair_679	7.651	6	Y	TRUE	virus	unidentified	NA	NA	NA	NA	NA	NA	None	4.10436		Singleton	NA	NA	NA	NA	NA			NA	NA	NA	NA	Not-determined	NA	no viral genes detected	NA	NA
circular_pair_717	4.308	247	Y	TRUE	virus	lytic	low quality draft	NA	NA	NA	NA	NA	NA	NA	440_0	Clustered	2	VC_440_0	2	1	MN855803,circular_pair_717			NA	nan,nan,17585	NA	NA	Low-quality	3.17		NA	NA
circular_pair_738	8.284	38	Y	TRUE	virus	lytic	low quality draft	NA	NA	NA	NA	NA	None	4.03784	382_0	Clustered	4	VC_382_0	4	1	JAAOBB010000003.1,JAAOBB010000004.1,circular_pair_738,contig_3089	Podoviridae		NA	NA	Lactococcus,lytic,Caudo:Podoviridae,37474	NA	Medium-quality	70.38		contig_3089,circular_pair_738	contig_3089,circular_pair_738
circular_pair_774	5.132	17	Y	TRUE	plasmid	unidentified	NA	NA	NA	NA	NA	NA	None	4.04133		Singleton	NA	NA	NA	NA	NA			NA	NA	NA	NA	Not-determined	NA	no viral genes detected	NA	NA
circular_pair_809	4.3	44	Y	TRUE	plasmid	unidentified	NA	NA	NA	NA	NA	NA	NA	NA	304_0	Clustered	4	VC_304_0	4	0.1282	circular_pair_809,contig_2020,contig_2025,contig_2026			NA	NA	NA	NA	Low-quality	10.64		NA	NA
circular_pair_853	4.94	381	Y	TRUE	virus	lytic	low quality draft	NA	NA	NA	NA	NA	NA	NA	328_0	Clustered	2	VC_328_0	2	0.0782	circular_pair_853,contig_619			NA	NA	NA	NA	Low-quality	8.29		NA	NA
circular_pair_886	4.172	17	Y	TRUE	NA	unidentified	NA	NA	NA	NA	NA	NA	NA	NA	NA	NA	NA	NA	NA	NA	NA			NA	NA	NA	NA	Not-determined	NA	no viral genes detected	NA	NA
circular_pair_943	5.576	15	Y	TRUE	NA	unidentified	NA	NA	NA	NA	NA	NA	None	4.09281		Singleton	NA	NA	NA	NA	NA			NA	NA	NA	NA	Not-determined	NA	no viral genes detected	NA	NA
circular_pair_978	4.761	57	Y	TRUE	virus	lytic	low quality draft	NA	NA	NA	NA	NA	NA	NA		Outlier	NA	NA	NA	NA	NA			NA	NA	NA	NA	Low-quality	6.99		NA	NA
circular_read_1021	9.593	1	Y	TRUE	virus	unidentified	NA	NA	NA	NA	NA	NA	None	4.10707		Singleton	NA	NA	NA	NA	NA			NA	NA	NA	NA	Not-determined	NA	no viral genes detected	NA	NA
circular_read_1029	7.966	12	Y	TRUE	plasmid	unidentified	NA	incomplete	NA	27	22	PHAGE_Shigel_Sf6_NC_005344(2),PHAGE_Shigel_SfII_NC_021857(2)	Staphylococcus	1.57626		Singleton	NA	NA	NA	NA	NA		Serratia	NA	NA	NA	NA	Low-quality	19.61	no viral genes detected	circular_read_1029,contig_3105	NA
circular_read_1035	3.373	54	Y	TRUE	virus	lysogenic	low quality draft	NA	NA	NA	NA	NA	NA	NA		Singleton	NA	NA	NA	NA	NA			NA	NA	NA	NA	Not-determined	NA	no viral genes detected	contig_138,circular_read_1035,circular_read_13	NA
circular_read_1073	28.579	6	Y	TRUE	NA	unidentified	NA	NA	NA	NA	NA	NA	Pseudomonas	3.78276		Outlier	NA	NA	NA	NA	NA		Bartonella	NA	NA	NA	NA	Low-quality	17.99		NA	NA
circular_read_1080	6.169	24	Y	TRUE	virus	lytic	low quality draft	NA	NA	NA	NA	NA	None	4.01436	42_0	Clustered	10	VC_42_0	10	0.4701	Lactobacillus~phage~phiadh,MN855879,MN856027,MN856033,MN856041,MN856101,circular_read_1080,contig_1562,contig_2678,contig_3111	Myoviridae	Lactobacillus	NA	Myoviridae, Myoviridae, Myoviridae, Siphoviridae, Siphoviridae,nan, nan, Lactobacillus, nan, nan,24640, 10257, 9293, 7329, 7197	NA	NA	Low-quality	16.25		contig_3111,circular_read_1080	contig_3111,circular_read_1080
circular_read_1086	2.209	34	Y	TRUE	organism	unidentified	NA	NA	NA	NA	NA	NA	NA	NA		Singleton	NA	NA	NA	NA	NA			NA	NA	NA	NA	Not-determined	NA	no viral genes detected	NA	NA
circular_read_1092	1.927	107	Y	TRUE	NA	unidentified	NA	NA	NA	NA	NA	NA	NA	NA		Singleton	NA	NA	NA	NA	NA			NA	NA	NA	NA	Not-determined	NA	no viral genes detected	NA	NA
circular_read_1124	2.16	67	Y	TRUE	virus	lytic	low quality draft	NA	NA	NA	NA	NA	NA	NA	259_0	Clustered	2	VC_259_0	2	0.07	circular_read_1124,contig_3115			NA	NA	NA	NA	Low-quality	3.54		contig_3115,circular_read_1124	contig_3115,circular_read_1124
circular_read_1132	2.227	23	Y	TRUE	NA	unidentified	NA	NA	NA	NA	NA	NA	NA	NA		Singleton	NA	NA	NA	NA	NA			NA	NA	NA	NA	Not-determined	NA	no viral genes detected; high kmer_freq may indicate large duplication	NA	NA
circular_read_120	2.155	34	Y	TRUE	NA	unidentified	NA	NA	NA	NA	NA	NA	NA	NA		Singleton	NA	NA	NA	NA	NA			NA	NA	NA	NA	High-quality	97.07		NA	NA
circular_read_13	2.09	8	Y	TRUE	NA	unidentified	NA	NA	NA	NA	NA	NA	NA	NA		Singleton	NA	NA	NA	NA	NA			NA	NA	NA	NA	Low-quality	1.28	high kmer_freq may indicate large duplication	contig_138,circular_read_1035,circular_read_13	NA
circular_read_142	2.958	60	Y	TRUE	virus	unidentified	NA	NA	NA	NA	NA	NA	NA	NA	NA	NA	NA	NA	NA	NA	NA			NA	NA	NA	NA	Not-determined	NA	no viral genes detected; high kmer_freq may indicate large duplication; low-confidence DTR	NA	NA
circular_read_17	6.354	11	Y	TRUE	virus	unidentified	NA	NA	NA	NA	NA	NA	None	4.0694		Singleton	NA	NA	NA	NA	NA			NA	NA	NA	NA	High-quality	100		NA	NA
circular_read_198	30.232	2	Y	TRUE	virus	lytic	low quality draft	NA	NA	NA	NA	NA	None	4.08397	305_0	Clustered	2	VC_305_0	2	0.1048	MN855710,circular_read_198			NA	nan,nan,7786	NA	NA	Low-quality	37.08		NA	NA
circular_read_229	1.863	55	Y	TRUE	NA	unidentified	NA	NA	NA	NA	NA	NA	NA	NA		Singleton	NA	NA	NA	NA	NA			NA	NA	NA	NA	Low-quality	44.77	low-confidence DTR	NA	NA
circular_read_240	8.622	69	Y	TRUE	virus	lytic	low quality draft	incomplete	NA	19	16	PHAGE_Salmon_SI7_NC_049460(5),PHAGE_Cronob_ESSI_2_NC_047854(4),PHAGE_Aeromo_phiO18P_NC_009542(4),PHAGE_Haemop_HP2_NC_003315(2),PHAGE_Pseudo_phi3_NC_030940(2),PHAGE_Haemop_HP1_NC_001697(2),PHAGE_Entero_WPhi_NC_005056(1),PHAGE_Entero_fiAA91_ss_NC_022750(1),PHAGE_Proteu_Myduc_NC_048803(1),PHAGE_Salmon_BP12B_NC_031271(1),PHAGE_Entero_186_NC_001317(1),PHAGE_Salmon_SEN1_NC_029003(1),PHAGE_Vibrio_1.202.…	None	3.84067	143_0	Clustered	3	VC_143_0	3	0.1123	circular_read_240,contig_3127,contig_884		Gilliamella	Gilliamella apicola	NA	NA	NA	Low-quality	26.98		contig_3127,circular_read_240	contig_3127,circular_read_240
circular_read_243	3.085	27	Y	TRUE	organism	unidentified	NA	NA	NA	NA	NA	NA	NA	NA		Singleton	NA	NA	NA	NA	NA			NA	NA	NA	NA	Not-determined	NA	no viral genes detected	NA	NA
circular_read_264	5.181	10	Y	TRUE	virus	lytic	low quality draft	NA	NA	NA	NA	NA	None	4.09531		Singleton	NA	NA	NA	NA	NA			NA	NA	NA	NA	High-quality	100	contig >1.5x longer than expected genome length	NA	NA
circular_read_270	5.011	4	Y	TRUE	virus	lytic	low quality draft	NA	NA	NA	NA	NA	Escherichia_coli	1.20552	462_0	Clustered	2	VC_462_0	2	1	circular_read_270,contig_3130		Escherichia	NA	NA	NA	NA	Medium-quality	82.34		contig_3130,circular_read_270	contig_3130,circular_read_270
circular_read_326	3.705	11	Y	TRUE	organism	unidentified	NA	NA	NA	NA	NA	NA	NA	NA		Singleton	NA	NA	NA	NA	NA			NA	NA	NA	NA	High-quality	99.34	high kmer_freq may indicate large duplication	NA	NA
circular_read_362	4.491	13	Y	TRUE	NA	unidentified	NA	NA	NA	NA	NA	NA	NA	NA		Singleton	NA	NA	NA	NA	NA			NA	NA	NA	NA	High-quality	100	high kmer_freq may indicate large duplication; contig >1.5x longer than expected genome length	NA	NA
circular_read_372	8.984	13	Y	TRUE	virus	lytic	low quality draft	NA	NA	NA	NA	NA	None	4.07874		Outlier	NA	NA	NA	NA	NA			NA	NA	NA	NA	Low-quality	4.34		circular_read_372,contig_3134	circular_read_372,contig_3134
circular_read_43	4.504	26	Y	TRUE	virus	lytic	low quality draft	NA	NA	NA	NA	NA	NA	NA		Outlier	NA	NA	NA	NA	NA			NA	NA	NA	NA	High-quality	99.34		contig_3137,circular_read_43	contig_3137,circular_read_43
circular_read_441	2.403	19	Y	TRUE	NA	unidentified	NA	NA	NA	NA	NA	NA	NA	NA		Singleton	NA	NA	NA	NA	NA			NA	NA	NA	NA	Not-determined	NA	no viral genes detected	contig_3139,circular_read_441	contig_3139,circular_read_441
circular_read_476	4.514	52	Y	TRUE	virus	lysogenic	low quality draft	NA	NA	NA	NA	NA	NA	NA		Singleton	NA	NA	NA	NA	NA			NA	NA	NA	NA	Not-determined	NA	no viral genes detected	NA	NA
circular_read_5	15.513	2	Y	TRUE	virus	unidentified	NA	NA	NA	NA	NA	NA	None	4.11047		Singleton	NA	NA	NA	NA	NA			NA	NA	NA	NA	Not-determined	NA	no viral genes detected	NA	NA
circular_read_523	3.373	7	Y	TRUE	NA	unidentified	NA	NA	NA	NA	NA	NA	NA	NA		Singleton	NA	NA	NA	NA	NA			NA	NA	NA	NA	Medium-quality	50.99	low-confidence DTR	NA	NA
circular_read_527	4.442	12	Y	TRUE	NA	unidentified	NA	NA	NA	NA	NA	NA	NA	NA		Singleton	NA	NA	NA	NA	NA			NA	NA	NA	NA	High-quality	100	high kmer_freq may indicate large duplication; contig >1.5x longer than expected genome length; low-confidence DTR	NA	NA
circular_read_536	18.737	2	Y	TRUE	virus	lytic	low quality draft	NA	NA	NA	NA	NA	None	4.10273		Singleton	NA	NA	NA	NA	NA		Gilliamella	Gilliamella apicola	NA	NA	NA	Low-quality	34.15		NA	NA
circular_read_56	1.857	63	Y	TRUE	NA	unidentified	NA	NA	NA	NA	NA	NA	NA	NA	NA	NA	NA	NA	NA	NA	NA			NA	NA	NA	NA	Not-determined	NA	no viral genes detected; high kmer_freq may indicate large duplication; low-confidence DTR	NA	NA
circular_read_594	3.34	98	Y	TRUE	virus	lytic	low quality draft	NA	NA	NA	NA	NA	NA	NA		Outlier	NA	NA	NA	NA	NA			NA	NA	NA	NA	Low-quality	7.6		NA	NA
circular_read_610	25.873	1	Y	TRUE	virus	unidentified	NA	NA	NA	NA	NA	NA	None	4.09164	349_0	Clustered	2	VC_349_0	2	0.1184	MN856052,circular_read_610			NA	nan,nan,5097	NA	NA	Medium-quality	63.41	no viral genes detected	NA	NA
circular_read_641	2.267	120	Y	TRUE	NA	unidentified	NA	NA	NA	NA	NA	NA	NA	NA	NA	NA	NA	NA	NA	NA	NA			NA	NA	NA	NA	Not-determined	NA	no viral genes detected	NA	NA
circular_read_662	3.386	11	Y	TRUE	NA	unidentified	NA	NA	NA	NA	NA	NA	NA	NA		Singleton	NA	NA	NA	NA	NA			NA	NA	NA	NA	Not-determined	NA	no viral genes detected; high kmer_freq may indicate large duplication	NA	NA
circular_read_667	2.94	17	Y	TRUE	virus	lytic	low quality draft	NA	NA	NA	NA	NA	NA	NA		Outlier	NA	NA	NA	NA	NA		Gilliamella	Gilliamella apicola	NA	NA	Gilliamella	Low-quality	3.94		NA	NA
circular_read_69	3.871	27	Y	TRUE	NA	unidentified	NA	NA	NA	NA	NA	NA	NA	NA		Singleton	NA	NA	NA	NA	NA			NA	NA	NA	NA	High-quality	100	high kmer_freq may indicate large duplication; contig >1.5x longer than expected genome length; low-confidence DTR	NA	NA
circular_read_734	1.947	168	Y	TRUE	NA	unidentified	NA	NA	NA	NA	NA	NA	NA	NA		Singleton	NA	NA	NA	NA	NA			NA	NA	NA	NA	Complete	100		NA	NA
circular_read_752	4.76	16	Y	TRUE	organism	unidentified	NA	NA	NA	NA	NA	NA	NA	NA		Singleton	NA	NA	NA	NA	NA			NA	NA	NA	NA	Not-determined	NA	no viral genes detected	NA	NA
circular_read_762	5.374	12	Y	TRUE	virus	lytic	low quality draft	NA	NA	NA	NA	NA	None	3.99825	158_0	Clustered	5	VC_158_0	5	0.1114	MN855729,circular_read_762,contig_1370,contig_2619,contig_3159	Siphoviridae	Gilliamella	NA	Siphoviridae,nan,5682	NA	NA	Low-quality	4.88	low-confidence DTR	contig_3159,circular_read_762	contig_3159,circular_read_762
circular_read_768	3.442	27	Y	TRUE	virus	lytic	low quality draft	NA	NA	NA	NA	NA	NA	NA		Outlier	NA	NA	NA	NA	NA			NA	NA	NA	NA	Low-quality	4.3		NA	NA
circular_read_807	2.366	54	Y	TRUE	NA	unidentified	NA	NA	NA	NA	NA	NA	NA	NA		Outlier	NA	NA	NA	NA	NA		Bifidobacterium	NA	NA	NA	Bifidobacterium	Not-determined	NA	no viral genes detected	NA	NA
circular_read_821	5.119	10	Y	TRUE	virus	lytic	low quality draft	NA	NA	NA	NA	NA	None	4.10869		Singleton	NA	NA	NA	NA	NA			NA	NA	NA	NA	High-quality	100		NA	NA
circular_read_845	2.992	33	Y	TRUE	NA	unidentified	NA	NA	NA	NA	NA	NA	NA	NA		Singleton	NA	NA	NA	NA	NA			NA	NA	NA	NA	Not-determined	NA	no viral genes detected	NA	NA
circular_read_85	1.92	108	Y	TRUE	organism	unidentified	NA	NA	NA	NA	NA	NA	NA	NA		Singleton	NA	NA	NA	NA	NA			NA	NA	NA	NA	Not-determined	NA	no viral genes detected; high kmer_freq may indicate large duplication; low-confidence DTR	NA	NA
circular_read_862	11.467	70	Y	TRUE	virus	lytic	high quality draft	NA	NA	NA	NA	NA	None	3.40115		Outlier	NA	NA	NA	NA	NA			NA	NA	NA	NA	Medium-quality	63	low-confidence DTR	contig_3169,circular_read_862	contig_3169,circular_read_862
circular_read_88	24.559	1	Y	TRUE	NA	unidentified	NA	NA	NA	NA	NA	NA	None	4.10767		Outlier	NA	NA	NA	NA	NA			NA	NA	NA	NA	Not-determined	NA	no viral genes detected	NA	NA
circular_read_898	2.503	46	Y	TRUE	NA	unidentified	NA	NA	NA	NA	NA	NA	NA	NA		Singleton	NA	NA	NA	NA	NA			NA	NA	NA	NA	Not-determined	NA	no viral genes detected; low-confidence DTR	NA	NA
circular_read_921	1.765	67	Y	TRUE	NA	unidentified	NA	NA	NA	NA	NA	NA	NA	NA	224_0	Clustered	6	VC_224_0	6	0.1366	MN855656,MN855998,MN856073,MN856087,MN856095,circular_read_921	Myoviridae		NA	nan, Myoviridae, nan, Siphoviridae, Mixed,nan, nan, nan, nan, nan,9254, 7660, 6207, 5853, 5295	NA	NA	Low-quality	3.64		NA	NA
circular_read_940	2.809	132	Y	TRUE	organism	unidentified	NA	NA	NA	NA	NA	NA	NA	NA		Singleton	NA	NA	NA	NA	NA			NA	NA	NA	NA	Medium-quality	88.92	high kmer_freq may indicate large duplication	NA	NA
circular_read_999	4.684	33	Y	TRUE	virus	lytic	low quality draft	NA	NA	NA	NA	NA	NA	NA		Outlier	NA	NA	NA	NA	NA			NA	NA	NA	NA	Low-quality	6.05	low-confidence DTR	NA	NA
contig_1025	3.094	22	N	TRUE	organism	lytic	low quality draft	NA	NA	NA	NA	NA	NA	NA		Outlier	NA	NA	NA	NA	NA			NA	NA	NA	NA	Low-quality	10.19	low-confidence ITR	NA	NA
contig_1030	22.983	129	N	TRUE	virus	lytic	low quality draft	incomplete	lysin	35	13	PHAGE_Arthro_PrincessTrina_NC_042053(2),PHAGE_Lactob_phiPYB5_NC_027982(1),PHAGE_Entero_EF62phi_NC_017732(1),PHAGE_Mycoba_Wildcat_NC_008206(1),PHAGE_Mycoba_Rumpelstiltskin_NC_023732(1),PHAGE_Mycoba_Gardann_NC_031124(1),PHAGE_Arthro_Colucci_NC_042000(1),PHAGE_Microb_Pikmin_NC_042119(1),PHAGE_Lactob_LfeInf_NC_029058(1),PHAGE_Arthro_vB_ArtM_ArV1_NC_026606(1),PHAGE_Mycoba_Whirlwind_NC_022052(1),PHAGE_…	None	3.5452		Outlier	NA	NA	NA	NA	NA		Bifidobacterium	Bifidobacterium asteroides	NA	NA	Bifidobacterium	Medium-quality	73.69		NA	NA
contig_1031	27.415	24	N	TRUE	virus	lytic	low quality draft	incomplete	recombinase	22	13	PHAGE_Entero_c_1_NC_019706(2),PHAGE_Edward_GF_2_NC_026611(2),PHAGE_Escher_vB_EcoM_ep3_NC_025430(1),PHAGE_Mycoba_Goku_NC_022085(1),PHAGE_Cellul_phi10:1_NC_021802(1),PHAGE_Escher_vB_EcoM_ECO1230_10_NC_027995(1),PHAGE_Entero_933W_NC_000924(1),PHAGE_Stx2_vB_EcoP_24B_NC_027984(1),PHAGE_Escher_PA2_NC_028449(1),PHAGE_Entero_Min27_NC_010237(1),PHAGE_Stx2_c_86_NC_008464(1),PHAGE_Salmon_IME207_NC_031924(1)…	None	3.87929		Outlier	NA	NA	NA	NA	NA		Gilliamella	NA	NA	NA	Gilliamella	Medium-quality	66.03		NA	NA
contig_1032	2.204	11	N	TRUE	virus	lytic	low quality draft	NA	NA	NA	NA	NA	NA	NA		Singleton	NA	NA	NA	NA	NA			NA	NA	NA	NA	Low-quality	3.81		NA	NA
contig_1040	6.658	38	N	TRUE	virus	lysogenic	low quality draft	incomplete	integrase	9	6	PHAGE_Lactob_Lv_1_NC_011801(2),PHAGE_Lactob_LBR48_NC_027990(1),PHAGE_Lister_LP_101_NC_024387(1),PHAGE_Lactob_JCL1032_NC_019456(1),PHAGE_Lactob_Sha1_NC_019489(1),PHAGE_Strept_APCM01_NC_029030(1),PHAGE_Clostr_phiCT19406C_NC_029006(1),PHAGE_Lactob_LF1_NC_019486(1),PHAGE_Lactob_phiadh_NC_000896(1),PHAGE_Lactob_jlb1_NC_024206(1),PHAGE_Lactob_phiJB_NC_022775(1)	None	3.97834	192_0	Clustered	6	VC_192_0	6	0.2655	MN856117,circular_pair_585,contig_1040,contig_1046,contig_1897,contig_3081		Lactobacillus Firm-5	Lactobacillus melliventris	nan,nan,5379	NA	NA	Not-determined	NA	no viral genes detected	contig_1040,contig_1046	contig_1040,contig_1046
contig_1045	6.963	130	N	TRUE	virus	lytic	low quality draft	incomplete	terminase,portal	9	9	PHAGE_Lactob_KC5a_NC_007924(3),PHAGE_Lactob_LfeSau_NC_029068(2),PHAGE_Lactob_jlb1_NC_024206(2),PHAGE_Lactob_phiAQ113_NC_019782(2),PHAGE_Lactob_phiJB_NC_022775(2),PHAGE_Lactob_Lj771_NC_010179(2),PHAGE_Lactob_ATCC8014_NC_019916(1),PHAGE_Lactob_JCL1032_NC_019456(1),PHAGE_Staphy_K_NC_005880(1),PHAGE_Bacill_phi4B1_NC_028886(1),PHAGE_Strept_phiARI0131_1_NC_031901(1),PHAGE_Lactob_phiPYB5_NC_027982(1),PH…	None	3.86203	44_0	Clustered	2	VC_44_0	2	0.097	JAAOBB010000007.1,contig_1045	Myoviridae	Lactobacillus Firm-5	Lactobacillus	NA	F5,temperate,Caudo:Myoviridae,86836	Lactobacillus	Low-quality	17.88		NA	NA
contig_1046	2.323	124	N	TRUE	virus	lysogenic	low quality draft	NA	NA	NA	NA	NA	NA	NA	192_0	Clustered	6	VC_192_0	6	0.2655	MN856117,circular_pair_585,contig_1040,contig_1046,contig_1897,contig_3081		Lactobacillus Firm-5	Lactobacillus melliventris	nan,nan,5379	NA	NA	Low-quality	5.24	no viral genes detected	contig_1040,contig_1046	contig_1040,contig_1046
contig_1047	32.148	118	N	TRUE	virus	lysogenic	medium quality draft	intact	terminase,portal,integrase	55	42	PHAGE_Lactob_phiJB_NC_022775(7),PHAGE_Lactob_LfeSau_NC_029068(7),PHAGE_Lactob_PLE2_NC_031036(6),PHAGE_Lactob_KC5a_NC_007924(4),PHAGE_Lactob_jlb1_NC_024206(4),PHAGE_Strept_phiARI0131_1_NC_031901(3),PHAGE_Lactob_LF1_NC_019486(3),PHAGE_Strept_phiARI0468_2_NC_031923(3),PHAGE_Lactob_Lj771_NC_010179(3),PHAGE_Lactob_Lv_1_NC_011801(3),PHAGE_Lactoc_98201_NC_031064(2),PHAGE_Lactob_Lj928_NC_005354(2),PHAGE_…	Streptococcus_pneumoniae	2.42419		Overlap (VC_17/VC_241)	NA	NA	NA	NA	NA		Lactobacillus	Lactobacillus	NA	NA	NA	Medium-quality	79.3		contig_1047,contig_1702	contig_1047,contig_1702
contig_1048	5.505	25	N	TRUE	virus	lytic	low quality draft	NA	NA	NA	NA	NA	None	4.09032		Outlier	NA	NA	NA	NA	NA			NA	NA	NA	NA	Low-quality	14.6		NA	NA
contig_106	2.885	888	N	TRUE	virus	lytic	low quality draft	NA	NA	NA	NA	NA	NA	NA		Outlier	NA	NA	NA	NA	NA			NA	NA	NA	NA	Low-quality	5.52		NA	NA
contig_1086	24.324	22	N	TRUE	virus	lytic	low quality draft	NA	NA	NA	NA	NA	None	3.54451		Overlap (VC_96/VC_224)	NA	NA	NA	NA	NA		Gilliamella	Gilliamella apicola	NA	NA	Gilliamella	Medium-quality	53.05		NA	NA
contig_1091	33.95	431	N	TRUE	virus	lysogenic	low quality draft	intact	plate,integrase,tail	43	33	PHAGE_Mannhe_vB_MhS_587AP2_NC_028743(6),PHAGE_Mannhe_vB_MhS_535AP2_NC_028853(6),PHAGE_Cronob_ENT47670_NC_019927(6),PHAGE_Entero_DE3_NC_042057(4),PHAGE_Aeromo_pIS4_A_NC_042037(4),PHAGE_Vibrio_pYD38_A_NC_021534(4),PHAGE_Phage_Gifsy_2_NC_010393(3),PHAGE_Entero_mEp460_NC_019716(3),PHAGE_Entero_lambda_NC_001416(3),PHAGE_Phage_Gifsy_1_NC_010392(2),PHAGE_Entero_YYZ_2008_NC_011356(2),PHAGE_Entero_cdtI_NC…	None	3.67728		Outlier	NA	NA	NA	NA	NA		Gilliamella	Gilliamella apicola	NA	NA	Gilliamella	Medium-quality	68.47		contig_1091,contig_1100	contig_1091,contig_1100
contig_1092	12.63	846	N	TRUE	virus	lytic	low quality draft	NA	NA	NA	NA	NA	None	3.99291	223_0	Clustered	3	VC_223_0	3	0.1773	MN856024,contig_1092,contig_2233		Gilliamella	Gilliamella apicola	nan,nan,13073	NA	Gilliamella	Low-quality	28.11		contig_1092,contig_1637	contig_1092,contig_1637
contig_1096	9.985	16	N	TRUE	virus	lytic	low quality draft	incomplete	plate	23	10	PHAGE_Gordon_Bantam_NC_031074(1),PHAGE_Vibrio_12A4_NC_021068(1),PHAGE_Mycoba_Daenerys_NC_022068(1),PHAGE_Marino_P12026_NC_018269(1),PHAGE_Pseudo_MD8_NC_031091(1),PHAGE_Aeromo_65_NC_015251(1),PHAGE_Vibrio_VvAW1_NC_020488(1),PHAGE_Mycoba_Myrna_NC_011273(1),PHAGE_Mycoba_Dorothy_NC_041855(1),PHAGE_Mycoba_Inventum_NC_026596(1),PHAGE_Salmon_64795_sal3_NC_031918(1),PHAGE_Aeromo_pIS4_A_NC_042037(1),PHAGE…	None	3.93832	341_0	Clustered	2	VC_341_0	2	0.2515	contig_1096,contig_1634		Gilliamella	Gilliamella apicola	NA	NA	Gilliamella	Low-quality	5.05		NA	NA
contig_1100	7.257	64	N	TRUE	virus	lysogenic	low quality draft	NA	NA	NA	NA	NA	None	3.5984		Outlier	NA	NA	NA	NA	NA		Gilliamella	Gilliamella apicola	NA	NA	Gilliamella	Low-quality	16.88	low-confidence DTR	contig_1091,contig_1100	contig_1091,contig_1100
contig_1128	6.909	162	N	TRUE	virus	lytic	low quality draft	NA	NA	NA	NA	NA	None	4.02683		Outlier	NA	NA	NA	NA	NA		Bartonella	Bartonella apis	NA	NA	Bartonella	Low-quality	15.54		NA	NA
contig_1143	28.966	115	N	TRUE	virus	lytic	low quality draft	NA	NA	NA	NA	NA	None	3.95697	274_0	Clustered	3	VC_274_0	3	0.1108	MN855746,contig_1143,contig_1425	Myoviridae		NA	Myoviridae,nan,6024	NA	NA	Low-quality	37.48		NA	NA
contig_1146	40.578	123	N	TRUE	virus	lysogenic	low quality draft	incomplete	head,integrase,integrase	27,25	12,14	PHAGE_Paraco_Shpa_NC_041868(4),PHAGE_Sinorh_phiLM21_NC_029046(2),PHAGE_Escher_vB_EcoM_ep3_NC_025430(1),PHAGE_Pseudo_PAJU2_NC_011373(1),PHAGE_Rhizob_RR1_A_NC_021560(1),PHAGE_Azospi_Cd_NC_010355(1),PHAGE_Synech_S_SKS1_NC_020851(1),PHAGE_Thermu_P2345_NC_009803(1),PHAGE_Thermu_P7426_NC_009804(1),PHAGE_Edward_GF_2_NC_026611(1),PHAGE_Mycoba_Sbash_NC_026589(1),PHAGE_Xantho_CP2_NC_020205(1),PHAGE_Shigel_…	Lactobacillus	2.36894		Outlier	NA	NA	NA	NA	NA		Bartonella	NA	NA	NA	Bartonella	High-quality	91.57		NA	NA
contig_1147	16.001	94	N	TRUE	virus	lysogenic	medium quality draft	incomplete	head	22	10	PHAGE_Paraco_Shpa_NC_041868(4),PHAGE_Sinorh_phiLM21_NC_029046(4),PHAGE_Brucel_BiPBO1_NC_031264(2),PHAGE_Escher_vB_EcoM_ep3_NC_025430(1),PHAGE_Escher_vB_EcoM_ECO1230_10_NC_027995(1),PHAGE_Azospi_Cd_NC_010355(1),PHAGE_Synech_S_SKS1_NC_020851(1),PHAGE_Thermu_P2345_NC_009803(1),PHAGE_Entero_SfV_NC_003444(1),PHAGE_Mycoba_Sbash_NC_026589(1),PHAGE_Entero_HK544_NC_019767(1),PHAGE_Agroba_Atu_ph07_NC_04201…	None	3.8211		Outlier	NA	NA	NA	NA	NA		Bartonella	Bartonella apis	NA	NA	Bartonella	Low-quality	28.48		NA	NA
contig_1156	44.976	207	N	TRUE	virus	lytic	high quality draft	intact	terminase,portal,head,tail	19,36	16,22	PHAGE_Lactob_Lj965_NC_005355(2),PHAGE_Oenoco_phiS13_NC_023560(2),PHAGE_Oenoco_phi9805_NC_023559(2),PHAGE_Oenoco_phiS11_NC_023571(2),PHAGE_Deep_s_D6E_NC_019544(2),PHAGE_Lactob_PLE3_NC_031125(2),PHAGE_Entero_phiFL2A_NC_013643(2),PHAGE_Entero_phiFL1A_NC_013646(2),PHAGE_Idioma_1N2_2_NC_025439(1),PHAGE_Lister_A118_NC_003216(1),PHAGE_Lactob_phig1e_NC_004305(1),PHAGE_Vibrio_VBM1_NC_020850(1),PHAGE_Lacto…	Lactobacillus	1.9374	109_0	Clustered	3	VC_109_0	3	0.1797	JAAOBB010000017.1,MN856006,contig_1156	Siphoviridae	Lactobacillus Firm-4	NA	Siphoviridae,nan,41188	F4,temperate,unclassified,84281	NA	High-quality	100		contig_1156,contig_2060	contig_1156,contig_2060
contig_1176	4.333	112	Y	TRUE	virus	lytic	low quality draft	NA	NA	NA	NA	NA	NA	NA	306_0	Clustered	5	VC_306_0	5	0.8279	Microviridae~Bog1249_12,Microviridae~Fen7918_21,Parabacteroides~phage~YZ-2015a,Parabacteroides~phage~YZ-2015b,contig_1176	Microviridae		NA	NA	NA	NA	High-quality	97.85		NA	NA
contig_1178	107.828	217	Y	TRUE	virus	lytic	high quality draft	incomplete	plate,terminase	17	8	PHAGE_Rhodoc_E3_NC_021347(2),PHAGE_Gordon_BetterKatz_NC_031247(1),PHAGE_Pseudo_vB_PsyM_KIL1_NC_030934(1),PHAGE_Pseudo_vB_PsyM_KIL4_NC_042054(1),PHAGE_Bacill_AR9_NC_031039(1),PHAGE_Mycoba_Wildcat_NC_008206(1),PHAGE_Erwini_vB_EamM_Y2_NC_019504(1),PHAGE_Staphy_S25_4_NC_022918(1),PHAGE_Mycoba_Bongo_NC_041970(1),PHAGE_Staphy_vB_SauM_Romulus_NC_020877(1),PHAGE_Strept_BillNye_NC_042105(1),PHAGE_Sulfit_E…	Mycobacterium	1.8373	178_0	Clustered	2	VC_178_0	2	0.2268	JAAOBB010000147.1,contig_1178		Bifidobacterium	Bifidobacterium asteroides	NA	not_in_SItable2	Bifidobacterium	High-quality	97.27		NA	NA
contig_1191	1.739	180	N	TRUE	virus	lytic	low quality draft	NA	NA	NA	NA	NA	NA	NA		Singleton	NA	NA	NA	NA	NA			NA	NA	NA	NA	Low-quality	3.55	no viral genes detected	NA	NA
contig_1200	3.392	783	N	TRUE	virus	lytic	low quality draft	NA	NA	NA	NA	NA	NA	NA		Outlier	NA	NA	NA	NA	NA			NA	NA	NA	NA	Low-quality	5.81		NA	NA
contig_1205	5.204	67	N	TRUE	virus	lytic	low quality draft	NA	NA	NA	NA	NA	None	4.06487	276_0	Clustered	2	VC_276_0	2	0.0437	MN855662,contig_1205	Mixed		NA	Mixed,nan,5618	NA	NA	Low-quality	9.54		contig_1207,contig_1205,contig_2737,contig_2736,contig_2877	contig_1207,contig_1205,contig_2737,contig_2736
contig_1207	50.753	85	Y	TRUE	virus	lytic	high quality draft	intact	head,capsid,portal,terminase,tail,plate	90	71	PHAGE_Salmon_118970_sal3_NC_031940(35),PHAGE_Salmon_ST64B_NC_004313(17),PHAGE_Shigel_SfIV_NC_022749(14),PHAGE_Entero_SfV_NC_003444(12),PHAGE_Shigel_SfII_NC_021857(11),PHAGE_Entero_phiP27_NC_003356(9),PHAGE_Entero_SfI_NC_027339(7),PHAGE_Yersin_PY54_NC_005069(3),PHAGE_Azospi_Cd_NC_010355(2),PHAGE_Rhizob_16_3_NC_011103(2),PHAGE_Burkho_phiE125_NC_003309(2),PHAGE_Lister_A118_NC_003216(1),PHAGE_Gordon_…	None	2.24607	34_0	Clustered	7	VC_34_0	7	0.5599	Enterobacteria~phage~SfV,Enterobacteria~phage~phiP27,Salmonella~phage~118970_sal3,Salmonella~phage~ST64B,Shigella~phage~SfII,Shigella~phage~SfIV,contig_1207	Myoviridae	Serratia	NA	NA	NA	NA	High-quality	90.65		contig_1207,contig_1205,contig_2737,contig_2736,contig_2877	contig_1207,contig_1205,contig_2737,contig_2736
contig_1215	102.559	414	Y	TRUE	virus	lysogenic	high quality draft	questionable	terminase,capsid,tail	27	23	PHAGE_Rhizob_RHEph10_NC_034248(21),PHAGE_Pseudo_nickie_NC_042091(17),PHAGE_Salmon_SSU5_NC_018843(16),PHAGE_Pseudo_YMC11/02/R656_NC_028657(2),PHAGE_Caulob_karma_NC_019410(1),PHAGE_Escher_HK639_NC_016158(1),PHAGE_Bacill_Grass_NC_022771(1),PHAGE_Burkho_BcepGomr_NC_009447(1),PHAGE_Mannhe_vB_MhS_1152AP2_NC_028956(1),PHAGE_Pseudo_EL_NC_007623(1),PHAGE_Entero_BP_4795_NC_004813(1),PHAGE_Bacill_Mater_NC_0…	None	3.32607	191_0	Clustered	2	VC_191_0	2	0.4028	Rhizobium~phage~RHEph10,contig_1215	Siphoviridae	Rhizobium	NA	NA	NA	NA	High-quality	90.67		contig_1215,contig_1735	contig_1215,contig_1735
contig_1223	30.533	36	N	TRUE	virus	lysogenic	low quality draft	NA	NA	NA	NA	NA	None	3.65265	104_0	Clustered	5	VC_104_0	5	0.4576	MN855601,MN855711,contig_1223,contig_145,contig_934	Siphoviridae		NA	Siphoviridae, Mixed,nan, nan,7743, 5932	NA	NA	Medium-quality	63.35		NA	NA
contig_1238	5.282	85	N	TRUE	virus	lytic	low quality draft	NA	NA	NA	NA	NA	None	4.02114		Outlier	NA	NA	NA	NA	NA			NA	NA	NA	NA	Low-quality	11.23		NA	NA
contig_1291	2.289	282	N	TRUE	virus	lytic	low quality draft	NA	NA	NA	NA	NA	NA	NA		Outlier	NA	NA	NA	NA	NA		Gilliamella	Gilliamella apicola	NA	NA	NA	Low-quality	4.67		NA	NA
contig_1296	4.288	46	N	TRUE	virus	lytic	low quality draft	NA	NA	NA	NA	NA	NA	NA		Outlier	NA	NA	NA	NA	NA			NA	NA	NA	NA	Low-quality	9.73		scaffold_828,contig_1296	scaffold_828,contig_1296
contig_1298	7.878	116	N	TRUE	virus	lytic	low quality draft	incomplete	terminase	13	11	PHAGE_Cronob_ENT47670_NC_019927(3),PHAGE_Endosy_APSE_1_NC_000935(2),PHAGE_Salmon_118970_sal3_NC_031940(2),PHAGE_Salmon_vB_SenS_AG11_NC_041991(1),PHAGE_Bacter_APSE_2_NC_011551(1),PHAGE_Klebsi_vB_Kp2_NC_028664(1),PHAGE_Entero_P22_NC_002371(1),PHAGE_Idioma_1N2_2_NC_025439(1),PHAGE_Klebsi_JD001_NC_020204(1),PHAGE_Agroba_Atu_ph07_NC_042013(1),PHAGE_Sodali_phiSG1_NC_007902(1),PHAGE_Acinet_YMC11/11/R317…	None	4.00275	316_0	Clustered	2	VC_316_0	2	0.1886	contig_1298,contig_1643		Gilliamella	Gilliamella apicola	NA	NA	Gilliamella	Low-quality	16.24		NA	NA
contig_132	19.006	873	N	TRUE	virus	lytic	low quality draft	incomplete	tail	23	9	PHAGE_Rhizob_vB_RglS_P106B_NC_023566(2),PHAGE_Sinorh_phiLM21_NC_029046(2),PHAGE_Escher_HK639_NC_016158(1),PHAGE_Pseudo_LKO4_NC_041934(1),PHAGE_Salmon_36_NC_029071(1),PHAGE_Mannhe_vB_MhS_1152AP2_NC_028956(1),PHAGE_Salmon_SP126_NC_042066(1),PHAGE_Salmon_(in:Nonagvirus)_NC_042025(1),PHAGE_Entero_JenP1_NC_029028(1),PHAGE_Citrob_Stevie_NC_027350(1),PHAGE_Pseudo_MP1412_NC_018282(1),PHAGE_Pseudo_PaMx28_…	None	3.69983		Outlier	NA	NA	NA	NA	NA		Bartonella	Bartonella apis	NA	NA	Bartonella	Low-quality	35.07		NA	NA
contig_1325	21.309	5	N	TRUE	virus	lytic	low quality draft	NA	NA	NA	NA	NA	None	3.66772		Outlier	NA	NA	NA	NA	NA			NA	NA	NA	NA	Low-quality	37.62		NA	NA
contig_1336	2.723	212	N	TRUE	virus	lytic	low quality draft	NA	NA	NA	NA	NA	NA	NA		Outlier	NA	NA	NA	NA	NA			NA	NA	NA	NA	Low-quality	6.37	no viral genes detected	contig_1337,contig_2751,contig_1336	contig_1337,contig_1336
contig_1337	37.974	272	N	TRUE	virus	lytic	low quality draft	incomplete	lysin	25	12	PHAGE_Lactob_Lb338_1_NC_012530(6),PHAGE_Lactob_Ldl1_NC_026609(4),PHAGE_Lactob_LP65_NC_006565(2),PHAGE_Entero_EFDG1_NC_029009(2),PHAGE_Lister_LMTA_34_NC_042048(2),PHAGE_Lister_LMSP_25_NC_024360(2),PHAGE_Lactoc_lato_NC_004746(1),PHAGE_Lister_LP_037_NC_021787(1),PHAGE_Shigel_SHSML_45_NC_031022(1),PHAGE_Arthro_Colucci_NC_042000(1),PHAGE_Staphy_S25_4_NC_022918(1),PHAGE_Klebsi_vB_KpnM_KpV477_NC_031087(…	None	3.7431		Overlap (VC_272/VC_293)	NA	NA	NA	NA	NA			NA	NA	NA	NA	Low-quality	23.81		contig_1337,contig_2751,contig_1336	contig_1337,contig_1336
contig_1338	1.961	59	N	TRUE	virus	lytic	low quality draft	NA	NA	NA	NA	NA	NA	NA		Outlier	NA	NA	NA	NA	NA			NA	NA	NA	NA	Low-quality	1.41		NA	NA
contig_1367	18.273	165	N	TRUE	virus	lysogenic	medium quality draft	incomplete	plate,integrase,tail	39	26	PHAGE_Salmon_vB_SosS_Oslo_NC_018279(3),PHAGE_Shigel_Stx_NC_029120(3),PHAGE_Escher_TL_2011b_NC_019445(2),PHAGE_Pseudo_YMC11/02/R656_NC_028657(2),PHAGE_Shigel_POCJ13_NC_025434(2),PHAGE_Aeromo_pIS4_A_NC_042037(2),PHAGE_Entero_lambda_NC_001416(2),PHAGE_Vibrio_VvAW1_NC_020488(2),PHAGE_Pseudo_vB_PaeP_Tr60_Ab31_NC_023575(2),PHAGE_Vibrio_pYD38_A_NC_021534(2),PHAGE_Sinorh_phiLM21_NC_029046(2),PHAGE_Mannhe…	None	3.85711		Overlap (VC_50/VC_224)	NA	NA	NA	NA	NA		Gilliamella	Gilliamella apicola	NA	NA	Gilliamella	Low-quality	35.88		NA	NA
contig_1368	20.218	66	N	TRUE	virus	lytic	low quality draft	incomplete	coat,tail	14,8	11,7	PHAGE_Entero_ES18_NC_006949(6),PHAGE_Salmon_vB_SosS_Oslo_NC_018279(5),PHAGE_Salmon_SPN3UB_NC_019545(5),PHAGE_Mannhe_vB_MhS_587AP2_NC_028743(4),PHAGE_Mannhe_vB_MhS_535AP2_NC_028853(4),PHAGE_Cronob_ENT47670_NC_019927(3),PHAGE_Pseudo_YMC11/07/P54_PAE_BP_NC_030909(3),PHAGE_Pseudo_phi297_NC_016762(2),PHAGE_Pseudo_JBD44_NC_030929(2),PHAGE_Entero_933W_NC_000924(1),PHAGE_Vibrio_pYD21_A_NC_020846(1),PHAGE…	None	3.85502		Outlier	NA	NA	NA	NA	NA		Gilliamella	Gilliamella apicola	NA	NA	Gilliamella	Low-quality	40.43		contig_1368,contig_1817	contig_1368,contig_1817
contig_1370	10.402	28	N	TRUE	virus	lytic	low quality draft	incomplete	tail	13	10	PHAGE_Phage_Gifsy_2_NC_010393(3),PHAGE_Mannhe_vB_MhS_1152AP2_NC_028956(3),PHAGE_Entero_DE3_NC_042057(2),PHAGE_Mannhe_vB_MhS_587AP2_NC_028743(2),PHAGE_Entero_lambda_NC_001416(2),PHAGE_Entero_YYZ_2008_NC_011356(2),PHAGE_Entero_mEp460_NC_019716(2),PHAGE_Mannhe_vB_MhM_587AP1_NC_028898(1),PHAGE_Escher_PA2_NC_028449(1),PHAGE_Lactob_phiadh_NC_000896(1),PHAGE_Endosy_APSE_1_NC_000935(1),PHAGE_Escher_TL_20…	None	3.82943	158_0	Clustered	5	VC_158_0	5	0.1114	MN855729,circular_read_762,contig_1370,contig_2619,contig_3159	Siphoviridae	Gilliamella	Gilliamella apicola	Siphoviridae,nan,5682	NA	Gilliamella	Low-quality	20.96		NA	NA
contig_1371	7.958	212	N	TRUE	virus	lysogenic	low quality draft	incomplete	integrase	13	7	PHAGE_Escher_PA2_NC_028449(2),PHAGE_Entero_phi80_NC_021190(2),PHAGE_Entero_VT2phi_272_NC_028656(2),PHAGE_Escher_P13374_NC_018846(2),PHAGE_Entero_HK225_NC_019717(2),PHAGE_Shigel_Sf6_NC_005344(1),PHAGE_Serrat_Eta_NC_021563(1),PHAGE_Erwini_phiEt88_NC_015295(1),PHAGE_Salmon_HK620_NC_002730(1),PHAGE_Shigel_Ss_VASD_NC_028685(1),PHAGE_Salmon_118970_sal3_NC_031940(1),PHAGE_Escher_TL_2011c_NC_019442(1),PH…	None	4.04628	392_0	Clustered	2	VC_392_0	2	0.9068	contig_1371,contig_2647		Gilliamella	Gilliamella apicola	NA	NA	Gilliamella	Low-quality	13.92		NA	NA
contig_138	53.225	150	N	TRUE	virus	lysogenic	high quality draft	incomplete	head,lysin	23,29	11,14	PHAGE_Paraco_Shpa_NC_041868(3),PHAGE_Sinorh_phiLM21_NC_029046(3),PHAGE_Brucel_BiPBO1_NC_031264(2),PHAGE_Acinet_vB_AbaS_TRS1_NC_031098(1),PHAGE_Escher_vB_EcoM_ep3_NC_025430(1),PHAGE_Salmon_vB_SemP_Emek_NC_018275(1),PHAGE_Rhizob_RR1_A_NC_021560(1),PHAGE_Entero_933W_NC_000924(1),PHAGE_Escher_vB_EcoM_ECO1230_10_NC_027995(1),PHAGE_Entero_Min27_NC_010237(1),PHAGE_Azospi_Cd_NC_010355(1),PHAGE_Thermu_P23…	None	3.05317	77_0	Clustered	3	VC_77_0	3	0.0769	MN855739,MN855955,contig_138		Bartonella	Bartonella apis	nan, nan,Bartonella, Bartonella,29347, 21949	NA	Bartonella	High-quality	100		contig_138,circular_read_1035,circular_read_13	NA
contig_1396	20.337	273	N	TRUE	virus	lysogenic	medium quality draft	incomplete	integrase	24	15	PHAGE_Lactob_phiadh_NC_000896(3),PHAGE_Lactob_phiPYB5_NC_027982(3),PHAGE_Lactob_Lj771_NC_010179(3),PHAGE_Lactob_Lj965_NC_005355(2),PHAGE_Lactob_JCL1032_NC_019456(2),PHAGE_Lactob_jlb1_NC_024206(2),PHAGE_Lactob_LF1_NC_019486(2),PHAGE_Lactob_phiAQ113_NC_019782(2),PHAGE_Lactob_Lv_1_NC_011801(2),PHAGE_Lactob_LBR48_NC_027990(2),PHAGE_Lactoc_28201_NC_031013(2),PHAGE_Lactoc_lato_NC_004746(1),PHAGE_Staphy…	Lactobacillus	2.63398		Overlap (VC_44/VC_79)	NA	NA	NA	NA	NA			NA	NA	NA	NA	Low-quality	27.17		contig_1396,contig_2178	contig_1396,contig_2178
contig_1403	12.826	112	N	TRUE	virus	lytic	low quality draft	incomplete	plate,lysin	28	15	PHAGE_Lactob_Lv_1_NC_011801(4),PHAGE_Lactob_phiadh_NC_000896(3),PHAGE_Lactob_LBR48_NC_027990(2),PHAGE_Lactob_Lj771_NC_010179(2),PHAGE_Lactob_Lj965_NC_005355(1),PHAGE_Psychr_pOW20_A_NC_020841(1),PHAGE_Lactoc_KSY1_NC_009817(1),PHAGE_Deep_s_D6E_NC_019544(1),PHAGE_Lactob_JCL1032_NC_019456(1),PHAGE_Lactoc_949_NC_015263(1),PHAGE_Lactob_LfeSau_NC_029068(1),PHAGE_Bacill_Zuko_NC_031116(1),PHAGE_Lactob_jlb…	None	3.56571	78_0	Clustered	15	VC_78_0	15	0.3396	JAAOBB010000171.1,MN855613,MN855634,MN855648,MN855845,MN856068,MN856076,MN856104,contig_1403,contig_1647,contig_1919,contig_2055,contig_2102,contig_2104,contig_2105	Mixed	Lactobacillus Firm-5	Lactobacillus melliventris	Cystoviridae, Siphoviridae, Myoviridae, Myoviridae, Podoviridae, Myoviridae, Siphoviridae,nan, nan, nan, nan, nan, nan, nan,13086, 9684, 8425, 5804, 5218, 5053, 5021	F5,temperate,unclassified,7569	NA	Low-quality	18.66		NA	NA
contig_1404	5.781	123	N	TRUE	virus	lysogenic	low quality draft	NA	NA	NA	NA	NA	None	4.07462		Outlier	NA	NA	NA	NA	NA		Lactobacillus Firm-5	Lactobacillus kullabergensis	NA	NA	Lactobacillus	Low-quality	12.08		NA	NA
contig_1425	7.513	697	N	TRUE	virus	lytic	low quality draft	NA	NA	NA	NA	NA	None	4.00525	274_0	Clustered	3	VC_274_0	3	0.1108	MN855746,contig_1143,contig_1425	Myoviridae		NA	Myoviridae,nan,6024	NA	NA	Low-quality	11.99		NA	NA
contig_1431	16.3	11	N	TRUE	virus	lytic	low quality draft	incomplete	tail	7	6	PHAGE_Lactob_Lb338_1_NC_012530(3),PHAGE_Entero_EFLK1_NC_029026(2),PHAGE_Entero_phiEF24C_NC_009904(2),PHAGE_Entero_ECP3_NC_027335(2),PHAGE_Bacill_phiNIT1_NC_021856(1),PHAGE_Bacill_Grass_NC_022771(1),PHAGE_Bacill_Shbh1_NC_030925(1),PHAGE_Bacill_Moonbeam_NC_027374(1),PHAGE_Staphy_S25_4_NC_022918(1),PHAGE_Lister_LP_064_NC_041862(1),PHAGE_Bacill_Eldridge_NC_030920(1),PHAGE_Lister_LMTA_34_NC_042048(1),…	None	4.0437	91_0	Clustered	5	VC_91_0	5	0.3434	JAAOBB010000011.1,JAAOBB010000012.1,JAAOBB010000013.1,contig_1431,contig_1432		Lactobacillus Firm-5	Lactobacillus melliventris	NA	F5,lytic,unclassified,52259	NA	Low-quality	10.31		contig_1432,contig_1431,contig_1549	NA
contig_1432	39.391	509	N	TRUE	virus	lytic	low quality draft	incomplete	plate,tail,tail,capsid,head,portal	8,15	8,12	PHAGE_Lactob_Lb338_1_NC_012530(6),PHAGE_Entero_EFDG1_NC_029009(4),PHAGE_Entero_phiEF24C_NC_009904(3),PHAGE_Entero_ECP3_NC_027335(3),PHAGE_Entero_EFLK1_NC_029026(2),PHAGE_Bacill_phiNIT1_NC_021856(1),PHAGE_Staphy_phiIPLA_RODI_NC_028765(1),PHAGE_Staphy_S25_4_NC_022918(1),PHAGE_Staphy_phiIPLA_C1C_NC_028962(1),PHAGE_Lister_LMTA_34_NC_042048(1),PHAGE_Staphy_Twort_NC_007021(1),PHAGE_Staphy_phiIBB_SEP1_N…	None	2.97085	91_0	Clustered	5	VC_91_0	5	0.3434	JAAOBB010000011.1,JAAOBB010000012.1,JAAOBB010000013.1,contig_1431,contig_1432		Lactobacillus Firm-5	Lactobacillus melliventris	NA	F5,lytic,unclassified,52259	NA	Low-quality	25.75		contig_1432,contig_1431,contig_1549	contig_1432,contig_1549
contig_1443	2.348	46	N	TRUE	virus	lytic	low quality draft	NA	NA	NA	NA	NA	NA	NA		Outlier	NA	NA	NA	NA	NA			NA	NA	NA	NA	Low-quality	4.67		contig_934,contig_1443	contig_934,contig_1443
contig_145	84.301	913	N	TRUE	virus	lysogenic	medium quality draft	incomplete	head	23	14	PHAGE_Escher_RCS47_NC_042128(3),PHAGE_Entero_P1_NC_005856(3),PHAGE_Salmon_SJ46_NC_031129(3),PHAGE_Mannhe_vB_MhS_587AP2_NC_028743(1),PHAGE_Shigel_Sf6_NC_005344(1),PHAGE_Pseudo_DL60_NC_028745(1),PHAGE_Salmon_103203_sal5_NC_031946(1),PHAGE_Vibrio_12A4_NC_021068(1),PHAGE_Lactob_JCL1032_NC_019456(1),PHAGE_Gordon_BritBrat_NC_030942(1),PHAGE_Erwini_phiEt88_NC_015295(1),PHAGE_Lactob_jlb1_NC_024206(1),PHA…	None	3.81238	104_0	Clustered	5	VC_104_0	5	0.4576	MN855601,MN855711,contig_1223,contig_145,contig_934	Siphoviridae		NA	Siphoviridae, Mixed,nan, nan,7743, 5932	NA	NA	High-quality	97.08		contig_145,contig_777	NA
contig_1482	2.474	199	N	TRUE	virus	lytic	low quality draft	NA	NA	NA	NA	NA	NA	NA		Outlier	NA	NA	NA	NA	NA		Bifidobacterium	NA	NA	NA	Bifidobacterium	Not-determined	NA	no viral genes detected	NA	NA
contig_1483	3.067	8	N	TRUE	virus	lytic	low quality draft	NA	NA	NA	NA	NA	NA	NA		Outlier	NA	NA	NA	NA	NA			NA	NA	NA	NA	Low-quality	7.82	no viral genes detected	contig_1971,contig_1483	NA
contig_1484	3.62	10	N	TRUE	virus	lytic	low quality draft	NA	NA	NA	NA	NA	NA	NA		Outlier	NA	NA	NA	NA	NA			NA	NA	NA	NA	Low-quality	12.4		NA	NA
contig_149	19.278	154	N	TRUE	virus	lytic	low quality draft	intact	tail,capsid,head	44	22	PHAGE_Lactob_jlb1_NC_024206(7),PHAGE_Lactob_KC5a_NC_007924(7),PHAGE_Lactob_phiAQ113_NC_019782(7),PHAGE_Lactob_Lj771_NC_010179(7),PHAGE_Strept_EJ_1_NC_005294(3),PHAGE_Clostr_phiCT453A_NC_028991(2),PHAGE_Lactob_Lj928_NC_005354(2),PHAGE_Strept_20617_NC_023503(1),PHAGE_Lister_A118_NC_003216(1),PHAGE_Lactob_phig1e_NC_004305(1),PHAGE_Strept_2972_NC_007019(1),PHAGE_Strept_A25_NC_028697(1),PHAGE_Brevib_J…	None	3.97525		Outlier	NA	NA	NA	NA	NA		Lactobacillus Firm-5	Lactobacillus melliventris	NA	NA	NA	Low-quality	49.86		NA	NA
contig_1502	4.494	369	N	TRUE	virus	lytic	low quality draft	NA	NA	NA	NA	NA	NA	NA	409_0	Clustered	2	VC_409_0	2	0.7104	MN855732,contig_1502		Gilliamella	Gilliamella apicola	nan,nan,5096	NA	Gilliamella	Low-quality	5.22		NA	NA
contig_1516	6.833	71	N	TRUE	virus	lytic	low quality draft	questionable	head,protease,portal	9	9	PHAGE_Lactoc_bIL309_NC_002668(3),PHAGE_Lactob_Lc_Nu_NC_007501(3),PHAGE_Lactob_phiAT3_NC_005893(3),PHAGE_Lactob_Lv_1_NC_011801(2),PHAGE_Strept_Sfi19_NC_000871(1),PHAGE_Strept_M102AD_NC_028984(1),PHAGE_Entero_IME_EFm5_NC_028826(1),PHAGE_Staphy_StB20_NC_019915(1),PHAGE_Lactob_Lrm1_NC_011104(1),PHAGE_Strept_APCM01_NC_029030(1),PHAGE_Entero_IME_EFm1_NC_024356(1),PHAGE_Staphy_StB20_like_NC_028821(1),PH…	None	4.02132	243_0	Clustered	3	VC_243_0	3	0.2046	MN855897,MN856086,contig_1516	Myoviridae	Lactobacillus	NA	Myoviridae, Inoviridae,nan, nan,9437, 6465	NA	NA	Low-quality	15.71		NA	NA
contig_1517	70.224	214	Y	TRUE	virus	lytic	high quality draft	intact	capsid,lysin,fiber,tail	91	51	PHAGE_Lactob_Lv_1_NC_011801(8),PHAGE_Lactob_phiadh_NC_000896(7),PHAGE_Entero_EF62phi_NC_017732(4),PHAGE_Lactob_JCL1032_NC_019456(3),PHAGE_Lister_vB_LmoS_293_NC_028929(3),PHAGE_Lister_LP_030_3_NC_024384(3),PHAGE_Lactob_Lj965_NC_005355(2),PHAGE_Lister_A118_NC_003216(2),PHAGE_Lactob_LF1_NC_019486(2),PHAGE_Lactob_Lc_Nu_NC_007501(2),PHAGE_Lactob_phiAT3_NC_005893(2),PHAGE_Lactoc_lato_NC_004746(1),PHAGE…	Lactobacillus	1.23751	98_0	Clustered	8	VC_98_0	8	0.344	JAAOBB010000096.1,JAAOBB010000098.1,JAAOBB010000099.1,MN855822,MN856008,MN856088,contig_1517,contig_1518	Siphoviridae	Lactobacillus	Lactobacillus	Siphoviridae, Myoviridae, Myoviridae,nan, nan, nan,35076, 12533, 6564	not_in_SItable2	Lactobacillus	High-quality	100		contig_1517,contig_1522	NA
contig_1518	33.625	740	Y	TRUE	virus	lytic	medium quality draft	intact	capsid,fiber,tail,head,protease,portal,terminase	52	29	PHAGE_Lactob_Lv_1_NC_011801(12),PHAGE_Lactob_phiadh_NC_000896(9),PHAGE_Lactob_Lc_Nu_NC_007501(5),PHAGE_Strept_Sfi19_NC_000871(4),PHAGE_Lactoc_bIL309_NC_002668(4),PHAGE_Strept_Sfi21_NC_000872(4),PHAGE_Lactob_JCL1032_NC_019456(4),PHAGE_Lactob_phiAT3_NC_005893(4),PHAGE_Lactob_Lj965_NC_005355(3),PHAGE_Entero_EF62phi_NC_017732(3),PHAGE_Lactob_Sha1_NC_019489(3),PHAGE_Lactob_phiJB_NC_022775(3),PHAGE_Str…	Lactobacillus	1.14918	98_0	Clustered	8	VC_98_0	8	0.344	JAAOBB010000096.1,JAAOBB010000098.1,JAAOBB010000099.1,MN855822,MN856008,MN856088,contig_1517,contig_1518	Siphoviridae	Lactobacillus	Lactobacillus	Siphoviridae, Myoviridae, Myoviridae,nan, nan, nan,35076, 12533, 6564	not_in_SItable2	Lactobacillus	Medium-quality	76.54		NA	NA
contig_1522	4.238	278	N	TRUE	virus	lytic	low quality draft	NA	NA	NA	NA	NA	NA	NA		Outlier	NA	NA	NA	NA	NA		Lactobacillus Firm-5	Lactobacillus kullabergensis	NA	NA	Lactobacillus	Not-determined	NA	no viral genes detected	contig_1517,contig_1522	NA
contig_1539	24.621	99	N	TRUE	virus	lytic	low quality draft	questionable	tail,plate,head,capsid	40	34	PHAGE_Haemop_Aaphi23_NC_004827(14),PHAGE_Aggreg_S1249_NC_013597(13),PHAGE_Cronob_phiES15_NC_018454(7),PHAGE_Salmon_BP63_NC_031250(6),PHAGE_Escher_HK639_NC_016158(5),PHAGE_Psychr_pOW20_A_NC_020841(2),PHAGE_Pseudo_YMC11/02/R656_NC_028657(2),PHAGE_Escher_YD_2008.s_NC_027383(2),PHAGE_Escher_Envy_NC_031081(2),PHAGE_Pseudo_PS_1_NC_029066(2),PHAGE_Caulob_karma_NC_019410(1),PHAGE_Entero_DE3_NC_042057(1),…	None	3.32409	60_0	Clustered	4	VC_60_0	4	0.141	MN855750,contig_1539,contig_1791,scaffold_1633		Gilliamella	Gilliamella apicola	nan,Gilliamella,12110	NA	Gilliamella	Low-quality	46.33		NA	NA
contig_1540	9.51	29	N	TRUE	virus	lytic	low quality draft	NA	NA	NA	NA	NA	None	3.80092		Outlier	NA	NA	NA	NA	NA			NA	NA	NA	NA	Low-quality	19.4	low-confidence DTR	NA	NA
contig_1549	2.873	111	N	TRUE	virus	lytic	low quality draft	NA	NA	NA	NA	NA	NA	NA	337_0	Clustered	3	VC_337_0	3	0.3005	JAAOBB010000182.1,contig_1549,contig_2190		Lactobacillus Firm-5	NA	NA	F5,lytic,unclassified,8395	NA	Low-quality	1.65		contig_1432,contig_1431,contig_1549	contig_1432,contig_1549
contig_1562	4.678	58	N	TRUE	virus	lytic	low quality draft	incomplete	head,tail	9	8	PHAGE_Lactob_phiadh_NC_000896(6),PHAGE_Strept_Sfi19_NC_000871(3),PHAGE_Strept_DT1_NC_002072(3),PHAGE_Strept_7201_NC_002185(3),PHAGE_Lactob_Lv_1_NC_011801(3),PHAGE_Lactob_Lc_Nu_NC_007501(2),PHAGE_Lactob_phiAT3_NC_005893(2),PHAGE_Strept_YMC_2011_NC_018285(1),PHAGE_Lactoc_lato_NC_004746(1),PHAGE_Strept_Sfi21_NC_000872(1),PHAGE_Lactob_JCL1032_NC_019456(1),PHAGE_Strept_Abc2_NC_013645(1),PHAGE_Lactoc_b…	NA	NA	42_0	Clustered	10	VC_42_0	10	0.4701	Lactobacillus~phage~phiadh,MN855879,MN856027,MN856033,MN856041,MN856101,circular_read_1080,contig_1562,contig_2678,contig_3111	Myoviridae	Lactobacillus	NA	Myoviridae, Myoviridae, Myoviridae, Siphoviridae, Siphoviridae,nan, nan, Lactobacillus, nan, nan,24640, 10257, 9293, 7329, 7197	NA	NA	Low-quality	11.08		NA	NA
contig_1605	32.331	87	N	TRUE	virus	lysogenic	high quality draft	questionable	tail,capsid,head,integrase	30	19	PHAGE_Mesorh_phagevB_MloP_Lo5R7ANS_NC_025431(10),PHAGE_Pelagi_HTVC019P_NC_020483(7),PHAGE_Ralsto_RSB2_NC_023736(5),PHAGE_Pelagi_HTVC011P_NC_020482(5),PHAGE_Vibrio_VP4_NC_007149(4),PHAGE_Vibrio_N4_NC_013651(3),PHAGE_Brucel_BiPBO1_NC_031264(3),PHAGE_Escher_P483_NC_028822(2),PHAGE_Morgan_MmP1_NC_011085(2),PHAGE_Delfti_IME_DE1_NC_028702(2),PHAGE_Vibrio_ICP3_NC_015159(2),PHAGE_Acinet_vB_AbaS_TRS1_NC_0…	None	2.89641	13_0	Clustered	3	VC_13_0	3	0.1507	MN855679,contig_1605,contig_2864		Bartonella	Bartonella apis	nan,nan,9270	NA	Bartonella	Medium-quality	79.16		NA	NA
contig_1623	10.553	156	N	TRUE	virus	lytic	low quality draft	incomplete	tail,plate	16	8	PHAGE_Bacill_phiAGATE_NC_020081(2),PHAGE_Lactob_Lj965_NC_005355(1),PHAGE_Bacill_Grass_NC_022771(1),PHAGE_Bacill_Shbh1_NC_030925(1),PHAGE_Strept_phiARI0004_NC_031920(1),PHAGE_Burkho_phi52237_NC_007145(1),PHAGE_Strept_Dp_1_NC_015274(1),PHAGE_Lactob_LP65_NC_006565(1),PHAGE_Methan_psiM2_NC_001902(1),PHAGE_Strept_phiARI0031_NC_031910(1),PHAGE_Temper_phiNIH1.1_NC_003157(1),PHAGE_Clostr_phiCT19406B_NC_0…	None	4.00322	362_0	Clustered	2	VC_362_0	2	0.8343	MN855961,contig_1623			NA	nan,nan,13848	NA	NA	Low-quality	18.58		NA	NA
contig_1627	14.532	74	N	TRUE	NA	unidentified	NA	incomplete	tail,capsid	8	6	PHAGE_Entero_vB_Efae230P_4_NC_025467(2),PHAGE_Lactoc_WP_2_NC_024149(2),PHAGE_Strept_C1_NC_004814(2),PHAGE_Entero_vB_IME195_NC_028693(2),PHAGE_Staphy_SAP_2_NC_009875(1),PHAGE_Lactoc_KSY1_NC_009817(1),PHAGE_Lactoc_949_NC_015263(1),PHAGE_Lactoc_phiL47_NC_023574(1),PHAGE_Lister_LMTA_34_NC_042048(1),PHAGE_Lister_LP_048_NC_024359(1),PHAGE_Lister_P100_NC_007610(1),PHAGE_Entero_EF62phi_NC_017732(1),PHAGE…	None	2.21336		Outlier	NA	NA	NA	NA	NA		Lactobacillus	NA	NA	NA	NA	Medium-quality	73.1		NA	NA
contig_1634	13.022	11	N	TRUE	organism	lysogenic	low quality draft	incomplete	plate,integrase	6	6	PHAGE_Cronob_phiES15_NC_018454(2),PHAGE_Strept_Sfi19_NC_000871(1),PHAGE_Bacill_Bobb_NC_024792(1),PHAGE_Gordon_Bantam_NC_031074(1),PHAGE_Escher_JMPW1_NC_041874(1),PHAGE_Erwini_phiEt88_NC_015295(1),PHAGE_Aeromo_vB_AsaM_56_NC_019527(1),PHAGE_Bacill_Bp8p_C_NC_029121(1),PHAGE_Haemop_HP2_NC_003315(1),PHAGE_Pseudo_MD8_NC_031091(1),PHAGE_Shigel_vB_SsoS_ISF002_NC_041995(1),PHAGE_Salmon_Fels_1_NC_010391(1)…	None	4.0612	341_0	Clustered	2	VC_341_0	2	0.2515	contig_1096,contig_1634		Gilliamella	Gilliamella apicola	NA	NA	Gilliamella	Low-quality	27.79		NA	NA
contig_1637	4.539	125	N	TRUE	virus	lytic	low quality draft	NA	NA	NA	NA	NA	NA	NA		Outlier	NA	NA	NA	NA	NA		Gilliamella	Gilliamella apicola	NA	NA	NA	Low-quality	8.68		contig_1092,contig_1637	contig_1092,contig_1637
contig_1643	12.521	31	N	TRUE	virus	lytic	medium quality draft	NA	NA	NA	NA	NA	None	3.23698	316_0	Clustered	2	VC_316_0	2	0.1886	contig_1298,contig_1643		Gilliamella	NA	NA	NA	NA	Low-quality	25.65		NA	NA
contig_1647	13.223	62	N	TRUE	virus	lytic	low quality draft	incomplete	tail,lysin	22	15	PHAGE_Lactob_KC5a_NC_007924(8),PHAGE_Lactob_jlb1_NC_024206(7),PHAGE_Lactob_phiAQ113_NC_019782(7),PHAGE_Lactob_Lj771_NC_010179(7),PHAGE_Strept_EJ_1_NC_005294(3),PHAGE_Lactob_Lv_1_NC_011801(3),PHAGE_Lactob_phiadh_NC_000896(2),PHAGE_Lactob_Lj965_NC_005355(1),PHAGE_Lactoc_KSY1_NC_009817(1),PHAGE_Lactob_JCL1032_NC_019456(1),PHAGE_Lactoc_949_NC_015263(1),PHAGE_Lactoc_r1t_NC_004302(1),PHAGE_Lactob_phiJB…	None	3.91712	78_0	Clustered	15	VC_78_0	15	0.3396	JAAOBB010000171.1,MN855613,MN855634,MN855648,MN855845,MN856068,MN856076,MN856104,contig_1403,contig_1647,contig_1919,contig_2055,contig_2102,contig_2104,contig_2105	Mixed	Lactobacillus Firm-5	NA	Cystoviridae, Siphoviridae, Myoviridae, Myoviridae, Podoviridae, Myoviridae, Siphoviridae,nan, nan, nan, nan, nan, nan, nan,13086, 9684, 8425, 5804, 5218, 5053, 5021	F5,temperate,unclassified,7569	NA	Low-quality	34.24		NA	NA
contig_1648	10.466	38	N	TRUE	virus	lytic	low quality draft	NA	NA	NA	NA	NA	None	4.09231		Outlier	NA	NA	NA	NA	NA			NA	NA	NA	NA	Low-quality	26.8		NA	NA
contig_1677	3.796	19	N	TRUE	virus	lytic	low quality draft	NA	NA	NA	NA	NA	NA	NA		Outlier	NA	NA	NA	NA	NA			NA	NA	NA	NA	Low-quality	10.07		NA	NA
contig_1695	18.393	225	N	TRUE	virus	lytic	low quality draft	incomplete	tail	27	15	PHAGE_Lactob_phiadh_NC_000896(8),PHAGE_Lactob_Lv_1_NC_011801(4),PHAGE_Strept_Abc2_NC_013645(2),PHAGE_Lactoc_lato_NC_004746(1),PHAGE_Oenoco_phiS13_NC_023560(1),PHAGE_Paenib_Harrison_NC_028746(1),PHAGE_Strept_Sfi21_NC_000872(1),PHAGE_Lactob_JCL1032_NC_019456(1),PHAGE_Bacill_TsarBomba_NC_028890(1),PHAGE_Oenoco_phi9805_NC_023559(1),PHAGE_Strept_SpSL1_NC_027396(1),PHAGE_Temper_phiNIH1.1_NC_003157(1),P…	None	3.69922		Outlier	NA	NA	NA	NA	NA	Myoviridae	Lactobacillus	NA	NA	NA	NA	Low-quality	31.78		NA	NA
contig_1696	2.971	56	N	TRUE	virus	lytic	low quality draft	incomplete	head	7	7	PHAGE_Lactob_phiadh_NC_000896(3),PHAGE_Strept_DT1_NC_002072(2),PHAGE_Lactob_phiAT3_NC_005893(2),PHAGE_Lactob_Lv_1_NC_011801(2),PHAGE_Strept_Sfi19_NC_000871(1),PHAGE_Strept_YMC_2011_NC_018285(1),PHAGE_Lactob_Lc_Nu_NC_007501(1),PHAGE_Strept_7201_NC_002185(1)	NA	NA		Outlier	NA	NA	NA	NA	NA		Lactobacillus	NA	NA	NA	NA	Low-quality	7.13		NA	NA
contig_1700	12.771	24	N	TRUE	virus	lytic	medium quality draft	incomplete	integrase	28	17	PHAGE_Lactob_phiJB_NC_022775(7),PHAGE_Lactob_LfeSau_NC_029068(6),PHAGE_Lactob_PLE2_NC_031036(5),PHAGE_Lactob_phiadh_NC_000896(2),PHAGE_Lactob_jlb1_NC_024206(2),PHAGE_Lactob_KC5a_NC_007924(2),PHAGE_Strept_phiARI0460_1_NC_031913(2),PHAGE_Lactob_Lj771_NC_010179(2),PHAGE_Lactob_Lj965_NC_005355(1),PHAGE_Entero_phiFL3A_NC_013648(1),PHAGE_Staphy_phinm2_NC_028913(1),PHAGE_Strept_DT1_NC_002072(1),PHAGE_St…	None	3.66133		Overlap (VC_17/VC_241)	NA	NA	NA	NA	NA		Lactobacillus Firm-5	Lactobacillus melliventris	NA	NA	Lactobacillus	Low-quality	33.01		NA	NA
contig_1701	18.634	9	N	TRUE	virus	lytic	low quality draft	incomplete	integrase	34	17	PHAGE_Lactob_LfeSau_NC_029068(3),PHAGE_Lactob_PLE2_NC_031036(2),PHAGE_Lactob_phiadh_NC_000896(2),PHAGE_Lactob_KC5a_NC_007924(2),PHAGE_Lactob_phiJB_NC_022775(2),PHAGE_Strept_DT1_NC_002072(1),PHAGE_Deep_s_D6E_NC_019544(1),PHAGE_Pseudo_PMG1_NC_016765(1),PHAGE_Lactob_jlb1_NC_024206(1),PHAGE_Strept_A25_NC_028697(1),PHAGE_Lactob_LL_H_NC_009554(1),PHAGE_Bacill_1_NC_009737(1),PHAGE_Thermu_OH2_NC_021784(1…	Streptococcus_thermophilus	3.61154		Outlier	NA	NA	NA	NA	NA		Lactobacillus Firm-5	Lactobacillus kullabergensis	NA	NA	Lactobacillus	Low-quality	33.65		NA	NA
contig_1702	5.891	125	N	TRUE	virus	lysogenic	low quality draft	incomplete	integrase	8	6	PHAGE_Lactob_LBR48_NC_027990(2),PHAGE_Lactob_LF1_NC_019486(2),PHAGE_Lactob_Lj771_NC_010179(2),PHAGE_Lactob_Lv_1_NC_011801(2),PHAGE_Lactob_Lj965_NC_005355(1),PHAGE_Lactoc_KSY1_NC_009817(1),PHAGE_Lister_A118_NC_003216(1),PHAGE_Lactoc_949_NC_015263(1),PHAGE_Lister_vB_LmoS_293_NC_028929(1),PHAGE_Lactob_JCL1032_NC_019456(1),PHAGE_Lister_A500_NC_009810(1),PHAGE_Lactob_jlb1_NC_024206(1),PHAGE_Lactoc_phi…	None	3.98247		Outlier	NA	NA	NA	NA	NA		Lactobacillus	NA	NA	NA	NA	Low-quality	12.41		contig_1047,contig_1702	contig_1047,contig_1702
contig_1724	30.402	18	N	TRUE	virus	lytic	high quality draft	incomplete	head,portal	36	21	PHAGE_Mannhe_vB_MhS_1152AP2_NC_028956(8),PHAGE_Escher_HK639_NC_016158(3),PHAGE_Pseudo_PS_1_NC_029066(3),PHAGE_Pseudo_YMC11/02/R656_NC_028657(2),PHAGE_Pseudo_PaMx74_NC_028809(2),PHAGE_Riemer_RAP44_NC_019490(1),PHAGE_Acinet_vB_AbaS_TRS1_NC_031098(1),PHAGE_Salmon_SP_101_NC_042065(1),PHAGE_Acinet_AbP2_NC_041998(1),PHAGE_Vibrio_vB_VpaS_MAR10_NC_019713(1),PHAGE_Pseudo_H105/1_NC_015293(1),PHAGE_Stenot_v…	None	3.71734		Outlier	NA	NA	NA	NA	NA			NA	NA	NA	NA	Medium-quality	80.46		NA	NA
contig_1735	4.864	48	N	TRUE	virus	lytic	low quality draft	NA	NA	NA	NA	NA	NA	NA		Singleton	NA	NA	NA	NA	NA			NA	NA	NA	NA	Low-quality	4.37		contig_1215,contig_1735	contig_1215,contig_1735
contig_1742	3.608	32	N	TRUE	virus	lytic	low quality draft	NA	NA	NA	NA	NA	NA	NA		Singleton	NA	NA	NA	NA	NA			NA	NA	NA	NA	Low-quality	6.59		NA	NA
contig_1743	3.556	16	N	TRUE	virus	lytic	low quality draft	NA	NA	NA	NA	NA	NA	NA		Singleton	NA	NA	NA	NA	NA			NA	NA	NA	NA	Not-determined	NA	no viral genes detected	NA	NA
contig_1746	21.316	29	N	TRUE	virus	lytic	low quality draft	NA	NA	NA	NA	NA	Pseudomonas_aeruginosa	1.71913		Outlier	NA	NA	NA	NA	NA		Gilliamella	Gilliamella apicola	NA	NA	Gilliamella	Low-quality	38.97		NA	NA
contig_1749	16.676	689	N	TRUE	virus	lytic	low quality draft	incomplete	head	26	22	PHAGE_Rhizob_16_3_NC_011103(7),PHAGE_Brucel_BiPBO1_NC_031264(7),PHAGE_Paraco_Shpa_NC_041868(5),PHAGE_Burkho_phi1026b_NC_005284(2),PHAGE_Xantho_OP1_NC_007709(1),PHAGE_Xantho_Xop411_NC_009543(1),PHAGE_Pseudo_PaMx42_NC_028879(1),PHAGE_Entero_mEp235_NC_019708(1),PHAGE_Pseudo_PMG1_NC_016765(1),PHAGE_Xantho_Xp10_NC_004902(1),PHAGE_Xantho_phiL7_NC_012742(1),PHAGE_Edward_GF_2_NC_026611(1),PHAGE_Geobac_GB…	None	3.3748	181_0	Clustered	8	VC_181_0	8	0.5174	JAAOBB010000021.1,JAAOBB010000023.1,MN855962,MN856050,MN856062,contig_1749,contig_2052,contig_2796		Bartonella	Bartonella apis	nan, nan, nan,Bartonella, nan, nan,10478, 6964, 5294	Bartonella,prophage,unclassified,143808	Bartonella	Low-quality	39.02		NA	NA
contig_1752	2.05	369	N	TRUE	virus	lytic	low quality draft	NA	NA	NA	NA	NA	NA	NA		Outlier	NA	NA	NA	NA	NA			NA	NA	NA	NA	Low-quality	4.15		NA	NA
contig_1755	4.286	143	N	TRUE	virus	lytic	low quality draft	NA	NA	NA	NA	NA	NA	NA		Outlier	NA	NA	NA	NA	NA			NA	NA	NA	NA	Low-quality	8.1		NA	NA
contig_1781	8.061	70	N	TRUE	virus	lytic	low quality draft	NA	NA	NA	NA	NA	None	3.84075		Outlier	NA	NA	NA	NA	NA		Gilliamella	NA	NA	NA	Gilliamella	Low-quality	25.42		NA	NA
contig_1782	25.19	67	N	TRUE	virus	lytic	medium quality draft	incomplete	recombinase	63	34	PHAGE_Mannhe_vB_MhS_587AP2_NC_028743(4),PHAGE_Haemop_Aaphi23_NC_004827(3),PHAGE_Mannhe_vB_MhS_535AP2_NC_028853(3),PHAGE_Shigel_Sf6_NC_005344(2),PHAGE_Entero_HK446_NC_019714(2),PHAGE_Cellul_phi10:1_NC_021802(2),PHAGE_Pectob_ZF40_NC_019522(2),PHAGE_Entero_Sf101_NC_027398(2),PHAGE_Burkho_DC1_NC_018452(2),PHAGE_Cronob_ENT47670_NC_019927(2),PHAGE_Entero_VT2_Sakai_NC_000902(2),PHAGE_Klebsi_vB_Kp2_NC_02…	Escherichia_coli	3.35135		Overlap (VC_40/VC_96/VC_464)	NA	NA	NA	NA	NA		Gilliamella	Gilliamella apicola	NA	NA	Gilliamella	Medium-quality	58.3		NA	NA
contig_1788	27.049	106	N	TRUE	virus	lytic	low quality draft	incomplete	coat,tail	16	13	PHAGE_Salmon_vB_SosS_Oslo_NC_018279(7),PHAGE_Entero_ES18_NC_006949(6),PHAGE_Mannhe_vB_MhS_587AP2_NC_028743(4),PHAGE_Mannhe_vB_MhS_535AP2_NC_028853(4),PHAGE_Pseudo_phi297_NC_016762(4),PHAGE_Salmon_SPN3UB_NC_019545(4),PHAGE_Pseudo_JBD44_NC_030929(4),PHAGE_Cronob_ENT47670_NC_019927(3),PHAGE_Aeromo_pIS4_A_NC_042037(2),PHAGE_Pseudo_YMC11/07/P54_PAE_BP_NC_030909(2),PHAGE_Entero_933W_NC_000924(1),PHAGE_…	None	3.80932		Outlier	NA	NA	NA	NA	NA		Gilliamella	Gilliamella apicola	NA	NA	Gilliamella	Medium-quality	57.38		NA	NA
contig_1791	14.584	57	N	TRUE	virus	lytic	low quality draft	incomplete	capsid,tail	15	11	PHAGE_Cronob_phiES15_NC_018454(6),PHAGE_Escher_HK639_NC_016158(4),PHAGE_Escher_YD_2008.s_NC_027383(2),PHAGE_Aggreg_S1249_NC_013597(2),PHAGE_Caulob_karma_NC_019410(1),PHAGE_Staphy_PVL_NC_002321(1),PHAGE_Entero_T1_NC_005833(1),PHAGE_Escher_SRT8_NC_042043(1),PHAGE_Escher_JMPW1_NC_041874(1),PHAGE_Burkho_BcepGomr_NC_009447(1),PHAGE_Mannhe_vB_MhS_1152AP2_NC_028956(1),PHAGE_Sodali_SO1_NC_013600(1),PHAGE…	None	3.97178	60_0	Clustered	4	VC_60_0	4	0.141	MN855750,contig_1539,contig_1791,scaffold_1633		Gilliamella	Gilliamella apicola	nan,Gilliamella,12110	NA	Gilliamella	Low-quality	26.11		NA	NA
contig_1798	41.466	263	N	TRUE	virus	lytic	low quality draft	incomplete	recombinase	15	12	PHAGE_Lactob_Lb338_1_NC_012530(7),PHAGE_Entero_EFLK1_NC_029026(3),PHAGE_Entero_phiEF24C_NC_009904(3),PHAGE_Entero_EFDG1_NC_029009(3),PHAGE_Entero_ECP3_NC_027335(2),PHAGE_Bacill_phiAGATE_NC_020081(2),PHAGE_Bacill_phiNIT1_NC_021856(1),PHAGE_Staphy_phiIPLA_RODI_NC_028765(1),PHAGE_Lister_LP_083_2_NC_024383(1),PHAGE_Bacill_TsarBomba_NC_028890(1),PHAGE_Staphy_S25_4_NC_022918(1),PHAGE_Staphy_K_NC_005880…	None	3.4642		Overlap (VC_21/VC_33/VC_444)	NA	NA	NA	NA	NA			NA	NA	NA	NA	Low-quality	27.56		contig_1798,contig_2094,contig_1800,contig_2769	contig_1798,contig_1800,contig_2769
contig_1800	4.82	30	N	TRUE	virus	lytic	low quality draft	NA	NA	NA	NA	NA	NA	NA		Outlier	NA	NA	NA	NA	NA			NA	NA	NA	NA	Low-quality	2.93		contig_1798,contig_2094,contig_1800,contig_2769	contig_1798,contig_1800,contig_2769
contig_1817	5.582	21	N	TRUE	virus	lytic	low quality draft	NA	NA	NA	NA	NA	None	4.09401		Outlier	NA	NA	NA	NA	NA			NA	NA	NA	NA	Low-quality	11.64		contig_1368,contig_1817	contig_1368,contig_1817
contig_1821	16.725	119	N	TRUE	virus	lytic	low quality draft	questionable	portal,terminase	33	24	PHAGE_Pseudo_B3_NC_006548(6),PHAGE_Pseudo_vB_PaeS_PM105_NC_028667(6),PHAGE_Pseudo_JBD67_NC_042135(5),PHAGE_Pseudo_JBD18_NC_027986(5),PHAGE_Pseudo_JBD25_NC_027992(3),PHAGE_Escher_D108_NC_013594(2),PHAGE_Burkho_phiE255_NC_009237(2),PHAGE_Pseudo_LPB1_NC_027298(2),PHAGE_Vibrio_12B12_NC_021070(2),PHAGE_Entero_SfMu_NC_027382(2),PHAGE_Ralsto_RSA1_NC_009382(1),PHAGE_Pseudo_H70_NC_027384(1),PHAGE_Pseudo_v…	None	3.80675		Outlier	NA	NA	NA	NA	NA		Gilliamella	Gilliamella apicola	NA	NA	Gilliamella	Low-quality	43.13		NA	NA
contig_1822	19.223	80	N	TRUE	virus	lysogenic	low quality draft	NA	NA	NA	NA	NA	None	2.94919	157_0	Clustered	4	VC_157_0	4	0.2647	JAAOBB010000024.1,MN856037,contig_1822,contig_2536	Myoviridae	Gilliamella	Gilliamella apicola	Myoviridae,nan,8131	Gilliamella,temperate,unclassified,204407	Gilliamella	Medium-quality	50.33		NA	NA
contig_1823	12.712	479	N	TRUE	virus	lytic	low quality draft	incomplete	head	20	16	PHAGE_Pseudo_JBD67_NC_042135(12),PHAGE_Pseudo_JBD18_NC_027986(12),PHAGE_Pseudo_vB_PaeS_PM105_NC_028667(12),PHAGE_Pseudo_B3_NC_006548(10),PHAGE_Pseudo_JBD25_NC_027992(7),PHAGE_Burkho_KS10_NC_011216(2),PHAGE_Rhizob_RR1_B_NC_021557(1),PHAGE_Escher_D108_NC_013594(1),PHAGE_Mannhe_vB_MhM_587AP1_NC_028898(1),PHAGE_Rhodob_RcapMu_NC_016165(1),PHAGE_Entero_Mu_NC_000929(1),PHAGE_Mannhe_phiMHaA1_NC_008201(1)…	None	3.89769		Outlier	NA	NA	NA	NA	NA		Gilliamella	Gilliamella apicola	NA	NA	Gilliamella	Low-quality	32.64		NA	NA
contig_1824	17.661	194	N	TRUE	virus	lytic	low quality draft	questionable	tail	16	15	PHAGE_Pseudo_vB_PaeS_PM105_NC_028667(5),PHAGE_Pseudo_B3_NC_006548(4),PHAGE_Pseudo_JBD67_NC_042135(3),PHAGE_Pseudo_SM1_NC_041877(2),PHAGE_Pseudo_JBD88a_NC_020200(2),PHAGE_Pseudo_JBD18_NC_027986(2),PHAGE_Pseudo_JBD25_NC_027992(2),PHAGE_Pseudo_H70_NC_027384(1),PHAGE_Proteu_pPM_01_NC_028812(1),PHAGE_Salmon_37_NC_029045(1),PHAGE_Pseudo_YuA_NC_010116(1),PHAGE_Pseudo_JBD30_NC_020198(1),PHAGE_Pseudo_MP29…	Pseudomonas_aeruginosa	0.516502		Outlier	NA	NA	NA	NA	NA		Gilliamella	Gilliamella apicola	NA	NA	Gilliamella	Low-quality	33.44		NA	NA
contig_1825	6.658	157	N	TRUE	virus	lytic	low quality draft	NA	NA	NA	NA	NA	None	4.06495		Outlier	NA	NA	NA	NA	NA		Gilliamella	Gilliamella apicola	NA	NA	Gilliamella	Low-quality	16.75		NA	NA
contig_1832	8.292	140	N	TRUE	virus	lysogenic	low quality draft	incomplete	lysin,integrase	11	6	PHAGE_Lactob_KC5a_NC_007924(2),PHAGE_Lactob_Lv_1_NC_011801(2),PHAGE_Lactob_Lj965_NC_005355(1),PHAGE_Lactoc_KSY1_NC_009817(1),PHAGE_Lister_A118_NC_003216(1),PHAGE_Lister_vB_LmoS_293_NC_028929(1),PHAGE_Lactoc_949_NC_015263(1),PHAGE_Erysip_SE_1_NC_029078(1),PHAGE_Lister_A500_NC_009810(1),PHAGE_Lactob_jlb1_NC_024206(1),PHAGE_Lactoc_phiL47_NC_023574(1),PHAGE_Strept_phiARI0131_1_NC_031901(1),PHAGE_Lact…	None	3.94852		Outlier	NA	NA	NA	NA	NA		Lactobacillus Firm-5	Lactobacillus kullabergensis	NA	NA	Lactobacillus	Low-quality	21.85		NA	NA
contig_1833	11.723	75	N	TRUE	virus	lysogenic	low quality draft	incomplete	integrase	22	15	PHAGE_Lactob_LL_H_NC_009554(4),PHAGE_Entero_phiFL3A_NC_013648(2),PHAGE_Lactob_jlb1_NC_024206(2),PHAGE_Lactob_KC5a_NC_007924(2),PHAGE_Lactob_LF1_NC_019486(2),PHAGE_Entero_phiFL1A_NC_013646(2),PHAGE_Lactob_phiAQ113_NC_019782(2),PHAGE_Lactob_Lj771_NC_010179(2),PHAGE_Lactob_Lv_1_NC_011801(2),PHAGE_Lactoc_lato_NC_004746(1),PHAGE_Lactob_PLE2_NC_031036(1),PHAGE_Staphy_80alpha_NC_009526(1),PHAGE_Lactob_p…	Clostridium	3.3037		Outlier	NA	NA	NA	NA	NA		Lactobacillus	NA	NA	NA	NA	Low-quality	19.22		NA	NA
contig_1834	15.211	106	N	TRUE	virus	lysogenic	medium quality draft	incomplete	integrase,lysin	31	19	PHAGE_Lactob_Lv_1_NC_011801(5),PHAGE_Lactob_KC5a_NC_007924(5),PHAGE_Lactob_phiadh_NC_000896(4),PHAGE_Lactob_jlb1_NC_024206(4),PHAGE_Lactob_phiJB_NC_022775(4),PHAGE_Lactob_LF1_NC_019486(3),PHAGE_Lactob_LfeSau_NC_029068(3),PHAGE_Lactob_Lj965_NC_005355(2),PHAGE_Lactob_phiAQ113_NC_019782(2),PHAGE_Lactob_PLE2_NC_031036(2),PHAGE_Lactob_LBR48_NC_027990(2),PHAGE_Lactob_Lj771_NC_010179(2),PHAGE_Lactob_JCL…	Lactobacillus	2.90311		Overlap (VC_17/VC_79)	NA	NA	NA	NA	NA		Lactobacillus	NA	NA	NA	NA	Low-quality	38.36		contig_1834,contig_1836	NA
contig_1836	6.653	59	Y	TRUE	virus	lytic	low quality draft	NA	NA	NA	NA	NA	Clostridium	3.70153		Outlier	NA	NA	NA	NA	NA		Clostridium	NA	NA	NA	NA	Low-quality	13.51		contig_1834,contig_1836	NA
contig_1837	8.016	899	N	TRUE	virus	lysogenic	low quality draft	NA	NA	NA	NA	NA	None	4.04851		Outlier	NA	NA	NA	NA	NA			NA	NA	NA	NA	Low-quality	14.65		NA	NA
contig_1838	4.587	29	N	TRUE	virus	lytic	low quality draft	incomplete	lysin	7	6	PHAGE_Lactoc_KSY1_NC_009817(1),PHAGE_Lister_LP_101_NC_024387(1),PHAGE_Strept_M102AD_NC_028984(1),PHAGE_Lactob_JCL1032_NC_019456(1),PHAGE_Lactoc_949_NC_015263(1),PHAGE_Lactoc_r1t_NC_004302(1),PHAGE_Lactob_phiadh_NC_000896(1),PHAGE_Lactoc_phiL47_NC_023574(1),PHAGE_Lister_LP_030_2_NC_021539(1),PHAGE_Lactoc_WRP3_NC_027341(1),PHAGE_Lactob_Lv_1_NC_011801(1)	NA	NA		Outlier	NA	NA	NA	NA	NA		Lactobacillus	NA	NA	NA	NA	Low-quality	9.42		NA	NA
contig_1874	3.857	83	N	TRUE	virus	lytic	low quality draft	NA	NA	NA	NA	NA	NA	NA		Outlier	NA	NA	NA	NA	NA			NA	NA	NA	NA	Low-quality	9.45		NA	NA
contig_1888	2.281	63	N	TRUE	virus	lytic	low quality draft	NA	NA	NA	NA	NA	NA	NA		Outlier	NA	NA	NA	NA	NA			NA	NA	NA	NA	Not-determined	NA	no viral genes detected	NA	NA
contig_1891	24.527	56	N	TRUE	virus	lytic	low quality draft	questionable	lysin,capsid,fiber	47	20	PHAGE_Lactob_Lv_1_NC_011801(6),PHAGE_Lactob_phiadh_NC_000896(4),PHAGE_Lactob_phiJB_NC_022775(2),PHAGE_Lactoc_KSY1_NC_009817(1),PHAGE_Deep_s_D6E_NC_019544(1),PHAGE_Lactoc_949_NC_015263(1),PHAGE_Strept_M102AD_NC_028984(1),PHAGE_Clostr_phiCD146_NC_028958(1),PHAGE_Lactoc_phiL47_NC_023574(1),PHAGE_Lactob_KC5a_NC_007924(1),PHAGE_Entero_EF62phi_NC_017732(1),PHAGE_Brevib_Sundance_NC_028749(1),PHAGE_Liste…	None	2.88857		Outlier	NA	NA	NA	NA	NA		Lactobacillus	NA	NA	NA	NA	Low-quality	41.81		contig_1891,contig_1897	NA
contig_1897	5.645	75	N	TRUE	virus	lytic	low quality draft	NA	NA	NA	NA	NA	None	4.09885	192_0	Clustered	6	VC_192_0	6	0.2655	MN856117,circular_pair_585,contig_1040,contig_1046,contig_1897,contig_3081		Lactobacillus	Lactobacillus sp	nan,nan,5379	NA	Lactobacillus	Not-determined	NA	no viral genes detected	contig_1891,contig_1897	NA
contig_1900	10.809	77	N	TRUE	virus	lytic	low quality draft	incomplete	plate	18	11	PHAGE_Vibrio_VvAW1_NC_020488(2),PHAGE_Aeromo_pIS4_A_NC_042037(2),PHAGE_Vibrio_pYD38_A_NC_021534(2),PHAGE_Acinet_vB_AbaS_TRS1_NC_031098(1),PHAGE_Brucel_Tb_NC_019446(1),PHAGE_Cronob_vB_CsaM_GAP32_NC_019401(1),PHAGE_Shigel_Sf6_NC_005344(1),PHAGE_Pseudo_F116_NC_006552(1),PHAGE_Gordon_Bantam_NC_031074(1),PHAGE_Cronob_vB_CsaM_GAP31_NC_019400(1),PHAGE_Pseudo_PPpW_3_NC_023006(1),PHAGE_Staphy_K_NC_005880(…	None	4.01278		Overlap (VC_50/VC_224)	NA	NA	NA	NA	NA		Gilliamella	Gilliamella apicola	NA	NA	Gilliamella	Low-quality	6.4		NA	NA
contig_1912	39.322	34	N	TRUE	virus	lytic	low quality draft	intact	head,capsid,coat,tail	51	38	PHAGE_Salmon_II_E1_NC_010495(9),PHAGE_Cronob_ENT47670_NC_019927(9),PHAGE_Mannhe_vB_MhS_587AP2_NC_028743(8),PHAGE_Mannhe_vB_MhS_535AP2_NC_028853(8),PHAGE_Salmon_64795_sal3_NC_031918(8),PHAGE_Salmon_IME207_NC_031924(7),PHAGE_Vibrio_pYD38_A_NC_021534(4),PHAGE_Aeromo_pIS4_A_NC_042037(4),PHAGE_Pseudo_phi297_NC_016762(2),PHAGE_Salmon_vB_SosS_Oslo_NC_018279(2),PHAGE_Entero_ES18_NC_006949(2),PHAGE_Bacter…	None	3.07781		Outlier	NA	NA	NA	NA	NA		Gilliamella	Gilliamella apicola	NA	NA	NA	Medium-quality	83.76		NA	NA
contig_1914	6.236	31	N	TRUE	virus	lytic	low quality draft	NA	NA	NA	NA	NA	None	4.0685	258_0	Clustered	3	VC_258_0	3	0.5064	MN855680,MN856098,contig_1914	Siphoviridae		NA	Siphoviridae, Myoviridae,nan, nan,8845, 5391	NA	NA	Low-quality	14.76		NA	NA
contig_1919	9.19	39	N	TRUE	virus	lysogenic	low quality draft	incomplete	lysin,integrase	17	9	PHAGE_Lactob_phiadh_NC_000896(5),PHAGE_Lactob_JCL1032_NC_019456(2),PHAGE_Lactob_phiJB_NC_022775(2),PHAGE_Lactob_Lj771_NC_010179(2),PHAGE_Lactob_Lj965_NC_005355(1),PHAGE_Strept_MM1_NC_003050(1),PHAGE_Strept_SM1_NC_004996(1),PHAGE_Clostr_phiCT19406C_NC_029006(1),PHAGE_Clostr_phiCT453A_NC_028991(1),PHAGE_Lactob_LL_H_NC_009554(1),PHAGE_Lactob_Lj928_NC_005354(1),PHAGE_Lister_LP_101_NC_024387(1),PHAGE_…	None	3.95827	78_0	Clustered	15	VC_78_0	15	0.3396	JAAOBB010000171.1,MN855613,MN855634,MN855648,MN855845,MN856068,MN856076,MN856104,contig_1403,contig_1647,contig_1919,contig_2055,contig_2102,contig_2104,contig_2105	Mixed	Lactobacillus Firm-5	Lactobacillus apis	Cystoviridae, Siphoviridae, Myoviridae, Myoviridae, Podoviridae, Myoviridae, Siphoviridae,nan, nan, nan, nan, nan, nan, nan,13086, 9684, 8425, 5804, 5218, 5053, 5021	F5,temperate,unclassified,7569	Lactobacillus	Low-quality	22.6		NA	NA
contig_1920	9.143	76	Y	TRUE	virus	lytic	low quality draft	incomplete	plate	10	10	PHAGE_Lactob_phiAQ113_NC_019782(7),PHAGE_Lactob_jlb1_NC_024206(6),PHAGE_Lactob_Lj771_NC_010179(6),PHAGE_Lactob_KC5a_NC_007924(5),PHAGE_Strept_EJ_1_NC_005294(5),PHAGE_Strept_Alq132_NC_013598(1),PHAGE_Strept_A25_NC_028697(1),PHAGE_Strept_2972_NC_007019(1)	None	4.05099		Outlier	NA	NA	NA	NA	NA		Lactobacillus	NA	NA	NA	NA	Low-quality	23.7		NA	NA
contig_1921	20.36	31	N	TRUE	virus	lytic	low quality draft	intact	tail,capsid,head	25	24	PHAGE_Lactob_KC5a_NC_007924(11),PHAGE_Lactob_jlb1_NC_024206(11),PHAGE_Lactob_Lj771_NC_010179(11),PHAGE_Lactob_phiAQ113_NC_019782(10),PHAGE_Strept_EJ_1_NC_005294(3),PHAGE_Clostr_phiCT453A_NC_028991(2),PHAGE_Clostr_phiCT9441A_NC_029022(1),PHAGE_Brevib_Abouo_NC_029029(1),PHAGE_Bacill_BCJA1c_NC_006557(1),PHAGE_Brevib_Jimmer2_NC_041976(1),PHAGE_Brevib_Osiris_NC_028969(1)	Clostridium	3.71218	22_0	Clustered	11	VC_22_0	11	0.377	JAAOBB010000010.1,Lactobacillus~phage~KC5a,Lactobacillus~phage~phi~jlb1,Lactobacillus~phage~phiAQ113,Lactobacillus~prophage~Lj771,MN855645,MN855715,MN856015,MN856070,MN856103,contig_1921	Myoviridae	Lactobacillus Firm-5	Lactobacillus	Myoviridae, Myoviridae, Myoviridae, Myoviridae, Myoviridae,nan, nan, Lactobacillus, Lactobacillus, nan,22639, 19588, 16289, 12964, 11486	F5,temperate,Caudo:Myoviridae,119430	Lactobacillus	Medium-quality	52.78		NA	NA
contig_1928	26.691	105	N	TRUE	virus	lysogenic	high quality draft	questionable	integrase,terminase,portal,head	44	26	PHAGE_Lister_B054_NC_009813(6),PHAGE_Lactob_phiadh_NC_000896(5),PHAGE_Lactob_Lj771_NC_010179(4),PHAGE_Lactob_Lv_1_NC_011801(4),PHAGE_Lactob_LBR48_NC_027990(4),PHAGE_Lactob_Lj928_NC_005354(3),PHAGE_Lactob_LL_H_NC_009554(3),PHAGE_Lactob_KC5a_NC_007924(3),PHAGE_Lactob_Lj965_NC_005355(2),PHAGE_Lactob_phig1e_NC_004305(2),PHAGE_Lactob_phiAQ113_NC_019782(2),PHAGE_Rhizob_RHEph04_NC_041908(2),PHAGE_Entero…	None	3.12103	43_0	Clustered	3	VC_43_0	3	0.0943	JAAOBB010000175.1,contig_1928,scaffold_1397		Lactobacillus Firm-5	Lactobacillus	NA	F5,temperate,unclassified,15209	Lactobacillus	Low-quality	40.19		NA	NA
contig_1939	19.091	206	N	TRUE	virus	lytic	low quality draft	incomplete	tail,plate	15	10	PHAGE_Burkho_phiE255_NC_009237(6),PHAGE_Vibrio_X29_NC_024369(6),PHAGE_Burkho_BcepMu_NC_005882(6),PHAGE_Bacter_Lily_NC_028841(5),PHAGE_Bacter_APSE_2_NC_011551(2),PHAGE_Rhizob_RR1_B_NC_021557(2),PHAGE_Ralsto_RSY1_NC_025115(2),PHAGE_Endosy_APSE_1_NC_000935(2),PHAGE_Ralsto_RSA1_NC_009382(1),PHAGE_Prochl_P_SSM7_NC_015290(1),PHAGE_Erwini_ENT90_NC_019932(1),PHAGE_Geobac_E3_NC_029073(1),PHAGE_Pseudo_PPpW…	None	3.9161	217_0	Clustered	7	VC_217_0	7	0.4859	MN855731,MN855765,Vibrio~phage~X29,contig_1939,contig_2114,contig_2639,contig_2640	Myoviridae	Gilliamella	NA	Myoviridae, Myoviridae,nan, nan,48957, 5591	NA	NA	Low-quality	36.84		NA	NA
contig_1940	7.173	25	N	TRUE	virus	lytic	low quality draft	NA	NA	NA	NA	NA	None	4.1031		Singleton	NA	NA	NA	NA	NA			NA	NA	NA	NA	Low-quality	17.67		contig_1941,contig_1940,contig_2892	contig_1941,contig_1940
contig_1941	16.354	155	N	TRUE	virus	lytic	low quality draft	questionable	tail,capsid,protease	20	13	PHAGE_Bacter_Lily_NC_028841(7),PHAGE_Vibrio_X29_NC_024369(7),PHAGE_Burkho_BcepMu_NC_005882(3),PHAGE_Burkho_phiE255_NC_009237(2),PHAGE_Rhizob_RR1_B_NC_021557(1),PHAGE_Bacill_BCD7_NC_019515(1),PHAGE_Propio_PFR1_NC_031076(1),PHAGE_Klebsi_phiKO2_NC_005857(1),PHAGE_Xylell_Salvo_NC_042345(1),PHAGE_Propio_PFR2_NC_031108(1),PHAGE_Phage_Gifsy_1_NC_010392(1),PHAGE_Yersin_PY54_NC_005069(1),PHAGE_Salini_M8CC…	None	3.60374		Outlier	NA	NA	NA	NA	NA			NA	NA	NA	NA	Low-quality	31.6		contig_1941,contig_1940,contig_2892	contig_1941,contig_1940
contig_1952	11.64	160	N	TRUE	virus	lytic	low quality draft	intact	tail,head,terminase	21	21	PHAGE_Entero_HK446_NC_019714(5),PHAGE_Salmon_118970_sal3_NC_031940(5),PHAGE_Escher_HK75_NC_016160(5),PHAGE_Entero_mEpX1_NC_019709(4),PHAGE_Cronob_ENT39118_NC_019934(3),PHAGE_Salmon_ST64B_NC_004313(2),PHAGE_Entero_mEp235_NC_019708(2),PHAGE_Shigel_SfIV_NC_022749(2),PHAGE_Entero_HK022_NC_002166(2),PHAGE_Entero_HK106_NC_019768(2),PHAGE_Entero_HK544_NC_019767(2),PHAGE_Entero_mEp234_NC_019715(2),PHAGE_…	Moraxella_catarrhalis	0.987295		Outlier	NA	NA	NA	NA	NA		Gilliamella	Gilliamella apicola	NA	NA	Gilliamella	Low-quality	22.8		NA	NA
contig_1954	19.977	11	N	TRUE	virus	lytic	low quality draft	NA	NA	NA	NA	NA	None	2.82185	76_0	Clustered	4	VC_76_0	4	0.2095	MN855669,MN855723,MN855741,contig_1954	Myoviridae	Gilliamella	NA	nan, Myoviridae, Myoviridae,Gilliamella, nan, nan,25564, 8296, 7518	NA	NA	Low-quality	47.18		NA	NA
contig_1971	9.405	3	N	TRUE	virus	lytic	low quality draft	NA	NA	NA	NA	NA	None	4.03394		Outlier	NA	NA	NA	NA	NA			NA	NA	NA	NA	Low-quality	23.83		contig_1971,contig_1483	NA
contig_1975	5.832	26	N	TRUE	virus	lytic	low quality draft	incomplete	terminase	8	7	PHAGE_Lister_B054_NC_009813(4),PHAGE_Lactob_LBR48_NC_027990(3),PHAGE_Lactob_PLE3_NC_031125(1),PHAGE_Lactob_KC5a_NC_007924(1),PHAGE_Lactob_phiPYB5_NC_027982(1),PHAGE_Psychr_pOW20_A_NC_020841(1),PHAGE_Synech_S_CBS4_NC_016766(1),PHAGE_Lactoc_98201_NC_031064(1),PHAGE_Klebsi_Sushi_NC_028774(1),PHAGE_Lactob_phig1e_NC_004305(1),PHAGE_Edward_PEi21_NC_021342(1),PHAGE_Klebsi_KLPN1_NC_028760(1),PHAGE_Lactoc…	None	4.00321		Outlier	NA	NA	NA	NA	NA			NA	NA	NA	NA	Low-quality	8.66		NA	NA
contig_1976	32.246	92	N	TRUE	virus	lytic	low quality draft	incomplete	tail	43	30	PHAGE_Lister_B054_NC_009813(15),PHAGE_Lactob_LBR48_NC_027990(14),PHAGE_Deep_s_D6E_NC_019544(5),PHAGE_Rhizob_RHEph04_NC_041908(3),PHAGE_Psychr_pOW20_A_NC_020841(2),PHAGE_Rhizob_RHEph06_NC_027296(2),PHAGE_Aeromo_pAh6_C_NC_025459(2),PHAGE_Synech_S_CBS4_NC_016766(1),PHAGE_Strept_Sfi21_NC_000872(1),PHAGE_Erwini_phiEt88_NC_015295(1),PHAGE_Strept_Abc2_NC_013645(1),PHAGE_Lactob_phiadh_NC_000896(1),PHAGE_…	None	2.59835	23_0	Clustered	5	VC_23_0	5	0.2191	JAAOBB010000030.1,MN855673,MN855701,MN856069,contig_1976	Caudovirales	Lactobacillus kunkeei	NA	Mixed, Mixed, Mixed,nan, Lactobacillus, nan,47472, 30045, 23639	kunkeei,temperate,Caudovirales,115574	NA	Low-quality	36.24		NA	NA
contig_1992	25.481	18	N	TRUE	virus	lytic	high quality draft	intact	head,tail,plate,fiber	37	23	PHAGE_Mannhe_vB_MhM_3927AP2_NC_028766(11),PHAGE_Haemop_SuMu_NC_019455(11),PHAGE_Entero_SfMu_NC_027382(5),PHAGE_Escher_D108_NC_013594(4),PHAGE_Entero_Mu_NC_000929(4),PHAGE_Entero_lambda_NC_001416(2),PHAGE_Entero_HK629_NC_019711(2),PHAGE_Entero_vB_EcoM_VR7_NC_014792(1),PHAGE_Propio_PFR1_NC_031076(1),PHAGE_Rhodob_RcapMu_NC_016165(1),PHAGE_Shigel_SfIV_NC_022749(1),PHAGE_Salmon_SEN5_NC_028701(1),PHAGE…	None	2.77533		Outlier	NA	NA	NA	NA	NA			NA	NA	NA	NA	Medium-quality	72.32		NA	NA
contig_2002	7.76	38	Y	TRUE	virus	lytic	low quality draft	NA	NA	NA	NA	NA	None	4.03543		Outlier	NA	NA	NA	NA	NA			NA	NA	NA	NA	Low-quality	4.88	high kmer_freq may indicate large duplication	contig_2003,contig_2002	contig_2003,contig_2002
contig_2003	23.399	27	N	TRUE	virus	lytic	low quality draft	incomplete	recombinase	27	17	PHAGE_Lactob_Lb338_1_NC_012530(6),PHAGE_Entero_EFDG1_NC_029009(4),PHAGE_Staphy_Twort_NC_007021(3),PHAGE_Staphy_S25_4_NC_022918(2),PHAGE_Lister_LP_064_NC_041862(2),PHAGE_Lister_P100_NC_007610(2),PHAGE_Entero_EFLK1_NC_029026(2),PHAGE_Entero_phiEF24C_NC_009904(2),PHAGE_Entero_ECP3_NC_027335(2),PHAGE_Lister_vB_LmoM_AG20_NC_020871(2),PHAGE_Staphy_phiIPLA_RODI_NC_028765(1),PHAGE_Lister_LP_083_2_NC_0243…	None	3.91488	20_0	Clustered	4	VC_20_0	4	0.271	JAAOBB010000179.1,contig_2003,contig_2064,contig_2620			NA	NA	unknown,lytic,unclassified,9182	NA	Low-quality	14.55		contig_2003,contig_2002	contig_2003,contig_2002
contig_2011	53.782	110	Y	TRUE	virus	lysogenic	high quality draft	intact	plate,tail,lysin	26	16	PHAGE_Escher_D108_NC_013594(3),PHAGE_Mannhe_vB_MhM_3927AP2_NC_028766(2),PHAGE_Entero_Mu_NC_000929(2),PHAGE_Entero_phiP27_NC_003356(2),PHAGE_Haemop_SuMu_NC_019455(2),PHAGE_Entero_SfMu_NC_027382(2),PHAGE_Ralsto_RSA1_NC_009382(1),PHAGE_Gordon_Bowser_NC_030930(1),PHAGE_Pectob_phiTE_NC_020201(1),PHAGE_Brevib_Jimmer2_NC_041976(1),PHAGE_Entero_mEp390_NC_019721(1),PHAGE_Burkho_phi52237_NC_007145(1),PHAGE…	Clostridium	3.00861	400_0	Clustered	2	VC_400_0	2	0.6999	contig_2011,contig_2513			NA	NA	NA	NA	High-quality	100		contig_2011,contig_2513,contig_2514,contig_2141	contig_2011,contig_2513,contig_2514,contig_2141
contig_2017	2.584	10	N	TRUE	virus	lytic	low quality draft	NA	NA	NA	NA	NA	NA	NA		Outlier	NA	NA	NA	NA	NA			NA	NA	NA	NA	Low-quality	3.75		contig_851,contig_2017	contig_851,contig_2017
contig_2020	3.096	136	N	TRUE	virus	lytic	low quality draft	NA	NA	NA	NA	NA	NA	NA	304_0	Clustered	4	VC_304_0	4	0.1282	circular_pair_809,contig_2020,contig_2025,contig_2026			NA	NA	NA	NA	Low-quality	7.75		contig_2026,contig_2829,contig_2022,contig_2020	NA
contig_2022	2.586	10	N	TRUE	virus	lytic	low quality draft	NA	NA	NA	NA	NA	NA	NA		Singleton	NA	NA	NA	NA	NA			NA	NA	NA	NA	Low-quality	5.88		contig_2026,contig_2829,contig_2022,contig_2020	NA
contig_2025	9.295	72	N	TRUE	virus	lytic	low quality draft	NA	NA	NA	NA	NA	None	3.88801	304_0	Clustered	4	VC_304_0	4	0.1282	circular_pair_809,contig_2020,contig_2025,contig_2026			NA	NA	NA	NA	Low-quality	22.77		NA	NA
contig_2026	36.851	52	Y	TRUE	virus	lytic	low quality draft	NA	NA	NA	NA	NA	Streptococcus_thermophilus	2.5857	304_0	Clustered	4	VC_304_0	4	0.1282	circular_pair_809,contig_2020,contig_2025,contig_2026			NA	NA	NA	NA	High-quality	90.63		contig_2026,contig_2829,contig_2022,contig_2020	NA
contig_2039	10.175	57	N	TRUE	virus	lytic	low quality draft	NA	NA	NA	NA	NA	None	4.08859		Singleton	NA	NA	NA	NA	NA			NA	NA	NA	NA	Not-determined	NA	no viral genes detected	NA	NA
contig_2052	16.526	52	N	TRUE	virus	lytic	low quality draft	NA	NA	NA	NA	NA	None	3.59928	181_0	Clustered	8	VC_181_0	8	0.5174	JAAOBB010000021.1,JAAOBB010000023.1,MN855962,MN856050,MN856062,contig_1749,contig_2052,contig_2796		Bartonella	Bartonella apis	nan, nan, nan,Bartonella, nan, nan,10478, 6964, 5294	Bartonella,prophage,unclassified,143808	Bartonella	Low-quality	34.37		NA	NA
contig_2055	28.652	59	N	TRUE	virus	lytic	low quality draft	incomplete	tail,lysin	16	7	PHAGE_Lactob_KC5a_NC_007924(4),PHAGE_Lactob_phiAQ113_NC_019782(3),PHAGE_Lactob_jlb1_NC_024206(3),PHAGE_Lactob_Lj771_NC_010179(3),PHAGE_Strept_EJ_1_NC_005294(2),PHAGE_Lactoc_KSY1_NC_009817(1),PHAGE_Lactoc_949_NC_015263(1),PHAGE_Lactoc_r1t_NC_004302(1),PHAGE_Lactob_phiadh_NC_000896(1),PHAGE_Lactoc_phiL47_NC_023574(1),PHAGE_Lactoc_WRP3_NC_027341(1),PHAGE_Lactob_Lv_1_NC_011801(1)	Lactobacillus	2.4818	78_0	Clustered	15	VC_78_0	15	0.3396	JAAOBB010000171.1,MN855613,MN855634,MN855648,MN855845,MN856068,MN856076,MN856104,contig_1403,contig_1647,contig_1919,contig_2055,contig_2102,contig_2104,contig_2105	Mixed	Lactobacillus Firm-5	Lactobacillus melliventris	Cystoviridae, Siphoviridae, Myoviridae, Myoviridae, Podoviridae, Myoviridae, Siphoviridae,nan, nan, nan, nan, nan, nan, nan,13086, 9684, 8425, 5804, 5218, 5053, 5021	F5,temperate,unclassified,7569	NA	Low-quality	45.04		NA	NA
contig_2059	12.005	24	N	TRUE	virus	lytic	low quality draft	NA	NA	NA	NA	NA	None	3.99554		Outlier	NA	NA	NA	NA	NA			NA	NA	NA	NA	Low-quality	25.1		NA	NA
contig_2060	3.496	27	N	TRUE	virus	lytic	low quality draft	NA	NA	NA	NA	NA	NA	NA		Outlier	NA	NA	NA	NA	NA			NA	NA	NA	NA	Low-quality	5.22		contig_1156,contig_2060	contig_1156,contig_2060
contig_2063	2.874	74	N	TRUE	virus	lytic	low quality draft	NA	NA	NA	NA	NA	NA	NA		Outlier	NA	NA	NA	NA	NA			NA	NA	NA	NA	Low-quality	7.06		contig_2221,contig_2063	NA
contig_2064	15.506	50	N	TRUE	virus	lytic	low quality draft	incomplete	recombinase	20	14	PHAGE_Lactob_Lb338_1_NC_012530(5),PHAGE_Staphy_S25_4_NC_022918(3),PHAGE_Entero_phiEF24C_NC_009904(3),PHAGE_Staphy_JD007_NC_019726(3),PHAGE_Staphy_phiIPLA_RODI_NC_028765(2),PHAGE_Bacill_Shbh1_NC_030925(2),PHAGE_Entero_EFLK1_NC_029026(2),PHAGE_Entero_EFDG1_NC_029009(2),PHAGE_Staphy_MCE_2014_NC_025416(2),PHAGE_Staphy_Twort_NC_007021(2),PHAGE_Bacill_Grass_NC_022771(1),PHAGE_Lister_LMTA_148_NC_024787(…	Vibrio	2.85914	20_0	Clustered	4	VC_20_0	4	0.271	JAAOBB010000179.1,contig_2003,contig_2064,contig_2620			NA	NA	unknown,lytic,unclassified,9182	NA	Low-quality	10.22		contig_2064,contig_2068,contig_2065,contig_2066	NA
contig_2065	5.833	11	N	TRUE	virus	lytic	low quality draft	NA	NA	NA	NA	NA	None	3.95465		Singleton	NA	NA	NA	NA	NA			NA	NA	NA	NA	Low-quality	3.86		contig_2064,contig_2068,contig_2065,contig_2066	NA
contig_2066	2.181	15	N	TRUE	virus	lytic	low quality draft	NA	NA	NA	NA	NA	NA	NA		Outlier	NA	NA	NA	NA	NA			NA	NA	NA	NA	Low-quality	1.37		contig_2064,contig_2068,contig_2065,contig_2066	NA
contig_2068	13.908	8	N	TRUE	virus	lytic	low quality draft	incomplete	recombinase	25	19	PHAGE_Lactob_Lb338_1_NC_012530(4),PHAGE_Bacill_Grass_NC_022771(2),PHAGE_Lister_LMTA_148_NC_024787(2),PHAGE_Entero_EFLK1_NC_029026(2),PHAGE_Entero_phiEF24C_NC_009904(2),PHAGE_Entero_EFDG1_NC_029009(2),PHAGE_Staphy_P108_NC_025426(2),PHAGE_Entero_ECP3_NC_027335(2),PHAGE_Staphy_MCE_2014_NC_025416(2),PHAGE_Bacill_Megatron_NC_024211(2),PHAGE_Bacill_DirtyBetty_NC_031054(2),PHAGE_Staphy_G1_NC_007066(2),P…	Vibrio	2.55108		Outlier	NA	NA	NA	NA	NA		Lactobacillus	NA	NA	NA	NA	Low-quality	8.72		contig_2064,contig_2068,contig_2065,contig_2066	NA
contig_2080	31.343	709	Y	TRUE	virus	lytic	medium quality draft	NA	NA	NA	NA	NA	None	3.33071	106_0	Clustered	13	VC_106_0	13	0.5255	JAAOBB010000051.1,JAAOBB010000053.1,JAAOBB010000054.1,JAAOBB010000056.1,JAAOBB010000057.1,JAAOBB010000058.1,JAAOBB010000062.1,MN855721,MN855722,MN855736,MN856054,MN856090,contig_2080	Myoviridae	Bifidobacterium	Bifidobacterium asteroides	Myoviridae, nan, Mixed, nan, Myoviridae,nan, Bifidobacterium, nan, nan, Bifidobacterium,32306, 32202, 32162, 32049, 31866	Bifidobacterium,lytic,unclassified,302792	Bifidobacterium	High-quality	100		NA	NA
contig_2086	31.889	127	N	TRUE	virus	lytic	medium quality draft	incomplete	terminase	18	14	PHAGE_Lactob_LBR48_NC_027990(9),PHAGE_Lister_B054_NC_009813(9),PHAGE_Rhizob_RHEph04_NC_041908(3),PHAGE_Deep_s_D6E_NC_019544(2),PHAGE_Lactob_jlb1_NC_024206(2),PHAGE_Rhizob_RHEph06_NC_027296(2),PHAGE_Synech_S_CBS4_NC_016766(1),PHAGE_Bacill_BCD7_NC_019515(1),PHAGE_Lactob_Ld25A_NC_025415(1),PHAGE_Lactob_c5_NC_019449(1),PHAGE_Erwini_phiEt88_NC_015295(1),PHAGE_Weisse_WCP30_NC_031101(1),PHAGE_Strept_315…	None	3.82245	222_0	Clustered	2	VC_222_0	2	0.0964	MN855682,contig_2086			NA	nan,nan,7921	NA	NA	Low-quality	43.27		contig_2086,contig_2089	contig_2086,contig_2089
contig_2089	5.243	85	N	TRUE	organism	lytic	low quality draft	NA	NA	NA	NA	NA	None	4.05284	231_0	Clustered	4	VC_231_0	4	0.1329	MN855633,MN855974,MN856083,contig_2089	Myoviridae		NA	Myoviridae, Myoviridae, Podoviridae,nan, nan, nan,8325, 7781, 7016	NA	NA	Low-quality	12.47		contig_2086,contig_2089	contig_2086,contig_2089
contig_2094	21.485	16	N	TRUE	virus	lytic	low quality draft	NA	NA	NA	NA	NA	None	3.86451		Overlap (VC_33/VC_444)	NA	NA	NA	NA	NA			NA	NA	NA	NA	Low-quality	14.61		contig_1798,contig_2094,contig_1800,contig_2769	NA
contig_2102	45.412	39	N	TRUE	virus	lytic	low quality draft	intact	plate	91	65	PHAGE_Lactob_phiAQ113_NC_019782(9),PHAGE_Lactob_Lj771_NC_010179(9),PHAGE_Lactob_KC5a_NC_007924(8),PHAGE_Lactob_jlb1_NC_024206(8),PHAGE_Strept_EJ_1_NC_005294(6),PHAGE_Lactob_phiadh_NC_000896(2),PHAGE_Lactob_Lv_1_NC_011801(2),PHAGE_Thermu_OH2_NC_021784(1),PHAGE_Lactob_Lj965_NC_005355(1),PHAGE_Clostr_phiMMP01_NC_028883(1),PHAGE_Lactob_LL_H_NC_009554(1),PHAGE_Brevib_Jimmer2_NC_041976(1)	Lactobacillus	1.04892	78_0	Clustered	15	VC_78_0	15	0.3396	JAAOBB010000171.1,MN855613,MN855634,MN855648,MN855845,MN856068,MN856076,MN856104,contig_1403,contig_1647,contig_1919,contig_2055,contig_2102,contig_2104,contig_2105	Mixed	Lactobacillus Firm-5	Lactobacillus melliventris	Cystoviridae, Siphoviridae, Myoviridae, Myoviridae, Podoviridae, Myoviridae, Siphoviridae,nan, nan, nan, nan, nan, nan, nan,13086, 9684, 8425, 5804, 5218, 5053, 5021	F5,temperate,unclassified,7569	Lactobacillus	High-quality	100		NA	NA
contig_2104	6.36	172	N	TRUE	virus	lytic	low quality draft	incomplete	plate	15	10	PHAGE_Lactob_KC5a_NC_007924(6),PHAGE_Lactob_jlb1_NC_024206(6),PHAGE_Lactob_Lj771_NC_010179(5),PHAGE_Lactob_phiAQ113_NC_019782(4),PHAGE_Strept_EJ_1_NC_005294(2),PHAGE_Thermu_OH2_NC_021784(1),PHAGE_Brevib_Abouo_NC_029029(1)	None	4.02261	78_0	Clustered	15	VC_78_0	15	0.3396	JAAOBB010000171.1,MN855613,MN855634,MN855648,MN855845,MN856068,MN856076,MN856104,contig_1403,contig_1647,contig_1919,contig_2055,contig_2102,contig_2104,contig_2105	Mixed	Lactobacillus Firm-5	Lactobacillus melliventris	Cystoviridae, Siphoviridae, Myoviridae, Myoviridae, Podoviridae, Myoviridae, Siphoviridae,nan, nan, nan, nan, nan, nan, nan,13086, 9684, 8425, 5804, 5218, 5053, 5021	F5,temperate,unclassified,7569	Lactobacillus	Low-quality	10.48		NA	NA
contig_2105	11.684	9	N	TRUE	virus	lytic	low quality draft	incomplete	plate,lysin	26	11	PHAGE_Lactob_KC5a_NC_007924(4),PHAGE_Lactob_phiAQ113_NC_019782(4),PHAGE_Lactob_jlb1_NC_024206(4),PHAGE_Lactob_Lj771_NC_010179(3),PHAGE_Lactob_Lj965_NC_005355(1),PHAGE_Strept_EJ_1_NC_005294(1),PHAGE_Lactoc_KSY1_NC_009817(1),PHAGE_Lactoc_949_NC_015263(1),PHAGE_Lactoc_r1t_NC_004302(1),PHAGE_Lactob_phiadh_NC_000896(1),PHAGE_Lactoc_phiL47_NC_023574(1),PHAGE_Lactob_LL_H_NC_009554(1),PHAGE_Lactoc_WRP3_N…	None	3.8094	78_0	Clustered	15	VC_78_0	15	0.3396	JAAOBB010000171.1,MN855613,MN855634,MN855648,MN855845,MN856068,MN856076,MN856104,contig_1403,contig_1647,contig_1919,contig_2055,contig_2102,contig_2104,contig_2105	Mixed	Lactobacillus Firm-5	NA	Cystoviridae, Siphoviridae, Myoviridae, Myoviridae, Podoviridae, Myoviridae, Siphoviridae,nan, nan, nan, nan, nan, nan, nan,13086, 9684, 8425, 5804, 5218, 5053, 5021	F5,temperate,unclassified,7569	NA	Low-quality	19.35		NA	NA
contig_2111	3.441	43	N	TRUE	virus	lytic	low quality draft	NA	NA	NA	NA	NA	NA	NA		Outlier	NA	NA	NA	NA	NA			NA	NA	NA	NA	Low-quality	6.39		contig_2114,contig_2111,contig_2116	contig_2114,contig_2111,contig_2116
contig_2114	24.079	20	Y	TRUE	virus	lytic	low quality draft	intact	tail,terminase,portal,head,capsid,plate	44	25	PHAGE_Vibrio_X29_NC_024369(12),PHAGE_Bacter_Lily_NC_028841(11),PHAGE_Burkho_phiE255_NC_009237(6),PHAGE_Burkho_BcepMu_NC_005882(4),PHAGE_Synech_S_CBS3_NC_015465(2),PHAGE_Rhizob_RR1_B_NC_021557(2),PHAGE_Synech_S_CBS1_NC_016164(2),PHAGE_Ralsto_RSA1_NC_009382(1),PHAGE_Escher_vB_EcoM_ep3_NC_025430(1),PHAGE_Escher_vB_EcoM_ECO1230_10_NC_027995(1),PHAGE_Brocho_NF5_NC_015252(1),PHAGE_Halomo_phiHAP_1_NC_01…	None	3.78106	217_0	Clustered	7	VC_217_0	7	0.4859	MN855731,MN855765,Vibrio~phage~X29,contig_1939,contig_2114,contig_2639,contig_2640	Myoviridae	Gilliamella	NA	Myoviridae, Myoviridae,nan, nan,48957, 5591	NA	NA	Medium-quality	50.08		contig_2114,contig_2111,contig_2116	contig_2114,contig_2111,contig_2116
contig_2116	2.236	9	N	TRUE	virus	lytic	low quality draft	NA	NA	NA	NA	NA	NA	NA		Outlier	NA	NA	NA	NA	NA			NA	NA	NA	NA	Low-quality	3.63		contig_2114,contig_2111,contig_2116	contig_2114,contig_2111,contig_2116
contig_2141	2.362	153	N	TRUE	virus	lytic	low quality draft	NA	NA	NA	NA	NA	NA	NA		Outlier	NA	NA	NA	NA	NA			NA	NA	NA	NA	Low-quality	3.28		contig_2011,contig_2513,contig_2514,contig_2141	contig_2011,contig_2513,contig_2514,contig_2141
contig_2153	6.351	12	N	TRUE	virus	lytic	low quality draft	NA	NA	NA	NA	NA	None	4.05993		Overlap (VC_40/VC_96/VC_464)	NA	NA	NA	NA	NA		Gilliamella	Gilliamella apicola	NA	NA	Gilliamella	Low-quality	9.13		scaffold_1797,contig_2154,contig_2153	scaffold_1797,contig_2154,contig_2153
contig_2154	6.348	104	N	TRUE	virus	lytic	low quality draft	NA	NA	NA	NA	NA	None	4.01575		Overlap (VC_40/VC_96/VC_464)	NA	NA	NA	NA	NA		Gilliamella	Gilliamella apicola	NA	NA	Gilliamella	Low-quality	9.13		scaffold_1797,contig_2154,contig_2153	scaffold_1797,contig_2154,contig_2153
contig_2161	8.753	39	N	TRUE	virus	lytic	low quality draft	NA	NA	NA	NA	NA	Escherichia_coli	2.02371	394_0	Clustered	2	VC_394_0	2	0.5059	contig_2161,contig_2842			NA	NA	NA	NA	Low-quality	8.25		NA	NA
contig_2178	2.698	99	N	TRUE	virus	lytic	low quality draft	NA	NA	NA	NA	NA	NA	NA		Outlier	NA	NA	NA	NA	NA			NA	NA	NA	NA	Low-quality	1.75		contig_1396,contig_2178	contig_1396,contig_2178
contig_2179	2.519	148	N	TRUE	virus	lytic	low quality draft	NA	NA	NA	NA	NA	NA	NA		Outlier	NA	NA	NA	NA	NA			NA	NA	NA	NA	Low-quality	6.19		NA	NA
contig_2184	16.813	259	N	TRUE	virus	lytic	low quality draft	NA	NA	NA	NA	NA	None	4.03971		Singleton	NA	NA	NA	NA	NA			NA	NA	NA	NA	Low-quality	11.18		NA	NA
contig_2190	15.115	16	N	TRUE	virus	lytic	low quality draft	incomplete	plate,tail	16	11	PHAGE_Lactob_Lb338_1_NC_012530(4),PHAGE_Entero_EFLK1_NC_029026(4),PHAGE_Entero_phiEF24C_NC_009904(4),PHAGE_Entero_ECP3_NC_027335(4),PHAGE_Lister_LMTA_34_NC_042048(2),PHAGE_Entero_EFDG1_NC_029009(2),PHAGE_Lister_LMSP_25_NC_024360(2),PHAGE_Bacill_phiNIT1_NC_021856(1),PHAGE_Staphy_phiIPLA_RODI_NC_028765(1),PHAGE_Lister_LP_064_NC_041862(1),PHAGE_Staphy_vB_SauM_Romulus_NC_020877(1),PHAGE_Staphy_phiIPL…	None	3.58189	337_0	Clustered	3	VC_337_0	3	0.3005	JAAOBB010000182.1,contig_1549,contig_2190		Lactobacillus Firm-5	NA	NA	F5,lytic,unclassified,8395	NA	Low-quality	10.34		NA	NA
contig_2196	84.236	4	N	TRUE	virus	lytic	medium quality draft	incomplete	tail,plate	34	16	PHAGE_Haemop_Aaphi23_NC_004827(5),PHAGE_Aggreg_S1249_NC_013597(5),PHAGE_Salmon_BP63_NC_031250(4),PHAGE_Iodoba_phiPLPE_NC_011142(2),PHAGE_Lactob_Lj965_NC_005355(1),PHAGE_Entero_P22_NC_002371(1),PHAGE_Psychr_pOW20_A_NC_020841(1),PHAGE_Pseudo_vB_PaeM_G1_NC_041968(1),PHAGE_Cronob_vB_CsaM_GAP31_NC_019400(1),PHAGE_Salmon_103203_sal5_NC_031946(1),PHAGE_Entero_4MG_NC_022968(1),PHAGE_Mannhe_vB_MhS_1152AP2…	None	3.58202		Outlier	NA	NA	NA	NA	NA		Gilliamella	Gilliamella apicola	NA	NA	Gilliamella	Medium-quality	67.27		NA	NA
contig_2221	12.401	24	N	TRUE	virus	lytic	low quality draft	intact	capsid,portal,head	19	15	PHAGE_Lactob_KC5a_NC_007924(5),PHAGE_Lactob_jlb1_NC_024206(5),PHAGE_Lactob_Lj771_NC_010179(5),PHAGE_Lactob_phiAQ113_NC_019782(4),PHAGE_Thermu_OH2_NC_021784(2),PHAGE_Strept_EJ_1_NC_005294(2),PHAGE_Clostr_phiCT9441A_NC_029022(2),PHAGE_Clostr_phiCT453A_NC_028991(1),PHAGE_Bacill_IEBH_NC_011167(1)	None	3.79591	167_0	Clustered	5	VC_167_0	5	0.1472	MN855919,MN855990,contig_2221,contig_876,contig_877		Lactobacillus	NA	nan, nan,nan, nan,6759, 5924	NA	NA	Low-quality	31.9		contig_2221,contig_2063	NA
contig_2233	34.923	54	N	TRUE	virus	lysogenic	medium quality draft	intact	integrase,tail,plate	39	29	PHAGE_Vibrio_12A4_NC_021068(3),PHAGE_Haemop_Aaphi23_NC_004827(3),PHAGE_Entero_P1_NC_005856(3),PHAGE_Salmon_BP63_NC_031250(3),PHAGE_Aggreg_S1249_NC_013597(3),PHAGE_Erwini_phiEt88_NC_015295(2),PHAGE_Phage_Gifsy_2_NC_010393(2),PHAGE_Salmon_SJ46_NC_031129(2),PHAGE_Bacter_APSE_2_NC_011551(1),PHAGE_Entero_Tyrion_NC_031077(1),PHAGE_Escher_HK639_NC_016158(1),PHAGE_Shigel_Sf6_NC_005344(1),PHAGE_Gordon_Nym…	None	3.59009	223_0	Clustered	3	VC_223_0	3	0.1773	MN856024,contig_1092,contig_2233		Gilliamella	Gilliamella apicola	nan,nan,13073	NA	NA	Medium-quality	74.8		NA	NA
contig_2240	41.407	270	N	TRUE	virus	lytic	high quality draft	incomplete	tail,head,virion,portal,transposase	38	23	PHAGE_Rhodov_RS1_NC_020866(11),PHAGE_Rhodob_RC1_NC_020839(10),PHAGE_Vibrio_12B12_NC_021070(8),PHAGE_Rhodov_vB_RhkS_P1_NC_031059(7),PHAGE_Rhodob_RcapMu_NC_016165(6),PHAGE_Pseudo_JBD25_NC_027992(6),PHAGE_Escher_D108_NC_013594(5),PHAGE_Rhizob_RR1_B_NC_021557(4),PHAGE_Entero_Mu_NC_000929(3),PHAGE_Burkho_BcepMu_NC_005882(3),PHAGE_Pseudo_B3_NC_006548(3),PHAGE_Entero_SfMu_NC_027382(3),PHAGE_Mannhe_vB_Mh…	Mannheimia	2.59099	257_0	Clustered	3	VC_257_0	3	0.4896	JAAOBB010000160.1,contig_2240,contig_2749		Bartonella	Bartonella apis	NA	Bartonella,lytic,unclassified,36248	Bartonella	High-quality	98.69		NA	NA
contig_2243	8.265	20	Y	TRUE	virus	lytic	low quality draft	questionable	tail,plate	7	6	PHAGE_Bacill_phiNIT1_NC_021856(1),PHAGE_Bacill_Grass_NC_022771(1),PHAGE_Bacill_Blue_NC_031056(1),PHAGE_Entero_phiEF24C_NC_009904(1),PHAGE_Entero_EFLK1_NC_029026(1),PHAGE_Bacill_vB_BceM_Bc431v3_NC_020873(1),PHAGE_Bacill_JBP901_NC_027352(1),PHAGE_Entero_EFDG1_NC_029009(1),PHAGE_Bacill_BCP8_2_NC_027355(1),PHAGE_Entero_ECP3_NC_027335(1),PHAGE_Lactob_Lb338_1_NC_012530(1),PHAGE_Bacill_BM15_NC_042140(1)…	None	4.07997		Outlier	NA	NA	NA	NA	NA			NA	NA	NA	NA	Low-quality	5.41		NA	NA
contig_2244	3.131	109	N	TRUE	virus	lytic	low quality draft	NA	NA	NA	NA	NA	NA	NA		Outlier	NA	NA	NA	NA	NA			NA	NA	NA	NA	Low-quality	2.07		NA	NA
contig_2245	9.401	50	Y	TRUE	virus	lytic	low quality draft	questionable	plate	15	12	PHAGE_Bacill_Blue_NC_031056(3),PHAGE_Bacill_vB_BceM_Bc431v3_NC_020873(2),PHAGE_Lactob_Lb338_1_NC_012530(2),PHAGE_Entero_phiEF24C_NC_009904(2),PHAGE_Entero_EFLK1_NC_029026(2),PHAGE_Bacill_JBP901_NC_027352(2),PHAGE_Bacill_BCP8_2_NC_027355(2),PHAGE_Entero_ECP3_NC_027335(2),PHAGE_Bacill_BPS10C_NC_023501(1),PHAGE_Bacill_Phrodo_NC_031100(1),PHAGE_Bacill_Riley_NC_024788(1),PHAGE_Bacill_BM15_NC_042140(1)…	None	4.06769		Outlier	NA	NA	NA	NA	NA			NA	NA	NA	NA	Low-quality	6.08		NA	NA
contig_226	3.918	222	N	TRUE	virus	lytic	low quality draft	NA	NA	NA	NA	NA	NA	NA	251_0	Clustered	7	VC_251_0	7	0.2725	circular_pair_3186,contig_226,contig_479,contig_493,contig_499,contig_628,contig_632			NA	NA	NA	NA	Low-quality	7.24		circular_pair_3186,contig_479,contig_493,contig_226	contig_493,contig_499,contig_226,contig_479
contig_2271	2.696	98	N	TRUE	virus	lytic	low quality draft	NA	NA	NA	NA	NA	NA	NA		Outlier	NA	NA	NA	NA	NA			NA	NA	NA	NA	Low-quality	6.67		NA	NA
contig_2272	2.675	33	N	TRUE	virus	lytic	low quality draft	NA	NA	NA	NA	NA	NA	NA		Outlier	NA	NA	NA	NA	NA			NA	NA	NA	NA	Low-quality	6.99		NA	NA
contig_2289	40.664	52	N	TRUE	virus	lysogenic	high quality draft	intact	tail,plate,head,lysin,integrase	59	50	PHAGE_Salmon_Fels_2_NC_010463(9),PHAGE_Salmon_RE_2010_NC_019488(8),PHAGE_Entero_186_NC_001317(8),PHAGE_Burkho_KS5_NC_015265(7),PHAGE_Entero_PsP3_NC_005340(6),PHAGE_Salmon_SEN1_NC_029003(6),PHAGE_Escher_P2_NC_041848(6),PHAGE_Escher_pro483_NC_028943(6),PHAGE_Salmon_SEN4_NC_029015(5),PHAGE_Burkho_KS14_NC_015273(5),PHAGE_Salmon_SEN5_NC_028701(5),PHAGE_Ralsto_RSA1_NC_009382(4),PHAGE_Erwini_ENT90_NC_01…	Salmonella	1.73392		Outlier	NA	NA	NA	NA	NA		Gilliamella	Gilliamella apicola	NA	NA	Gilliamella	High-quality	100		NA	NA
contig_2314	1.992	23	N	TRUE	virus	lytic	low quality draft	NA	NA	NA	NA	NA	NA	NA		Singleton	NA	NA	NA	NA	NA			NA	NA	NA	NA	Low-quality	2.86		NA	NA
contig_2329	54.94	23	N	TRUE	virus	lytic	low quality draft	incomplete	lysin	27	14	PHAGE_Lactob_Lb338_1_NC_012530(5),PHAGE_Entero_EFLK1_NC_029026(3),PHAGE_Entero_phiEF24C_NC_009904(3),PHAGE_Entero_EFDG1_NC_029009(3),PHAGE_Entero_ECP3_NC_027335(3),PHAGE_Staphy_S25_4_NC_022918(2),PHAGE_Lactob_LP65_NC_006565(2),PHAGE_Lactob_LfeInf_NC_029058(2),PHAGE_Lactob_Ldl1_NC_026609(2),PHAGE_Bacill_phiNIT1_NC_021856(1),PHAGE_Bacill_vB_BanS_Tsamsa_NC_023007(1),PHAGE_Lactoc_lato_NC_004746(1),PH…	None	2.87127		Outlier	NA	NA	NA	NA	NA		Lactobacillus	NA	NA	NA	NA	Low-quality	34.13		NA	NA
contig_2343	6.602	144	N	TRUE	virus	lytic	low quality draft	NA	NA	NA	NA	NA	None	4.07741		Outlier	NA	NA	NA	NA	NA			NA	NA	NA	NA	Not-determined	NA	no viral genes detected	NA	NA
contig_2381	14.545	26	N	TRUE	virus	lytic	low quality draft	incomplete	head	21	17	PHAGE_Aggreg_S1249_NC_013597(10),PHAGE_Haemop_Aaphi23_NC_004827(10),PHAGE_Salmon_BP63_NC_031250(2),PHAGE_Psychr_pOW20_A_NC_020841(1),PHAGE_Rhizob_RHEph06_NC_027296(1),PHAGE_Rhizob_RHEph04_NC_041908(1),PHAGE_Mycoba_ZoeJ_NC_024147(1),PHAGE_Vibrio_vB_VchM_138_NC_019518(1),PHAGE_Erwini_phiEt88_NC_015295(1),PHAGE_Klebsi_vB_KpnM_KpV52_NC_041900(1),PHAGE_Klebsi_vB_KpnM_KpV79_NC_042041(1),PHAGE_Vibrio_CP…	None	3.67265	65_0	Clustered	9	VC_65_0	9	0.6039	Aggregatibacter~phage~S1249,Haemophilus~phage~Aaphi23,JAAOBB010000140.1,MN855655,MN856021,MN856071,MN856102,contig_2381,scaffold_828	Myoviridae	Gilliamella	Gilliamella apicola	Myoviridae, Myoviridae, nan, Myoviridae,nan, nan, nan, nan,20091, 17236, 14810, 5407	Gilliamella,temperate,Caudo:Myoviridae,222308	NA	Low-quality	28.65		NA	NA
contig_2398	17.261	64	N	TRUE	virus	lytic	low quality draft	NA	NA	NA	NA	NA	None	4.0035		Outlier	NA	NA	NA	NA	NA		Bifidobacterium	Bifidobacterium asteroides	NA	NA	Bifidobacterium	Low-quality	25.82		NA	NA
contig_2425	24.785	207	N	TRUE	virus	lytic	medium quality draft	incomplete	tail	36	17	PHAGE_Rhodoc_ReqiPoco6_NC_023694(7),PHAGE_Arthro_Mudcat_NC_031224(6),PHAGE_Rhodoc_ReqiPepy6_NC_023735(6),PHAGE_Strept_Scap1_NC_042042(6),PHAGE_Arthro_Gordon_NC_041952(6),PHAGE_Arthro_CaptnMurica_NC_041951(5),PHAGE_Arthro_Circum_NC_041948(5),PHAGE_Strept_Bing_NC_042106(4),PHAGE_Strept_Rima_NC_041889(3),PHAGE_Strept_DrGrey_NC_042016(3),PHAGE_Bacill_vB_BanS_Tsamsa_NC_023007(1),PHAGE_Bacter_Diva_NC_0…	None	3.32003	297_0	Clustered	4	VC_297_0	4	0.639	MN855616,MN856120,contig_2425,contig_2607	Siphoviridae		NA	Siphoviridae, nan,nan, nan,10668, 6853	NA	NA	Low-quality	43.31		contig_2425,contig_2608	contig_2425,contig_2608
contig_2460	11.144	90	Y	TRUE	virus	lytic	low quality draft	incomplete	protease,virion,portal,lysis	18	12	PHAGE_Pseudo_D3112_NC_005178(4),PHAGE_Haemop_SuMu_NC_019455(4),PHAGE_Pseudo_H70_NC_027384(3),PHAGE_Pseudo_JBD69_NC_030908(3),PHAGE_Pseudo_LPB1_NC_027298(3),PHAGE_Mannhe_vB_MhM_3927AP2_NC_028766(2),PHAGE_Pseudo_MP38_NC_011611(2),PHAGE_Pseudo_PA1phi_NC_023700(2),PHAGE_Pseudo_MP29_NC_011613(2),PHAGE_Pseudo_JD024_NC_024330(2),PHAGE_Rhodov_vB_RhkS_P1_NC_031059(2),PHAGE_Ralsto_RS138_NC_029107(2),PHAGE_…	None	3.76689		Outlier	NA	NA	NA	NA	NA			NA	NA	NA	NA	Low-quality	29.72	low-confidence DTR	contig_2460,contig_2462	contig_2460,contig_2462
contig_2462	1.734	20	N	TRUE	virus	lytic	low quality draft	NA	NA	NA	NA	NA	NA	NA		Singleton	NA	NA	NA	NA	NA			NA	NA	NA	NA	Low-quality	4.61		contig_2460,contig_2462	contig_2460,contig_2462
contig_2497	7.422	219	N	TRUE	virus	lysogenic	low quality draft	NA	NA	NA	NA	NA	None	4.08922		Outlier	NA	NA	NA	NA	NA			NA	NA	NA	NA	Low-quality	16.08		NA	NA
contig_2499	23.685	69	N	TRUE	virus	lytic	high quality draft	questionable	lysin,terminase,portal,head	33	22	PHAGE_Cronob_ENT47670_NC_019927(3),PHAGE_Pseudo_PS_1_NC_029066(3),PHAGE_Cronob_phiES15_NC_018454(2),PHAGE_Vibrio_X29_NC_024369(2),PHAGE_Escher_HK639_NC_016158(2),PHAGE_Salmon_vB_SosS_Oslo_NC_018279(2),PHAGE_Pseudo_F116_NC_006552(2),PHAGE_Acinet_vB_AbaS_TRS1_NC_031098(1),PHAGE_Mannhe_vB_MhS_587AP2_NC_028743(1),PHAGE_Klebsi_vB_Kp2_NC_028664(1),PHAGE_Escher_K1_dep(4)_NC_027993(1),PHAGE_Pseudo_BS5_NC…	Salmonella_enterica	3.50543		Overlap (VC_40/VC_96/VC_464)	NA	NA	NA	NA	NA		Gilliamella	Gilliamella apicola	NA	NA	Gilliamella	Low-quality	48.77		NA	NA
contig_2500	10.687	9	N	TRUE	virus	lytic	low quality draft	intact	portal,terminase,lysis	28	18	PHAGE_Cronob_phiES15_NC_018454(3),PHAGE_Pseudo_PS_1_NC_029066(2),PHAGE_Acinet_vB_AbaS_TRS1_NC_031098(1),PHAGE_Entero_Tyrion_NC_031077(1),PHAGE_Escher_HK639_NC_016158(1),PHAGE_Escher_K1_dep(4)_NC_027993(1),PHAGE_Pseudo_BS5_NC_031917(1),PHAGE_Salmon_SP_101_NC_042065(1),PHAGE_Vibrio_12A4_NC_021068(1),PHAGE_Serrat_Eta_NC_021563(1),PHAGE_Salmon_Ent1_NC_019539(1),PHAGE_Shigel_Ss_VASD_NC_028685(1),PHAGE…	None	3.72912	357_0	Clustered	2	VC_357_0	2	0.2614	MN855756,contig_2500	Mixed	Gilliamella	Gilliamella apicola	Mixed,nan,6628	NA	Gilliamella	Low-quality	14.27		NA	NA
contig_2506	4.829	120	N	TRUE	virus	lytic	low quality draft	incomplete	head	11	11	PHAGE_Cronob_ENT47670_NC_019927(4),PHAGE_Mannhe_vB_MhS_587AP2_NC_028743(2),PHAGE_Mannhe_vB_MhS_535AP2_NC_028853(2),PHAGE_Aeromo_pIS4_A_NC_042037(2),PHAGE_Vibrio_pYD21_A_NC_020846(1),PHAGE_Salmon_64795_sal3_NC_031918(1),PHAGE_Pseudo_H103_NC_028819(1),PHAGE_Sinorh_phiLM21_NC_029046(1),PHAGE_Salmon_II_E1_NC_010495(1),PHAGE_Salmon_SPN3UB_NC_019545(1),PHAGE_Vibrio_pYD38_A_NC_021534(1),PHAGE_Pseudo_JBD…	NA	NA	190_0	Clustered	3	VC_190_0	3	0.0709	MN855925,MN856000,contig_2506	Podoviridae		NA	Podoviridae, Siphoviridae,nan, nan,5638, 5284	NA	NA	Low-quality	10.38		NA	NA
contig_2511	31.062	73	N	TRUE	virus	lysogenic	low quality draft	intact	integrase,lysis,lysin,tail,capsid,head	32	24	PHAGE_Entero_Tyrion_NC_031077(5),PHAGE_Salmon_SPN1S_NC_016761(4),PHAGE_Vibrio_QH_NC_027397(3),PHAGE_Vibrio_J2_NC_027393(3),PHAGE_Escher_phiV10_NC_007804(3),PHAGE_Pelagi_HTVC010P_NC_020481(3),PHAGE_Vibrio_VP5_NC_005891(2),PHAGE_Burkho_BcepC6B_NC_005887(2),PHAGE_Entero_UAB_Phi78_NC_020414(1),PHAGE_Shigel_Sf6_NC_005344(1),PHAGE_Morgan_vB_MmoP_MP2_NC_031115(1),PHAGE_Liberi_SC1_NC_019549(1),PHAGE_Serr…	Escherichia	1.9113	52_0	Clustered	6	VC_52_0	6	0.5699	JAAOBB010000028.1,JAAOBB010000145.1,MN855748,MN855751,MN855781,contig_2511	Siphoviridae	Gilliamella	Gilliamella apicola	nan, nan, Siphoviridae,Gilliamella, nan, nan,35978, 24014, 9805	not_in_SItable2	Gilliamella	Medium-quality	77.27		NA	NA
contig_2512	6.472	391	N	TRUE	virus	lysogenic	low quality draft	incomplete	integrase	6	6	PHAGE_Bacter_APSE_2_NC_011551(2),PHAGE_Xylell_Xfas53_NC_013599(2),PHAGE_Burkho_BcepC6B_NC_005887(2),PHAGE_Bordet_BPP_1_NC_005357(2),PHAGE_Endosy_APSE_1_NC_000935(2),PHAGE_Crocei_P2559Y_NC_023614(2),PHAGE_Strept_Sfi19_NC_000871(1),PHAGE_Bacill_Bobb_NC_024792(1),PHAGE_Entero_phi92_NC_023693(1),PHAGE_Shigel_Sf6_NC_005344(1),PHAGE_Cellul_phi18:1_NC_021790(1),PHAGE_Lactob_LfeInf_NC_029058(1),PHAGE_Pse…	None	4.09531		Outlier	NA	NA	NA	NA	NA		Gilliamella	Gilliamella apicola	NA	NA	Gilliamella	Low-quality	9.44		NA	NA
contig_2513	7.911	78	N	TRUE	virus	lysogenic	low quality draft	incomplete	lysin	12	6	PHAGE_Ralsto_RSA1_NC_009382(1),PHAGE_Pseudo_PaMx74_NC_028809(1),PHAGE_Gordon_Bowser_NC_030930(1),PHAGE_Brevib_Abouo_NC_029029(1),PHAGE_Burkho_phi6442_NC_009235(1),PHAGE_Burkho_KS5_NC_015265(1),PHAGE_Pectob_phiTE_NC_020201(1),PHAGE_Entero_mEp390_NC_019721(1),PHAGE_Brevib_Jimmer2_NC_041976(1),PHAGE_Brevib_Jenst_NC_028805(1),PHAGE_Pseudo_PaMx28_NC_028931(1),PHAGE_Agroba_Atu_ph07_NC_042013(1),PHAGE_B…	Clostridium	3.91915	400_0	Clustered	2	VC_400_0	2	0.6999	contig_2011,contig_2513			NA	NA	NA	NA	Low-quality	20.18		contig_2011,contig_2513,contig_2514,contig_2141	contig_2011,contig_2513,contig_2514,contig_2141
contig_2514	9.466	20	N	TRUE	virus	lytic	low quality draft	NA	NA	NA	NA	NA	None	4.0885		Outlier	NA	NA	NA	NA	NA			NA	NA	NA	NA	Low-quality	21.03		contig_2011,contig_2513,contig_2514,contig_2141	contig_2011,contig_2513,contig_2514,contig_2141
contig_2523	3.781	11	N	TRUE	virus	lytic	low quality draft	NA	NA	NA	NA	NA	NA	NA		Outlier	NA	NA	NA	NA	NA			NA	NA	NA	NA	Low-quality	2.6		contig_830,contig_2523	contig_830,contig_2523
contig_2534	16.649	41	N	TRUE	virus	lysogenic	low quality draft	NA	NA	NA	NA	NA	None	3.67034		Outlier	NA	NA	NA	NA	NA		Gilliamella	Gilliamella apicola	NA	NA	Gilliamella	Low-quality	43.71		NA	NA
contig_2536	28.829	20	N	TRUE	virus	lysogenic	low quality draft	NA	NA	NA	NA	NA	None	3.13835	157_0	Clustered	4	VC_157_0	4	0.2647	JAAOBB010000024.1,MN856037,contig_1822,contig_2536	Myoviridae	Gilliamella	Gilliamella apicola	Myoviridae,nan,8131	Gilliamella,temperate,unclassified,204407	Gilliamella	Medium-quality	75.49		NA	NA
contig_2572	18.381	36	N	TRUE	virus	lytic	low quality draft	questionable	portal,head,capsid	13	13	PHAGE_Lister_LMTA_34_NC_042048(3),PHAGE_Lactob_Lb338_1_NC_012530(3),PHAGE_Lister_P100_NC_007610(3),PHAGE_Lister_List_36_NC_024364(3),PHAGE_Lister_LP_064_NC_041862(2),PHAGE_Staphy_vB_SauM_Romulus_NC_020877(1),PHAGE_Coryne_Darwin_NC_042086(1),PHAGE_Paenib_Vegas_NC_028767(1),PHAGE_Bacill_1_NC_009737(1),PHAGE_Entero_phiEF24C_NC_009904(1),PHAGE_Entero_EFLK1_NC_029026(1),PHAGE_Lister_A511_NC_009811(1),…	None	3.99322		Outlier	NA	NA	NA	NA	NA			NA	NA	NA	NA	Low-quality	12.16		NA	NA
contig_2584	7.811	26	N	TRUE	virus	lytic	medium quality draft	incomplete	capsid,terminase	9	7	PHAGE_Vibrio_K139_NC_003313(4),PHAGE_Aeromo_phiO18P_NC_009542(4),PHAGE_Vibrio_8_NC_022747(4),PHAGE_Haemop_HP1_NC_001697(3),PHAGE_Haemop_HP2_NC_003315(3),PHAGE_Pasteu_F108_NC_008193(2),PHAGE_Entero_P88_NC_026014(1),PHAGE_Burkho_KS5_NC_015265(1),PHAGE_Salmon_SEN5_NC_028701(1),PHAGE_Pseudo_phiCTX_NC_003278(1),PHAGE_Burkho_phiE202_NC_009234(1)	None	3.56606		Outlier	NA	NA	NA	NA	NA		Gilliamella	Gilliamella apicola	NA	NA	Gilliamella	Low-quality	23.66		NA	NA
contig_259	3.014	600	N	TRUE	NA	unidentified	NA	NA	NA	NA	NA	NA	NA	NA	214_0	Clustered	6	VC_214_0	6	0.4388	MN856038,circular_pair_4194,contig_259,contig_293,contig_3042,contig_738	Siphoviridae	Bartonella	NA	Siphoviridae,Bartonella,7977	NA	NA	Low-quality	3.76		contig_738,contig_259	contig_738,contig_259
contig_2591	3.365	65	N	TRUE	virus	lytic	low quality draft	NA	NA	NA	NA	NA	NA	NA		Outlier	NA	NA	NA	NA	NA			NA	NA	NA	NA	Not-determined	NA	no viral genes detected	NA	NA
contig_2596	2.134	109	N	TRUE	virus	lytic	low quality draft	NA	NA	NA	NA	NA	NA	NA		Outlier	NA	NA	NA	NA	NA			NA	NA	NA	NA	Low-quality	4.46	no viral genes detected	NA	NA
contig_2601	8.652	98	Y	TRUE	virus	lytic	low quality draft	NA	NA	NA	NA	NA	None	4.04478	391_0	Clustered	2	VC_391_0	2	0.6087	MN855606,contig_2601	Siphoviridae		NA	Siphoviridae,nan,6208	NA	NA	Low-quality	17.22		NA	NA
contig_2603	12.397	82	N	TRUE	virus	lytic	low quality draft	NA	NA	NA	NA	NA	None	3.7647	162_0	Clustered	3	VC_162_0	3	0.186	circular_pair_3442,contig_2603,contig_2847		Gilliamella	NA	NA	NA	Gilliamella	Low-quality	30.72		NA	NA
contig_2607	11.317	129	N	TRUE	virus	lytic	low quality draft	NA	NA	NA	NA	NA	None	4.07415	297_0	Clustered	4	VC_297_0	4	0.639	MN855616,MN856120,contig_2425,contig_2607	Siphoviridae		NA	Siphoviridae, nan,nan, nan,10668, 6853	NA	NA	Low-quality	19.21		NA	NA
contig_2608	3.555	10	N	TRUE	virus	lytic	low quality draft	NA	NA	NA	NA	NA	NA	NA		Outlier	NA	NA	NA	NA	NA			NA	NA	NA	NA	Low-quality	6.13		contig_2425,contig_2608	contig_2425,contig_2608
contig_2609	9.508	6	N	TRUE	virus	lytic	low quality draft	NA	NA	NA	NA	NA	None	4.08534		Outlier	NA	NA	NA	NA	NA			NA	NA	NA	NA	Low-quality	17.41		NA	NA
contig_2611	9.672	109	N	TRUE	virus	lytic	low quality draft	NA	NA	NA	NA	NA	None	4.03865	420_0	Clustered	2	VC_420_0	2	0.4696	MN856121,contig_2611			NA	nan,nan,6006	NA	NA	Low-quality	16.63		NA	NA
contig_2617	10.98	57	N	TRUE	virus	lytic	low quality draft	NA	NA	NA	NA	NA	None	4.05564		Outlier	NA	NA	NA	NA	NA			NA	NA	NA	NA	Low-quality	5.06		NA	NA
contig_2619	58.135	19	N	TRUE	virus	lytic	high quality draft	intact	tail,head,capsid,portal,terminase	54	31	PHAGE_Entero_DE3_NC_042057(3),PHAGE_Mannhe_vB_MhS_1152AP2_NC_028956(3),PHAGE_Entero_SfV_NC_003444(3),PHAGE_Entero_mEp460_NC_019716(3),PHAGE_Entero_cdtI_NC_009514(3),PHAGE_Mannhe_vB_MhS_587AP2_NC_028743(2),PHAGE_Entero_mEp235_NC_019708(2),PHAGE_Cronob_vB_CsaP_GAP52_NC_019402(2),PHAGE_Mannhe_vB_MhS_535AP2_NC_028853(2),PHAGE_Geobac_E2_NC_009552(2),PHAGE_Bacill_phIS3501_NC_019502(2),PHAGE_Burkho_KS9_…	None	2.67817	158_0	Clustered	5	VC_158_0	5	0.1114	MN855729,circular_read_762,contig_1370,contig_2619,contig_3159	Siphoviridae	Gilliamella	NA	Siphoviridae,nan,5682	NA	NA	High-quality	100		NA	NA
contig_2620	11.73	33	N	TRUE	virus	lytic	low quality draft	NA	NA	NA	NA	NA	None	4.04554	20_0	Clustered	4	VC_20_0	4	0.271	JAAOBB010000179.1,contig_2003,contig_2064,contig_2620			NA	NA	unknown,lytic,unclassified,9182	NA	Low-quality	7.3		NA	NA
contig_2631	10.659	31	N	TRUE	virus	lysogenic	low quality draft	incomplete	integrase	12	9	PHAGE_Lactob_JCL1032_NC_019456(2),PHAGE_Lactob_jlb1_NC_024206(2),PHAGE_Lactob_Lj771_NC_010179(2),PHAGE_Lactob_Lj965_NC_005355(1),PHAGE_Lactob_PLE2_NC_031036(1),PHAGE_Strept_T12_NC_028700(1),PHAGE_Oenoco_phi9805_NC_023559(1),PHAGE_Paenib_Vegas_NC_028767(1),PHAGE_Lactob_phiadh_NC_000896(1),PHAGE_Bacill_phi4J1_NC_029008(1),PHAGE_Strept_315.4_NC_004587(1),PHAGE_Lister_2389_NC_003291(1),PHAGE_Lactob_K…	None	3.82162		Outlier	NA	NA	NA	NA	NA		Lactobacillus	NA	NA	NA	NA	Low-quality	29.6	no viral genes detected	NA	NA
contig_2638	32.266	37	N	TRUE	virus	lytic	low quality draft	NA	NA	NA	NA	NA	Escherichia	1.99405		Outlier	NA	NA	NA	NA	NA		Gilliamella	Gilliamella apicola	NA	NA	Gilliamella	Medium-quality	64.36		NA	NA
contig_2639	20.551	9	N	TRUE	virus	lytic	low quality draft	intact	tail,plate	40	18	PHAGE_Vibrio_X29_NC_024369(7),PHAGE_Burkho_BcepMu_NC_005882(6),PHAGE_Burkho_phiE255_NC_009237(5),PHAGE_Bacter_Lily_NC_028841(5),PHAGE_Ralsto_RSA1_NC_009382(2),PHAGE_Klebsi_phiKO2_NC_005857(2),PHAGE_Entero_HK106_NC_019768(2),PHAGE_Rhizob_RR1_B_NC_021557(2),PHAGE_Entero_N15_NC_001901(2),PHAGE_Entero_HK97_NC_002167(2),PHAGE_Bacter_APSE_2_NC_011551(1),PHAGE_Escher_slur09_NC_028840(1),PHAGE_Salmon_SP_…	None	3.75598	217_0	Clustered	7	VC_217_0	7	0.4859	MN855731,MN855765,Vibrio~phage~X29,contig_1939,contig_2114,contig_2639,contig_2640	Myoviridae	Gilliamella	Gilliamella apicola	Myoviridae, Myoviridae,nan, nan,48957, 5591	NA	Gilliamella	Low-quality	31.61		contig_2640,contig_2639	NA
contig_2640	32.415	88	N	TRUE	virus	lytic	low quality draft	intact	tail,plate,capsid,head,portal,terminase	55	39	PHAGE_Vibrio_X29_NC_024369(16),PHAGE_Bacter_Lily_NC_028841(14),PHAGE_Entero_N15_NC_001901(7),PHAGE_Burkho_BcepMu_NC_005882(7),PHAGE_Klebsi_phiKO2_NC_005857(6),PHAGE_Yersin_PY54_NC_005069(6),PHAGE_Burkho_phiE255_NC_009237(6),PHAGE_Rhizob_RR1_B_NC_021557(3),PHAGE_Vibrio_vB_VpaM_MAR_NC_019722(3),PHAGE_Vibrio_VP58.5_NC_027981(3),PHAGE_Cellul_phi18:1_NC_021790(2),PHAGE_Phage_Gifsy_1_NC_010392(2),PHAGE…	None	3.38359	217_0	Clustered	7	VC_217_0	7	0.4859	MN855731,MN855765,Vibrio~phage~X29,contig_1939,contig_2114,contig_2639,contig_2640	Myoviridae	Gilliamella	Gilliamella apicola	Myoviridae, Myoviridae,nan, nan,48957, 5591	NA	Gilliamella	Medium-quality	68.01		contig_2640,contig_2639	NA
contig_2647	12.673	21	N	TRUE	virus	lytic	low quality draft	NA	NA	NA	NA	NA	None	4.02692	392_0	Clustered	2	VC_392_0	2	0.9068	contig_1371,contig_2647		Gilliamella	Gilliamella apicola	NA	NA	Gilliamella	Low-quality	24.58		NA	NA
contig_2670	7.7	77	N	TRUE	virus	lysogenic	low quality draft	incomplete	integrase	15	10	PHAGE_Pelagi_HTVC019P_NC_020483(2),PHAGE_Pseudo_D3_NC_002484(1),PHAGE_Rhodoc_REQ2_NC_016652(1),PHAGE_Pseudo_PAJU2_NC_011373(1),PHAGE_Mycoba_Adzzy_NC_022058(1),PHAGE_Bacter_Lily_NC_028841(1),PHAGE_Mesorh_phagevB_MloP_Lo5R7ANS_NC_025431(1),PHAGE_Propio_E6_NC_041894(1),PHAGE_Pseudo_PMG1_NC_016765(1),PHAGE_Bacill_PM1_NC_020883(1),PHAGE_Pseudo_YMC11/07/P54_PAE_BP_NC_030909(1),PHAGE_Pseudo_YMC11/02/R65…	Clostridium	3.81001		Singleton	NA	NA	NA	NA	NA		Clostridium	NA	NA	NA	NA	Low-quality	5.18		NA	NA
contig_2674	4.595	27	Y	TRUE	virus	lytic	low quality draft	NA	NA	NA	NA	NA	NA	NA	196_0	Clustered	15	VC_196_0	15	0.6977	Bdellovibrio~phage~phiMH2K,Chlamydia~phage~2,Chlamydia~phage~4,Chlamydia~virus~CPAR39,Gokushovirinae~Bog1183_53,Gokushovirinae~Bog5712_52,Gokushovirinae~Bog8989_22,Gokushovirinae~Fen672_31,Gokushovirinae~Fen7875_21,Guinea~pig~Chlamydia~phage,Marine~gokushovirus,circular_pair_4521,contig_2674,contig_2801,contig_3054	Gokushovirinae	Escherichia	NA	NA	NA	NA	High-quality	100		NA	NA
contig_2678	18.799	112	N	TRUE	virus	lytic	low quality draft	incomplete	head,tail,fiber,capsid	13,8	9,5	PHAGE_Lactob_phiadh_NC_000896(7),PHAGE_Strept_DT1_NC_002072(3),PHAGE_Strept_7201_NC_002185(3),PHAGE_Lactob_Lv_1_NC_011801(3),PHAGE_Strept_YMC_2011_NC_018285(2),PHAGE_Strept_Sfi21_NC_000872(2),PHAGE_Strept_Abc2_NC_013645(2),PHAGE_Strept_Sfi19_NC_000871(1),PHAGE_Lactoc_lato_NC_004746(1),PHAGE_Strept_315.4_NC_004587(1),PHAGE_Strept_PH15_NC_010945(1),PHAGE_Lactob_LBR48_NC_027990(1),PHAGE_Temper_phiNI…	Lactobacillus	3.4319	42_0	Clustered	10	VC_42_0	10	0.4701	Lactobacillus~phage~phiadh,MN855879,MN856027,MN856033,MN856041,MN856101,circular_read_1080,contig_1562,contig_2678,contig_3111	Myoviridae	Lactobacillus	NA	Myoviridae, Myoviridae, Myoviridae, Siphoviridae, Siphoviridae,nan, nan, Lactobacillus, nan, nan,24640, 10257, 9293, 7329, 7197	NA	NA	Low-quality	37.7		NA	NA
contig_2679	8.196	26	N	TRUE	virus	lytic	low quality draft	incomplete	head,protease,portal,tail	8	7	PHAGE_Lactob_phiadh_NC_000896(4),PHAGE_Lactoc_lato_NC_004746(3),PHAGE_Lactob_Sha1_NC_019489(3),PHAGE_Strept_7201_NC_002185(3),PHAGE_Lactoc_BK5_T_NC_002796(3),PHAGE_Strept_YMC_2011_NC_018285(2),PHAGE_Strept_Sfi21_NC_000872(2),PHAGE_Lactoc_bIL286_NC_002667(2),PHAGE_Lactob_LBR48_NC_027990(1),PHAGE_Strept_DT1_NC_002072(1),PHAGE_Strept_Abc2_NC_013645(1),PHAGE_Lactob_LF1_NC_019486(1),PHAGE_Lactob_Ldl1_…	None	4.04614		Outlier	NA	NA	NA	NA	NA		Lactobacillus	NA	NA	NA	NA	Low-quality	16.35		NA	NA
contig_2720	30.587	53	N	TRUE	virus	lytic	medium quality draft	NA	NA	NA	NA	NA	None	4.00564		Overlap (VC_33/VC_444)	NA	NA	NA	NA	NA			NA	NA	NA	NA	Low-quality	20.1		NA	NA
contig_2729	25.898	95	N	TRUE	virus	lytic	medium quality draft	questionable	plate,lysin	23	17	PHAGE_Lister_B054_NC_009813(4),PHAGE_Deep_s_D6E_NC_019544(3),PHAGE_Lactob_LBR48_NC_027990(3),PHAGE_Lactoc_lato_NC_004746(1),PHAGE_Psychr_pOW20_A_NC_020841(1),PHAGE_Arthro_Colucci_NC_042000(1),PHAGE_Lactob_JCL1032_NC_019456(1),PHAGE_Lactob_LL_H_NC_009554(1),PHAGE_Lactob_KC5a_NC_007924(1),PHAGE_Entero_EF62phi_NC_017732(1),PHAGE_Lactob_Lj928_NC_005354(1),PHAGE_Arthro_PrincessTrina_NC_042053(1),PHAGE…	None	2.61556		Outlier	NA	NA	NA	NA	NA		Lactobacillus	NA	NA	NA	NA	Low-quality	31.5		NA	NA
contig_2735	4.443	170	N	TRUE	virus	lytic	low quality draft	NA	NA	NA	NA	NA	NA	NA	427_0	Clustered	2	VC_427_0	2	0.149	contig_2735,contig_2737		Serratia	NA	NA	NA	Serratia	Low-quality	8.78		NA	NA
contig_2736	4.209	206	N	TRUE	virus	lytic	low quality draft	NA	NA	NA	NA	NA	NA	NA		Outlier	NA	NA	NA	NA	NA			NA	NA	NA	NA	Low-quality	7.68		contig_1207,contig_1205,contig_2737,contig_2736,contig_2877	contig_1207,contig_1205,contig_2737,contig_2736
contig_2737	4.227	262	N	TRUE	virus	lytic	low quality draft	NA	NA	NA	NA	NA	NA	NA	427_0	Clustered	2	VC_427_0	2	0.149	contig_2735,contig_2737			NA	NA	NA	NA	Low-quality	8.13		contig_1207,contig_1205,contig_2737,contig_2736,contig_2877	contig_1207,contig_1205,contig_2737,contig_2736
contig_2749	22.373	44	N	TRUE	virus	lytic	medium quality draft	incomplete	transposase,head,tail	29	20	PHAGE_Rhodov_RS1_NC_020866(10),PHAGE_Rhodob_RC1_NC_020839(9),PHAGE_Rhodov_vB_RhkS_P1_NC_031059(7),PHAGE_Escher_D108_NC_013594(6),PHAGE_Entero_Mu_NC_000929(5),PHAGE_Pseudo_JBD25_NC_027992(5),PHAGE_Vibrio_12B12_NC_021070(5),PHAGE_Rhodob_RcapMu_NC_016165(4),PHAGE_Entero_SfMu_NC_027382(4),PHAGE_Pseudo_B3_NC_006548(3),PHAGE_Pseudo_JBD18_NC_027986(2),PHAGE_Burkho_BcepMu_NC_005882(2),PHAGE_Rhizob_RR1_B_…	None	3.48584	257_0	Clustered	3	VC_257_0	3	0.4896	JAAOBB010000160.1,contig_2240,contig_2749		Bartonella	NA	NA	Bartonella,lytic,unclassified,36248	NA	Medium-quality	58.11		NA	NA
contig_2751	15.726	69	N	TRUE	virus	lytic	low quality draft	NA	NA	NA	NA	NA	None	3.9483	271_0	Clustered	2	VC_271_0	2	0.2062	MN856056,contig_2751	Myoviridae		NA	Myoviridae,nan,29184	NA	NA	Low-quality	12.13		contig_1337,contig_2751,contig_1336	NA
contig_2757	1.784	683	N	TRUE	virus	lysogenic	low quality draft	NA	NA	NA	NA	NA	NA	NA	241_0	Clustered	2	VC_241_0	2	0.0913	circular_pair_3551,contig_2757		Bartonella	NA	NA	NA	NA	Low-quality	3.72		NA	NA
contig_2761	4.755	328	N	TRUE	virus	lytic	low quality draft	NA	NA	NA	NA	NA	NA	NA	412_0	Clustered	3	VC_412_0	3	1	MN855594,MN855959,contig_2761	Podoviridae		NA	Podoviridae, Siphoviridae,nan, nan,16751, 10999	NA	NA	Low-quality	2.85		NA	NA
contig_2769	10.097	28	Y	TRUE	virus	lytic	low quality draft	incomplete	recombinase	16	13	PHAGE_Lactob_Lb338_1_NC_012530(2),PHAGE_Staphy_G1_NC_007066(2),PHAGE_Lister_LP_083_2_NC_024383(1),PHAGE_Bacill_TsarBomba_NC_028890(1),PHAGE_Staphy_S25_4_NC_022918(1),PHAGE_Staphy_K_NC_005880(1),PHAGE_Lister_LP_064_NC_041862(1),PHAGE_Staphy_phiIPLA_C1C_NC_028962(1),PHAGE_Bacill_BCP78_NC_018860(1),PHAGE_Lister_P100_NC_007610(1),PHAGE_Lister_LP_048_NC_024359(1),PHAGE_Lister_List_36_NC_024364(1),PHAG…	None	3.94891		Outlier	NA	NA	NA	NA	NA		Lactobacillus	NA	NA	NA	NA	Low-quality	6.55	high kmer_freq may indicate large duplication	contig_1798,contig_2094,contig_1800,contig_2769	contig_1798,contig_1800,contig_2769
contig_2779	4.615	209	Y	TRUE	virus	lytic	low quality draft	NA	NA	NA	NA	NA	NA	NA		Outlier	NA	NA	NA	NA	NA			NA	NA	NA	NA	Low-quality	25.48		NA	NA
contig_2794	13.881	19	Y	TRUE	virus	lytic	low quality draft	incomplete	head	29	13	PHAGE_Cellul_phi18:1_NC_021790(2),PHAGE_Entero_phi92_NC_023693(1),PHAGE_Entero_vB_KleM_RaK2_NC_019526(1),PHAGE_Mannhe_vB_MhS_535AP2_NC_028853(1),PHAGE_Edward_PEi21_NC_021342(1),PHAGE_Cronob_ENT47670_NC_019927(1),PHAGE_Acinet_AbP2_NC_041998(1),PHAGE_Stx2_vB_EcoP_24B_NC_027984(1),PHAGE_Entero_Min27_NC_010237(1),PHAGE_Mannhe_vB_MhS_1152AP2_NC_028956(1),PHAGE_Acinet_IME_AB2_NC_041857(1),PHAGE_Klebsi_…	Escherichia_coli	0.433318		Singleton	NA	NA	NA	NA	NA		Escherichia	NA	NA	NA	NA	Low-quality	16.7	high kmer_freq may indicate large duplication	NA	NA
contig_2795	8.188	61	Y	TRUE	virus	lytic	low quality draft	incomplete	head,virion	8	7	PHAGE_Rhizob_RR1_B_NC_021557(5),PHAGE_Rhodob_RcapMu_NC_016165(5),PHAGE_Burkho_phiE255_NC_009237(2),PHAGE_Pseudo_JBD67_NC_042135(2),PHAGE_Pseudo_JBD18_NC_027986(2),PHAGE_Burkho_BcepMu_NC_005882(2),PHAGE_Pseudo_B3_NC_006548(2),PHAGE_Pseudo_vB_PaeS_PM105_NC_028667(1),PHAGE_Rhodov_RS1_NC_020866(1),PHAGE_Cyanop_S_TIM5_NC_019516(1),PHAGE_Rhodob_RC1_NC_020839(1),PHAGE_Rhodov_vB_RhkS_P1_NC_031059(1),PHAG…	None	3.93805		Outlier	NA	NA	NA	NA	NA			NA	NA	NA	NA	Low-quality	21.4		NA	NA
contig_2796	19.22	200	N	TRUE	virus	lytic	low quality draft	NA	NA	NA	NA	NA	None	3.09641	181_0	Clustered	8	VC_181_0	8	0.5174	JAAOBB010000021.1,JAAOBB010000023.1,MN855962,MN856050,MN856062,contig_1749,contig_2052,contig_2796		Bartonella	Bartonella apis	nan, nan, nan,Bartonella, nan, nan,10478, 6964, 5294	Bartonella,prophage,unclassified,143808	Bartonella	Low-quality	42.31		NA	NA
contig_2801	4.602	41	Y	TRUE	virus	lytic	low quality draft	NA	NA	NA	NA	NA	NA	NA	196_0	Clustered	15	VC_196_0	15	0.6977	Bdellovibrio~phage~phiMH2K,Chlamydia~phage~2,Chlamydia~phage~4,Chlamydia~virus~CPAR39,Gokushovirinae~Bog1183_53,Gokushovirinae~Bog5712_52,Gokushovirinae~Bog8989_22,Gokushovirinae~Fen672_31,Gokushovirinae~Fen7875_21,Guinea~pig~Chlamydia~phage,Marine~gokushovirus,circular_pair_4521,contig_2674,contig_2801,contig_3054	Gokushovirinae	Escherichia	NA	NA	NA	NA	Complete	100		NA	NA
contig_2810	6.554	68	Y	TRUE	virus	lytic	low quality draft	NA	NA	NA	NA	NA	None	4.05314	292_0	Clustered	3	VC_292_0	3	0.3685	JAAOBB010000094.1,JAAOBB010000095.1,contig_2810			NA	NA	unknown,lytic,unclassified,18786	NA	Low-quality	4.34		NA	NA
contig_2815	5.428	239	N	TRUE	virus	lysogenic	low quality draft	incomplete	integrase	9	6	PHAGE_Lactob_phiadh_NC_000896(3),PHAGE_Lactob_JCL1032_NC_019456(2),PHAGE_Lactob_phiJB_NC_022775(2),PHAGE_Salmon_vB_SemP_Emek_NC_018275(1),PHAGE_Bacill_Kida_NC_031012(1),PHAGE_Strept_phiARI0746_NC_031907(1),PHAGE_Strept_MM1_NC_003050(1),PHAGE_Bacill_Nigalana_NC_031037(1),PHAGE_Bacill_1_NC_009737(1),PHAGE_Lactoc_bIL311_NC_002670(1),PHAGE_Lister_LP_101_NC_024387(1),PHAGE_Thermo_THSA_485A_NC_018264(1…	None	4.08305		Outlier	NA	NA	NA	NA	NA		Lactobacillus	Lactobacillus sp	NA	NA	Lactobacillus	Low-quality	12.6		NA	NA
contig_2829	2.664	79	N	TRUE	virus	lytic	low quality draft	NA	NA	NA	NA	NA	NA	NA		Outlier	NA	NA	NA	NA	NA			NA	NA	NA	NA	Low-quality	6.44		contig_2026,contig_2829,contig_2022,contig_2020	NA
contig_2833	11.033	557	N	TRUE	virus	lytic	low quality draft	NA	NA	NA	NA	NA	None	4.10782		Outlier	NA	NA	NA	NA	NA			NA	NA	NA	NA	Low-quality	7.23		NA	NA
contig_2835	9.904	34	Y	TRUE	virus	lytic	medium quality draft	questionable	capsid,head	17	15	PHAGE_Lactob_jlb1_NC_024206(2),PHAGE_Lactob_KC5a_NC_007924(2),PHAGE_Lactob_Lj771_NC_010179(2),PHAGE_Clostr_phiCD119_NC_007917(1),PHAGE_Staphy_PVL_NC_002321(1),PHAGE_Brevib_Jimmer1_NC_029104(1),PHAGE_Lactob_J_1_NC_022756(1),PHAGE_Lactoc_BM13_NC_021861(1),PHAGE_Staphy_SA12_NC_021801(1),PHAGE_Bacill_BCJA1c_NC_006557(1),PHAGE_Strept_315.4_NC_004587(1),PHAGE_Staphy_StB20_like_NC_028821(1),PHAGE_Brevib…	Clostridium	3.10477		Outlier	NA	NA	NA	NA	NA		Lactobacillus	NA	NA	NA	NA	Low-quality	24.83		NA	NA
contig_2842	4.956	72	N	TRUE	virus	lytic	low quality draft	NA	NA	NA	NA	NA	NA	NA	394_0	Clustered	2	VC_394_0	2	0.5059	contig_2161,contig_2842			NA	NA	NA	NA	Low-quality	10.94		NA	NA
contig_2844	3.685	19	Y	TRUE	virus	lytic	low quality draft	NA	NA	NA	NA	NA	NA	NA		Singleton	NA	NA	NA	NA	NA			NA	NA	NA	NA	Low-quality	3.61		NA	NA
contig_2847	12.959	47	N	TRUE	virus	lysogenic	low quality draft	questionable	integrase,terminase,portal	23	13	PHAGE_Aeromo_phiO18P_NC_009542(4),PHAGE_Haemop_HP2_NC_003315(3),PHAGE_Entero_186_NC_001317(3),PHAGE_Erwini_ENT90_NC_019932(2),PHAGE_Salmon_SEN5_NC_028701(2),PHAGE_Vibrio_8_NC_022747(2),PHAGE_Salmon_SEN4_NC_029015(2),PHAGE_Haemop_HP1_NC_001697(2),PHAGE_Salmon_SEN1_NC_029003(1),PHAGE_Erwini_phiEaH2_NC_019929(1),PHAGE_Salmon_RE_2010_NC_019488(1),PHAGE_Burkho_ST79_NC_021343(1),PHAGE_Burkho_phi6442_NC…	None	3.79847	162_0	Clustered	3	VC_162_0	3	0.186	circular_pair_3442,contig_2603,contig_2847		Gilliamella	Gilliamella apicola	NA	NA	Gilliamella	Low-quality	39.21		NA	NA
contig_2848	10.911	33	Y	TRUE	virus	lytic	medium quality draft	NA	NA	NA	NA	NA	Escherichia_coli	0.0156005		Singleton	NA	NA	NA	NA	NA		Escherichia	NA	NA	NA	NA	High-quality	100	high kmer_freq may indicate large duplication; contig >1.5x longer than expected genome length	NA	NA
contig_2856	10.377	81	Y	TRUE	virus	lytic	low quality draft	incomplete	tail	13	11	PHAGE_Rhizob_16_3_NC_011103(4),PHAGE_Brucel_BiPBO1_NC_031264(3),PHAGE_Rhodob_RcapNL_NC_020489(2),PHAGE_Shigel_pSf_1_NC_021331(1),PHAGE_Pseudo_H105/1_NC_015293(1),PHAGE_Escher_bV_EcoS_AHS24_NC_024784(1),PHAGE_Strept_phiSASD1_NC_014229(1),PHAGE_Entero_Ec_L1_NC_042122(1),PHAGE_Geobac_GBK2_NC_023612(1),PHAGE_Mannhe_phiMHaA1_NC_008201(1)	None	3.89439		Outlier	NA	NA	NA	NA	NA		Bartonella	NA	NA	NA	NA	Low-quality	15.76		NA	NA
contig_2862	13.09	12	Y	TRUE	virus	lytic	low quality draft	NA	NA	NA	NA	NA	None	3.59456		Outlier	NA	NA	NA	NA	NA		Bifidobacterium	Bifidobacterium asteroides	NA	NA	Bifidobacterium	Medium-quality	76.73		NA	NA
contig_2864	62.12	11	N	TRUE	virus	lytic	high quality draft	incomplete	tail,capsid,virion	25	16	PHAGE_Mesorh_phagevB_MloP_Lo5R7ANS_NC_025431(7),PHAGE_Ralsto_RSB2_NC_023736(6),PHAGE_Pelagi_HTVC019P_NC_020483(5),PHAGE_Pelagi_HTVC011P_NC_020482(4),PHAGE_Vibrio_VP4_NC_007149(2),PHAGE_Synech_S_RIP2_NC_020838(2),PHAGE_Cyanop_KBS_P_1A_NC_020865(2),PHAGE_Vibrio_N4_NC_013651(2),PHAGE_Vibrio_ICP3_NC_015159(2),PHAGE_Vibrio_CHOED_NC_023863(1),PHAGE_Entero_T7_NC_001604(1),PHAGE_Strept_R4_NC_019414(1),PH…	None	3.26204	13_0	Clustered	3	VC_13_0	3	0.1507	MN855679,contig_1605,contig_2864		Bartonella	NA	nan,nan,9270	NA	NA	High-quality	100	contig >1.5x longer than expected genome length	NA	NA
contig_287	6.056	10	N	TRUE	virus	lytic	low quality draft	NA	NA	NA	NA	NA	None	3.94929		Outlier	NA	NA	NA	NA	NA			NA	NA	NA	NA	Low-quality	8.27		NA	NA
contig_2872	14.157	24	N	TRUE	virus	lytic	medium quality draft	incomplete	terminase,lysin	17	6	PHAGE_Arthro_vB_ArtM_ArV1_NC_026606(2),PHAGE_Mannhe_vB_MhS_587AP2_NC_028743(1),PHAGE_Lactoc_lato_NC_004746(1),PHAGE_Arthro_Colucci_NC_042000(1),PHAGE_Lactob_LfeSau_NC_029068(1),PHAGE_Arthro_Abidatro_NC_042002(1),PHAGE_Mycoba_Snenia_NC_028778(1),PHAGE_Flavob_Fpv6_NC_031938(1),PHAGE_Flavob_Fpv8_NC_031919(1),PHAGE_Cellul_phi46:1_NC_021800(1),PHAGE_Entero_EF62phi_NC_017732(1),PHAGE_Mycoba_Gardann_NC_…	None	4.01095	242_0	Clustered	5	VC_242_0	5	0.6593	MN855674,MN855690,MN855759,MN855984,contig_2872	Siphoviridae	Bifidobacterium	Bifidobacterium asteroides	Mixed, Siphoviridae, Myoviridae, Podoviridae,nan, nan, nan, nan,28874, 28373, 9933, 9354	NA	Bifidobacterium	Low-quality	17.47		NA	NA
contig_2875	13.766	29	Y	TRUE	virus	lytic	low quality draft	NA	NA	NA	NA	NA	None	3.16429	267_0	Clustered	2	VC_267_0	2	0.1284	MN855704,contig_2875	Mixed		NA	Mixed,nan,5058	NA	NA	Low-quality	37.63		NA	NA
contig_2876	4.11	17	Y	TRUE	virus	lytic	low quality draft	NA	NA	NA	NA	NA	NA	NA		Outlier	NA	NA	NA	NA	NA		Gilliamella	Gilliamella apicola	NA	NA	Gilliamella	Low-quality	11.95		NA	NA
contig_2877	4.296	7	N	TRUE	virus	lytic	low quality draft	NA	NA	NA	NA	NA	NA	NA		Outlier	NA	NA	NA	NA	NA			NA	NA	NA	NA	Low-quality	6.97		contig_1207,contig_1205,contig_2737,contig_2736,contig_2877	NA
contig_2879	12.058	46	N	TRUE	virus	lysogenic	low quality draft	NA	NA	NA	NA	NA	None	4.03678		Outlier	NA	NA	NA	NA	NA			NA	NA	NA	NA	Low-quality	16.28		NA	NA
contig_2882	10.532	69	N	TRUE	virus	lytic	low quality draft	NA	NA	NA	NA	NA	None	4.01355		Overlap (VC_198/VC_222)	NA	NA	NA	NA	NA			NA	NA	NA	NA	Low-quality	18.86		NA	NA
contig_2887	12.212	42	Y	TRUE	virus	lytic	low quality draft	NA	NA	NA	NA	NA	None	3.96427		Outlier	NA	NA	NA	NA	NA		Gilliamella	Gilliamella apicola	NA	NA	Gilliamella	Low-quality	28		NA	NA
contig_2891	5.913	48	N	TRUE	virus	lytic	low quality draft	incomplete	plate	6	6	PHAGE_Vibrio_X29_NC_024369(4),PHAGE_Burkho_phiE255_NC_009237(3),PHAGE_Bacter_Lily_NC_028841(3),PHAGE_Burkho_BcepMu_NC_005882(3),PHAGE_Ralsto_RSY1_NC_025115(2),PHAGE_Rhizob_RR1_B_NC_021557(1),PHAGE_Ralsto_RSA1_NC_009382(1),PHAGE_Erwini_ENT90_NC_019932(1),PHAGE_Pseudo_PPpW_3_NC_023006(1),PHAGE_Burkho_KL3_NC_015266(1)	None	4.05154		Outlier	NA	NA	NA	NA	NA			NA	NA	NA	NA	Low-quality	12.73		NA	NA
contig_2892	6.411	10	Y	TRUE	virus	lytic	low quality draft	NA	NA	NA	NA	NA	None	3.92066		Outlier	NA	NA	NA	NA	NA			NA	NA	NA	NA	Low-quality	13.35		contig_1941,contig_1940,contig_2892	NA
contig_2894	28.8	60	Y	TRUE	virus	lytic	low quality draft	questionable	capsid,head,terminase	32	23	PHAGE_Pseudo_DL60_NC_028745(6),PHAGE_Burkho_BcepB1A_NC_005886(6),PHAGE_Pseudo_F8_NC_007810(5),PHAGE_Pseudo_PB1_NC_011810(5),PHAGE_Escher_ECML_117_NC_025441(5),PHAGE_Shewan_1/41_NC_025458(4),PHAGE_Pseudo_JG024_NC_017674(4),PHAGE_Pseudo_tabernarius_NC_042092(3),PHAGE_Pseudo_PA5_NC_041902(2),PHAGE_Pseudo_LMA2_NC_011166(2),PHAGE_Pseudo_phiKTN6_NC_041865(2),PHAGE_Pseudo_vB_PaeM_E217_NC_042079(2),PHAGE…	Pseudomonas	3.14074		Outlier	NA	NA	NA	NA	NA		Gilliamella	NA	NA	NA	NA	Medium-quality	54.35		NA	NA
contig_2896	14.311	30	Y	TRUE	virus	lytic	low quality draft	NA	NA	NA	NA	NA	None	3.87706		Outlier	NA	NA	NA	NA	NA			NA	NA	NA	NA	Low-quality	9.18		NA	NA
contig_2904	8.567	80	Y	TRUE	virus	lytic	low quality draft	incomplete	transposase	12	9	PHAGE_Rhizob_RR1_B_NC_021557(7),PHAGE_Rhodob_RcapMu_NC_016165(6),PHAGE_Pseudo_vB_PaeS_PAO1_Ab30_NC_026601(2),PHAGE_Pseudo_JBD30_NC_020198(2),PHAGE_Pseudo_MP42_NC_018274(2),PHAGE_Pseudo_JBD24_NC_020203(2),PHAGE_Escher_D108_NC_013594(1),PHAGE_Burkho_KS5_NC_015265(1),PHAGE_Entero_Mu_NC_000929(1),PHAGE_Pseudo_MP38_NC_011611(1),PHAGE_Pseudo_JBD69_NC_030908(1),PHAGE_Burkho_KS10_NC_011216(1),PHAGE_Pseud…	None	3.86233		Outlier	NA	NA	NA	NA	NA		Bartonella	Bartonella apis	NA	NA	Bartonella	Low-quality	22.08		NA	NA
contig_2914	9.918	295	Y	TRUE	virus	lytic	low quality draft	NA	NA	NA	NA	NA	None	3.84918	339_0	Clustered	2	VC_339_0	2	0.2176	circular_pair_124,contig_2914			NA	NA	NA	NA	Low-quality	18.1	low-confidence DTR	contig_2914,circular_pair_124	contig_2914,circular_pair_124
contig_2929	4.557	56	Y	TRUE	virus	lytic	low quality draft	NA	NA	NA	NA	NA	NA	NA	218_0	Clustered	2	VC_218_0	2	0.1109	circular_pair_1555,contig_2929			NA	NA	NA	NA	Complete	100		contig_2929,circular_pair_1555	contig_2929,circular_pair_1555
contig_293	14.19	7	N	TRUE	virus	lytic	low quality draft	NA	NA	NA	NA	NA	None	4.08391	214_0	Clustered	6	VC_214_0	6	0.4388	MN856038,circular_pair_4194,contig_259,contig_293,contig_3042,contig_738	Siphoviridae	Bartonella	NA	Siphoviridae,Bartonella,7977	NA	NA	Low-quality	31.41		contig_293,contig_503	NA
contig_2960	5.029	68	Y	TRUE	virus	lytic	low quality draft	NA	NA	NA	NA	NA	None	4.10694	418_0	Clustered	2	VC_418_0	2	0.5496	circular_pair_2456,contig_2960			NA	NA	NA	NA	Not-determined	NA	no viral genes detected	contig_2960,circular_pair_2456	contig_2960,circular_pair_2456
contig_2963	4.42	47	Y	TRUE	virus	lytic	low quality draft	NA	NA	NA	NA	NA	NA	NA	457_0	Clustered	2	VC_457_0	2	1	circular_pair_2501,contig_2963			NA	NA	NA	NA	Not-determined	NA	no viral genes detected; low-confidence DTR	contig_2963,circular_pair_2501	contig_2963,circular_pair_2501
contig_2967	26.807	3	Y	TRUE	virus	lytic	low quality draft	NA	NA	NA	NA	NA	None	4.09847	185_0	Clustered	2	VC_185_0	2	0.1767	circular_pair_2710,contig_2967		Bifidobacterium	NA	NA	NA	Bifidobacterium	Medium-quality	87.36		NA	NA
contig_2968	3.115	47	Y	TRUE	virus	lysogenic	low quality draft	incomplete	integrase	7	7	PHAGE_Salmon_BP63_NC_031250(2),PHAGE_Aggreg_S1249_NC_013597(2),PHAGE_Haemop_Aaphi23_NC_004827(2),PHAGE_Shigel_Sf6_NC_005344(1),PHAGE_Erwini_phiEt88_NC_015295(1),PHAGE_Pseudo_Noxifer_NC_041994(1),PHAGE_Salmon_HK620_NC_002730(1),PHAGE_Entero_VT2phi_272_NC_028656(1)	NA	NA	397_0	Clustered	2	VC_397_0	2	0.4673	circular_pair_2741,contig_2968		Gilliamella	Gilliamella apicola	NA	NA	Gilliamella	Low-quality	2.12		circular_pair_2741,contig_2968	circular_pair_2741,contig_2968
contig_2982	4.829	599	Y	TRUE	virus	lytic	low quality draft	NA	NA	NA	NA	NA	NA	NA	270_0	Clustered	2	VC_270_0	2	0.0936	circular_pair_3020,contig_2982			NA	NA	NA	NA	Low-quality	5.58		contig_2982,circular_pair_3020	NA
contig_2987	7.32	76	Y	TRUE	virus	lytic	medium quality draft	NA	NA	NA	NA	NA	None	4.01395		Overlap (VC_141/VC_295)	NA	NA	NA	NA	NA		Lactobacillus	Lactobacillus	NA	NA	Lactobacillus	Low-quality	14.01		contig_2987,circular_pair_3102	contig_2987,circular_pair_3102
contig_2989	3.397	119	Y	TRUE	virus	lytic	low quality draft	NA	NA	NA	NA	NA	NA	NA		Outlier	NA	NA	NA	NA	NA			NA	NA	NA	NA	Low-quality	2.05		circular_pair_3149,contig_2989	circular_pair_3149,contig_2989
contig_2993	8.777	21	Y	TRUE	virus	lytic	medium quality draft	intact	lysis	12	7	PHAGE_Alces_4718_NC_040349(3),PHAGE_Microv_Fen7940_21_NC_027648(2),PHAGE_Chimpa_3_NC_030458(1),PHAGE_Alces_5560_NC_040350(1),PHAGE_Gokush_Bog1183_53_NC_027633(1),PHAGE_Paraba_YZ_2015a_NC_029012(1),PHAGE_Gokush_Bog8989_22_NC_027637(1),PHAGE_Gokush_GNX3R_NC_028994(1),PHAGE_Gokush_Bog5712_52_NC_027636(1),PHAGE_Alces_5067_NC_040374(1),PHAGE_Paraba_YZ_2015b_NC_029014(1),PHAGE_Gokush_Fen672_31_NC_02764…	Escherichia_coli	0.484639	458_0	Clustered	2	VC_458_0	2	1	circular_pair_3188,contig_2993		Escherichia	NA	NA	NA	NA	High-quality	100	contig >1.5x longer than expected genome length	contig_2993,circular_pair_3188	contig_2993,circular_pair_3188
contig_2996	6.346	78	Y	TRUE	virus	lytic	low quality draft	NA	NA	NA	NA	NA	None	4.11175	460_0	Clustered	2	VC_460_0	2	1	circular_pair_330,contig_2996			NA	NA	NA	NA	Not-determined	NA	no viral genes detected; low-confidence DTR	contig_2996,circular_pair_330	contig_2996,circular_pair_330
contig_3001	7.592	52	Y	TRUE	virus	lytic	low quality draft	NA	NA	NA	NA	NA	None	3.72588	338_0	Clustered	2	VC_338_0	2	0.2853	circular_pair_3338,contig_3001			NA	NA	NA	NA	Low-quality	20.99		contig_3001,circular_pair_3338	NA
contig_3004	5.596	38	Y	TRUE	virus	lytic	low quality draft	incomplete	plate	11	9	PHAGE_Entero_Tyrion_NC_031077(1),PHAGE_Pseudo_BS5_NC_031917(1),PHAGE_Gordon_Bantam_NC_031074(1),PHAGE_Mycoba_MichelleMyBell_NC_023572(1),PHAGE_Pseudo_Pq0_NC_029100(1),PHAGE_Cyanop_PSS2_NC_013021(1),PHAGE_Aeromo_vB_AsaM_56_NC_019527(1),PHAGE_Mycoba_Daenerys_NC_022068(1),PHAGE_Escher_phiV10_NC_007804(1),PHAGE_Escher_TL_2011b_NC_019445(1),PHAGE_Bacill_1_NC_009737(1),PHAGE_Thermu_OH2_NC_021784(1),PHA…	None	3.91246	399_0	Clustered	2	VC_399_0	2	0.5388	circular_pair_3375,contig_3004		Gilliamella	Gilliamella apicola	NA	NA	Gilliamella	Low-quality	13.53	low-confidence DTR	contig_3004,circular_pair_3375	contig_3004,circular_pair_3375
contig_3008	5.343	90	Y	TRUE	virus	lytic	low quality draft	NA	NA	NA	NA	NA	None	4.01978	354_0	Clustered	2	VC_354_0	2	0.381	circular_pair_3434,contig_3008			NA	NA	NA	NA	Low-quality	13.6	low-confidence DTR	contig_3008,circular_pair_3434	contig_3008,circular_pair_3434
contig_3013	15.785	77	Y	TRUE	virus	lytic	low quality draft	NA	NA	NA	NA	NA	None	4.099	419_0	Clustered	2	VC_419_0	2	0.6216	circular_pair_3535,contig_3013			NA	NA	NA	NA	Low-quality	13.76	low-confidence DTR	contig_3013,circular_pair_3535	contig_3013,circular_pair_3535
contig_3016	10.452	21	Y	TRUE	virus	lytic	low quality draft	NA	NA	NA	NA	NA	None	3.73832	353_0	Clustered	2	VC_353_0	2	0.3392	circular_pair_3549,contig_3016		Gilliamella	Gilliamella apicola	NA	NA	Gilliamella	Low-quality	22.23	low-confidence DTR	contig_3016,circular_pair_3549	contig_3016,circular_pair_3549
contig_3042	4.554	9	Y	TRUE	virus	lytic	low quality draft	NA	NA	NA	NA	NA	NA	NA	214_0	Clustered	6	VC_214_0	6	0.4388	MN856038,circular_pair_4194,contig_259,contig_293,contig_3042,contig_738	Siphoviridae	Bartonella	NA	Siphoviridae,Bartonella,7977	NA	NA	Low-quality	4.07		contig_3042,circular_pair_4194	NA
contig_3048	5.73	62	Y	TRUE	virus	lytic	low quality draft	NA	NA	NA	NA	NA	None	4.09001		Singleton	NA	NA	NA	NA	NA			NA	NA	NA	NA	High-quality	100	high kmer_freq may indicate large duplication; contig >1.5x longer than expected genome length	contig_3048,circular_pair_4284	contig_3048,circular_pair_4284
contig_3051	1.975	131	Y	TRUE	virus	lytic	low quality draft	NA	NA	NA	NA	NA	NA	NA	417_0	Clustered	2	VC_417_0	2	0.7919	circular_pair_4415,contig_3051			NA	NA	NA	NA	Low-quality	4.06		contig_3051,circular_pair_4415	contig_3051,circular_pair_4415
contig_3054	5.253	15	Y	TRUE	virus	lytic	low quality draft	NA	NA	NA	NA	NA	Escherichia	2.62924	196_0	Clustered	15	VC_196_0	15	0.6977	Bdellovibrio~phage~phiMH2K,Chlamydia~phage~2,Chlamydia~phage~4,Chlamydia~virus~CPAR39,Gokushovirinae~Bog1183_53,Gokushovirinae~Bog5712_52,Gokushovirinae~Bog8989_22,Gokushovirinae~Fen672_31,Gokushovirinae~Fen7875_21,Guinea~pig~Chlamydia~phage,Marine~gokushovirus,circular_pair_4521,contig_2674,contig_2801,contig_3054	Gokushovirinae	Escherichia	NA	NA	NA	NA	High-quality	100		contig_3054,circular_pair_4521	contig_3054,circular_pair_4521
contig_3075	6.249	60	Y	TRUE	virus	lytic	low quality draft	NA	NA	NA	NA	NA	None	3.78108	461_0	Clustered	2	VC_461_0	2	1	circular_pair_4796,contig_3075			NA	NA	NA	NA	Low-quality	5.56	high kmer_freq may indicate large duplication; low-confidence DTR	contig_3075,circular_pair_4796	contig_3075,circular_pair_4796
contig_3081	4.359	47	Y	TRUE	virus	lytic	low quality draft	NA	NA	NA	NA	NA	NA	NA	192_0	Clustered	6	VC_192_0	6	0.2655	MN856117,circular_pair_585,contig_1040,contig_1046,contig_1897,contig_3081		Lactobacillus	NA	nan,nan,5379	NA	Lactobacillus	Not-determined	NA	no viral genes detected	contig_3081,circular_pair_585	contig_3081,circular_pair_585
contig_3089	8.293	38	Y	TRUE	virus	lytic	low quality draft	NA	NA	NA	NA	NA	None	4.03784	382_0	Clustered	4	VC_382_0	4	1	JAAOBB010000003.1,JAAOBB010000004.1,circular_pair_738,contig_3089	Podoviridae		NA	NA	Lactococcus,lytic,Caudo:Podoviridae,37474	NA	Medium-quality	70.45		contig_3089,circular_pair_738	contig_3089,circular_pair_738
contig_3105	7.951	12	Y	TRUE	plasmid	lytic	low quality draft	NA	NA	NA	NA	NA	Staphylococcus	1.62435		Singleton	NA	NA	NA	NA	NA		Serratia	NA	NA	NA	NA	Low-quality	19.57	no viral genes detected; high kmer_freq may indicate large duplication	circular_read_1029,contig_3105	NA
contig_3111	6.238	27	Y	TRUE	virus	lytic	low quality draft	incomplete	head	11	8	PHAGE_Lactob_phiadh_NC_000896(7),PHAGE_Lactob_Sha1_NC_019489(5),PHAGE_Lactoc_bIL286_NC_002667(4),PHAGE_Lactoc_lato_NC_004746(3),PHAGE_Strept_Sfi19_NC_000871(2),PHAGE_Strept_DT1_NC_002072(2),PHAGE_Strept_Sfi21_NC_000872(2),PHAGE_Strept_Abc2_NC_013645(2),PHAGE_Lactoc_BK5_T_NC_002796(2),PHAGE_Strept_YMC_2011_NC_018285(1),PHAGE_Strept_7201_NC_002185(1),PHAGE_Lactob_Lv_1_NC_011801(1)	None	4.03524	42_0	Clustered	10	VC_42_0	10	0.4701	Lactobacillus~phage~phiadh,MN855879,MN856027,MN856033,MN856041,MN856101,circular_read_1080,contig_1562,contig_2678,contig_3111	Myoviridae	Lactobacillus	NA	Myoviridae, Myoviridae, Myoviridae, Siphoviridae, Siphoviridae,nan, nan, Lactobacillus, nan, nan,24640, 10257, 9293, 7329, 7197	NA	NA	Low-quality	16.43		contig_3111,circular_read_1080	contig_3111,circular_read_1080
contig_3115	2.239	76	Y	TRUE	virus	lytic	low quality draft	NA	NA	NA	NA	NA	NA	NA	259_0	Clustered	2	VC_259_0	2	0.07	circular_read_1124,contig_3115			NA	NA	NA	NA	Low-quality	3.67		contig_3115,circular_read_1124	contig_3115,circular_read_1124
contig_3127	8.677	71	Y	TRUE	virus	lytic	low quality draft	NA	NA	NA	NA	NA	None	3.84068	143_0	Clustered	3	VC_143_0	3	0.1123	circular_read_240,contig_3127,contig_884		Gilliamella	Gilliamella apicola	NA	NA	NA	Low-quality	27.15		contig_3127,circular_read_240	contig_3127,circular_read_240
contig_3130	5.025	4	Y	TRUE	virus	lytic	low quality draft	NA	NA	NA	NA	NA	Escherichia_coli	1.20552	462_0	Clustered	2	VC_462_0	2	1	circular_read_270,contig_3130		Escherichia	NA	NA	NA	NA	Medium-quality	82.57		contig_3130,circular_read_270	contig_3130,circular_read_270
contig_3134	8.981	13	Y	TRUE	virus	lytic	low quality draft	incomplete	tail	16	11	PHAGE_Lactob_Lb338_1_NC_012530(3),PHAGE_Entero_EFLK1_NC_029026(2),PHAGE_Bacill_Bobb_NC_024792(2),PHAGE_Bacill_phiNIT1_NC_021856(1),PHAGE_Bacill_Grass_NC_022771(1),PHAGE_Staphy_phiIPLA_RODI_NC_028765(1),PHAGE_Bacill_Shbh1_NC_030925(1),PHAGE_Staphy_S25_4_NC_022918(1),PHAGE_Staphy_phiIPLA_C1C_NC_028962(1),PHAGE_Lister_List_36_NC_024364(1),PHAGE_Bacill_Bastille_NC_018856(1),PHAGE_Entero_phiEF24C_NC_0…	None	4.07874		Outlier	NA	NA	NA	NA	NA			NA	NA	NA	NA	Low-quality	4.34		circular_read_372,contig_3134	circular_read_372,contig_3134
contig_3137	4.514	27	Y	TRUE	virus	lytic	low quality draft	NA	NA	NA	NA	NA	NA	NA		Outlier	NA	NA	NA	NA	NA			NA	NA	NA	NA	High-quality	99.62		contig_3137,circular_read_43	contig_3137,circular_read_43
contig_3139	2.412	19	Y	TRUE	virus	lytic	low quality draft	NA	NA	NA	NA	NA	NA	NA		Singleton	NA	NA	NA	NA	NA			NA	NA	NA	NA	Not-determined	NA	no viral genes detected	contig_3139,circular_read_441	contig_3139,circular_read_441
contig_3159	5.395	14	Y	TRUE	virus	lytic	low quality draft	questionable	tail	13	11	PHAGE_Phage_Gifsy_1_NC_010392(3),PHAGE_Entero_mEp460_NC_019716(3),PHAGE_Entero_DE3_NC_042057(2),PHAGE_Entero_lambda_NC_001416(2),PHAGE_Entero_HK629_NC_019711(2),PHAGE_Salmon_Fels_1_NC_010391(2),PHAGE_Entero_HK630_NC_019723(2),PHAGE_Mannhe_vB_MhS_587AP2_NC_028743(1),PHAGE_Phage_Gifsy_2_NC_010393(1),PHAGE_Mannhe_vB_MhS_1152AP2_NC_028956(1),PHAGE_Burkho_phi6442_NC_009235(1),PHAGE_Pseudo_phi3_NC_0309…	None	3.98541	158_0	Clustered	5	VC_158_0	5	0.1114	MN855729,circular_read_762,contig_1370,contig_2619,contig_3159	Siphoviridae	Gilliamella	NA	Siphoviridae,nan,5682	NA	NA	Low-quality	4.9	low-confidence DTR	contig_3159,circular_read_762	contig_3159,circular_read_762
contig_3169	11.474	71	Y	TRUE	virus	lytic	high quality draft	NA	NA	NA	NA	NA	None	3.40115		Outlier	NA	NA	NA	NA	NA			NA	NA	NA	NA	Medium-quality	63.04	low-confidence DTR	contig_3169,circular_read_862	contig_3169,circular_read_862
contig_333	3.481	126	N	TRUE	virus	lytic	low quality draft	NA	NA	NA	NA	NA	NA	NA	398_0	Clustered	2	VC_398_0	2	0.4147	circular_pair_3327,contig_333			NA	NA	NA	NA	Not-determined	NA	no viral genes detected	NA	NA
contig_339	17.148	58	N	TRUE	virus	lysogenic	low quality draft	NA	NA	NA	NA	NA	Pseudomonas	3.79217	340_0	Clustered	2	VC_340_0	2	0.0532	contig_339,contig_387		Gilliamella	NA	NA	NA	NA	Low-quality	33.26		NA	NA
contig_362	2.717	95	N	TRUE	virus	lytic	low quality draft	NA	NA	NA	NA	NA	NA	NA	281_0	Clustered	2	VC_281_0	2	0.0873	contig_362,contig_471			NA	NA	NA	NA	Low-quality	3.4		contig_471,contig_362	contig_471,contig_362
contig_387	42.092	6	N	TRUE	virus	lysogenic	low quality draft	NA	NA	NA	NA	NA	None	3.8795	340_0	Clustered	2	VC_340_0	2	0.0532	contig_339,contig_387		Gilliamella	NA	NA	NA	NA	Medium-quality	86		NA	NA
contig_471	4.549	37	N	TRUE	virus	lytic	low quality draft	NA	NA	NA	NA	NA	NA	NA	281_0	Clustered	2	VC_281_0	2	0.0873	contig_362,contig_471			NA	NA	NA	NA	Low-quality	5.69		contig_471,contig_362	contig_471,contig_362
contig_479	2.657	242	N	TRUE	virus	lytic	low quality draft	NA	NA	NA	NA	NA	NA	NA	251_0	Clustered	7	VC_251_0	7	0.2725	circular_pair_3186,contig_226,contig_479,contig_493,contig_499,contig_628,contig_632			NA	NA	NA	NA	Low-quality	5.08		circular_pair_3186,contig_479,contig_493,contig_226	contig_493,contig_499,contig_226,contig_479
contig_493	5.659	117	N	TRUE	virus	lytic	low quality draft	NA	NA	NA	NA	NA	None	4.03189	251_0	Clustered	7	VC_251_0	7	0.2725	circular_pair_3186,contig_226,contig_479,contig_493,contig_499,contig_628,contig_632			NA	NA	NA	NA	Low-quality	8.91		circular_pair_3186,contig_479,contig_493,contig_226	contig_493,contig_499,contig_226,contig_479
contig_499	2.45	35	N	TRUE	virus	lytic	low quality draft	NA	NA	NA	NA	NA	NA	NA	251_0	Clustered	7	VC_251_0	7	0.2725	circular_pair_3186,contig_226,contig_479,contig_493,contig_499,contig_628,contig_632			NA	NA	NA	NA	Low-quality	4.76		NA	contig_493,contig_499,contig_226,contig_479
contig_503	4.651	36	N	TRUE	virus	lytic	low quality draft	NA	NA	NA	NA	NA	NA	NA		Singleton	NA	NA	NA	NA	NA			NA	NA	NA	NA	Low-quality	11.27	low-confidence ITR	contig_293,contig_503	NA
contig_566	1.947	99	N	TRUE	virus	lytic	low quality draft	NA	NA	NA	NA	NA	NA	NA		Singleton	NA	NA	NA	NA	NA			NA	NA	NA	NA	Low-quality	1.74	low-confidence ITR	contig_632,contig_619,contig_566	contig_632,contig_619,contig_566
contig_619	4.906	201	N	TRUE	virus	lytic	low quality draft	NA	NA	NA	NA	NA	NA	NA	328_0	Clustered	2	VC_328_0	2	0.0782	circular_pair_853,contig_619			NA	NA	NA	NA	Low-quality	10.16	low-confidence ITR	contig_632,contig_619,contig_566	contig_632,contig_619,contig_566
contig_628	4.118	401	N	TRUE	virus	lytic	low quality draft	NA	NA	NA	NA	NA	NA	NA	251_0	Clustered	7	VC_251_0	7	0.2725	circular_pair_3186,contig_226,contig_479,contig_493,contig_499,contig_628,contig_632			NA	NA	NA	NA	Low-quality	6.22		NA	NA
contig_632	8.673	200	N	TRUE	virus	lytic	low quality draft	NA	NA	NA	NA	NA	None	4.05695	251_0	Clustered	7	VC_251_0	7	0.2725	circular_pair_3186,contig_226,contig_479,contig_493,contig_499,contig_628,contig_632			NA	NA	NA	NA	Low-quality	15.86		contig_632,contig_619,contig_566	contig_632,contig_619,contig_566
contig_727	6.259	63	N	TRUE	virus	lytic	low quality draft	NA	NA	NA	NA	NA	None	4.09468		Outlier	NA	NA	NA	NA	NA			NA	NA	NA	NA	Low-quality	8.28		NA	NA
contig_738	8.011	93	N	TRUE	virus	lytic	low quality draft	NA	NA	NA	NA	NA	None	4.02	214_0	Clustered	6	VC_214_0	6	0.4388	MN856038,circular_pair_4194,contig_259,contig_293,contig_3042,contig_738	Siphoviridae	Bartonella	NA	Siphoviridae,Bartonella,7977	NA	NA	Low-quality	17.25		contig_738,contig_259	contig_738,contig_259
contig_757	10.298	57	N	TRUE	virus	lytic	low quality draft	NA	NA	NA	NA	NA	None	3.84429		Outlier	NA	NA	NA	NA	NA		Lactobacillus Firm-5	Lactobacillus melliventris	NA	NA	Lactobacillus	Low-quality	26.58		NA	NA
contig_770	5.796	178	N	TRUE	virus	lytic	low quality draft	NA	NA	NA	NA	NA	None	4.06151		Outlier	NA	NA	NA	NA	NA		Gilliamella	Gilliamella apicola	NA	NA	Gilliamella	Low-quality	10.14		NA	NA
contig_772	17.312	171	N	TRUE	virus	lytic	low quality draft	NA	NA	NA	NA	NA	None	3.24679	59_0	Clustered	30	VC_59_0	30	0.7963	Burkholderia~phage~KL3,Burkholderia~phage~KS14,Burkholderia~phage~KS5,Burkholderia~phage~ST79,Burkholderia~virus~phi52237,Burkholderia~virus~phiE122,Burkholderia~virus~phiE202,Enterobacteria~phage~P88,Enterobacteria~phage~WPhi,Enterobacteria~phage~fiAA91-ss,Erwinia~phage~ENT90,Escherichia~phage~pro147,Escherichia~phage~pro483,Escherichia~virus~186,Escherichia~virus~P2,Mannheimia~phage~phiMHaA1,Ma…	Myoviridae	Gilliamella	Gilliamella apicola	NA	NA	Gilliamella	Medium-quality	50.15		NA	NA
contig_777	3.401	54	N	TRUE	virus	lytic	low quality draft	NA	NA	NA	NA	NA	NA	NA		Singleton	NA	NA	NA	NA	NA			NA	NA	NA	NA	Low-quality	2.11	no viral genes detected	contig_145,contig_777	NA
contig_778	16.983	137	N	TRUE	virus	lysogenic	low quality draft	NA	NA	NA	NA	NA	None	3.77688		Outlier	NA	NA	NA	NA	NA			NA	NA	NA	NA	Low-quality	21.19		NA	NA
contig_829	7.832	63	Y	TRUE	virus	lytic	low quality draft	NA	NA	NA	NA	NA	None	3.99224		Outlier	NA	NA	NA	NA	NA		Gilliamella	Gilliamella apicola	NA	NA	Gilliamella	Low-quality	6.65		NA	NA
contig_830	41.67	204	N	TRUE	virus	lytic	medium quality draft	NA	NA	NA	NA	NA	None	2.39452	7_0	Clustered	3	VC_7_0	3	0.2414	JAAOBB010000172.1,MN855956,contig_830	Podoviridae		NA	Podoviridae,nan,26794	unknown,lytic,unclassified,8654	NA	Low-quality	27.55		contig_830,contig_2523	contig_830,contig_2523
contig_837	29.057	156	N	TRUE	virus	lytic	low quality draft	NA	NA	NA	NA	NA	None	3.55245	293_0	Clustered	3	VC_293_0	3	0.3245	JAAOBB010000161.1,MN855627,contig_837	Myoviridae		NA	Myoviridae,nan,7035	unknown,lytic,unclassified,24442	NA	Low-quality	19.34		NA	NA
contig_839	61.739	768	N	TRUE	virus	lysogenic	medium quality draft	NA	NA	NA	NA	NA	Pseudomonas	2.57133		Overlap (VC_78/VC_261)	NA	NA	NA	NA	NA		Bartonella	Bartonella apis	NA	NA	Bartonella	High-quality	100		NA	NA
contig_850	5.051	62	N	TRUE	virus	lytic	low quality draft	NA	NA	NA	NA	NA	None	4.06853		Outlier	NA	NA	NA	NA	NA			NA	NA	NA	NA	Low-quality	9.97		NA	NA
contig_851	10.059	221	N	TRUE	virus	lytic	low quality draft	NA	NA	NA	NA	NA	None	3.73548		Outlier	NA	NA	NA	NA	NA			NA	NA	NA	NA	Low-quality	13.49		contig_851,contig_2017	contig_851,contig_2017
contig_873	5.981	109	N	TRUE	virus	lytic	medium quality draft	NA	NA	NA	NA	NA	None	3.85216	140_0	Clustered	4	VC_140_0	4	0.1584	MN855702,MN855709,MN855719,contig_873			NA	nan, nan, nan,nan, nan, nan,7844, 7839, 5489	NA	NA	Low-quality	10.27		NA	NA
contig_875	7.465	168	N	TRUE	virus	lytic	low quality draft	NA	NA	NA	NA	NA	None	4.03408		Outlier	NA	NA	NA	NA	NA		Lactobacillus	Lactobacillus	NA	NA	NA	Low-quality	17.09		NA	NA
contig_876	5.954	171	N	TRUE	virus	lytic	low quality draft	NA	NA	NA	NA	NA	None	4.05623	167_0	Clustered	5	VC_167_0	5	0.1472	MN855919,MN855990,contig_2221,contig_876,contig_877		Lactobacillus Firm-5	Lactobacillus melliventris	nan, nan,nan, nan,6759, 5924	NA	NA	Low-quality	14.45		NA	NA
contig_877	10.575	173	N	TRUE	virus	lytic	low quality draft	NA	NA	NA	NA	NA	None	3.76042	167_0	Clustered	5	VC_167_0	5	0.1472	MN855919,MN855990,contig_2221,contig_876,contig_877		Lactobacillus Firm-5	Lactobacillus melliventris	nan, nan,nan, nan,6759, 5924	NA	NA	Low-quality	24.37		NA	NA
contig_879	4.71	34	N	TRUE	virus	lytic	low quality draft	NA	NA	NA	NA	NA	NA	NA		Outlier	NA	NA	NA	NA	NA		Lactobacillus	NA	NA	NA	Lactobacillus	Low-quality	11.75		NA	NA
contig_881	27.268	194	N	TRUE	virus	lysogenic	low quality draft	NA	NA	NA	NA	NA	Lactobacillus	2.31012		Overlap (VC_23/VC_79)	NA	NA	NA	NA	NA		Lactobacillus Firm-5	Lactobacillus melliventris	NA	NA	NA	Medium-quality	70.41		NA	NA
contig_882	5.672	272	N	TRUE	virus	lytic	low quality draft	NA	NA	NA	NA	NA	None	4.07872		Outlier	NA	NA	NA	NA	NA		Lactobacillus	Lactobacillus	NA	NA	NA	Low-quality	14.67		NA	NA
contig_883	4.011	123	N	TRUE	virus	lytic	low quality draft	NA	NA	NA	NA	NA	NA	NA		Outlier	NA	NA	NA	NA	NA			NA	NA	NA	NA	Low-quality	6.6		NA	NA
contig_884	56.195	129	N	TRUE	virus	lytic	high quality draft	NA	NA	NA	NA	NA	Vibrio	0.346917	143_0	Clustered	3	VC_143_0	3	0.1123	circular_read_240,contig_3127,contig_884		Gilliamella	Gilliamella apicola	NA	NA	Gilliamella	High-quality	100	contig >1.5x longer than expected genome length	NA	NA
contig_887	3.098	82	N	TRUE	virus	lytic	low quality draft	NA	NA	NA	NA	NA	NA	NA		Outlier	NA	NA	NA	NA	NA			NA	NA	NA	NA	Low-quality	1.8		NA	NA
contig_934	19.436	171	N	TRUE	virus	lytic	medium quality draft	NA	NA	NA	NA	NA	None	3.88083	104_0	Clustered	5	VC_104_0	5	0.4576	MN855601,MN855711,contig_1223,contig_145,contig_934	Siphoviridae		NA	Siphoviridae, Mixed,nan, nan,7743, 5932	NA	NA	Low-quality	24.15		contig_934,contig_1443	contig_934,contig_1443
contig_937	38.939	33	N	TRUE	virus	lytic	high quality draft	NA	NA	NA	NA	NA	None	2.75844	221_0	Clustered	2	VC_221_0	2	0.0798	MN856063,contig_937	Myoviridae		NA	Myoviridae,nan,6328	NA	NA	Medium-quality	63.97		NA	NA
scaffold_1042	74.582	81	N	TRUE	virus	lysogenic	high quality draft	NA	NA	NA	NA	NA	Lactobacillus	0.259949		Overlap (VC_17/VC_79)	NA	NA	NA	NA	NA		Lactobacillus	Lactobacillus	NA	NA	Lactobacillus	High-quality	96.31		NA	NA
scaffold_1397	31.363	64	N	TRUE	virus	lysogenic	low quality draft	NA	NA	NA	NA	NA	Clostridium	2.63576	43_0	Clustered	3	VC_43_0	3	0.0943	JAAOBB010000175.1,contig_1928,scaffold_1397		Lactobacillus Firm-5	Lactobacillus kullabergensis	NA	F5,temperate,unclassified,15209	NA	Medium-quality	58.53		NA	NA
scaffold_1633	84.788	165	N	TRUE	virus	lysogenic	medium quality draft	NA	NA	NA	NA	NA	None	3.04868	60_0	Clustered	4	VC_60_0	4	0.141	MN855750,contig_1539,contig_1791,scaffold_1633		Gilliamella	Gilliamella apicola	nan,Gilliamella,12110	NA	Gilliamella	High-quality	100	contig >1.5x longer than expected genome length	NA	NA
scaffold_1697	10.02	96	N	TRUE	virus	lytic	low quality draft	NA	NA	NA	NA	NA	None	3.39164		Outlier	NA	NA	NA	NA	NA			NA	NA	NA	NA	Low-quality	15.81		NA	NA
scaffold_1760	50.314	137	N	TRUE	virus	lysogenic	high quality draft	NA	NA	NA	NA	NA	None	3.54042	74_0	Clustered	3	VC_74_0	3	0.0796	Aurantimonas~phage~AmM-1,JAAOBB010000155.1,scaffold_1760		Bartonella	NA	NA	Bartonella,lytic,unclassified,24522	NA	Medium-quality	82.9		NA	NA
scaffold_1797	81.739	109	N	TRUE	virus	lysogenic	medium quality draft	NA	NA	NA	NA	NA	Salmonella_enterica	2.42908		Overlap (VC_40/VC_464)	NA	NA	NA	NA	NA		Gilliamella	Gilliamella apicola	NA	NA	Gilliamella	High-quality	100	contig >1.5x longer than expected genome length	scaffold_1797,contig_2154,contig_2153	scaffold_1797,contig_2154,contig_2153
scaffold_1970	74.652	46	N	TRUE	virus	lytic	high quality draft	NA	NA	NA	NA	NA	Bacillus	0.286263	100_0	Clustered	21	VC_100_0	21	0.5999	JAAOBB010000114.1,JAAOBB010000115.1,JAAOBB010000116.1,JAAOBB010000117.1,JAAOBB010000118.1,JAAOBB010000120.1,JAAOBB010000121.1,JAAOBB010000122.1,JAAOBB010000123.1,JAAOBB010000124.1,JAAOBB010000125.1,JAAOBB010000126.1,JAAOBB010000128.1,JAAOBB010000129.1,JAAOBB010000130.1,JAAOBB010000131.1,JAAOBB010000132.1,JAAOBB010000133.1,JAAOBB010000134.1,MN855676,scaffold_1970	Podoviridae	Bifidobacterium	Bifidobacterium asteroides	nan,nan,18448	Bifidobacterium,lytic,Caudo:Podoviridae,528154	Bifidobacterium	High-quality	100		NA	NA
scaffold_2752	71.329	233	N	TRUE	virus	lytic	medium quality draft	NA	NA	NA	NA	NA	Bacillus	2.18973		Overlap (VC_208/VC_266)	NA	NA	NA	NA	NA		Lactobacillus	NA	NA	NA	NA	Low-quality	43.71		NA	NA
scaffold_828	60.14	309	N	TRUE	virus	lysogenic	high quality draft	NA	NA	NA	NA	NA	None	2.43621	65_0	Clustered	9	VC_65_0	9	0.6039	Aggregatibacter~phage~S1249,Haemophilus~phage~Aaphi23,JAAOBB010000140.1,MN855655,MN856021,MN856071,MN856102,contig_2381,scaffold_828	Myoviridae	Gilliamella	Gilliamella apicola	Myoviridae, Myoviridae, nan, Myoviridae,nan, nan, nan, nan,20091, 17236, 14810, 5407	Gilliamella,temperate,Caudo:Myoviridae,222308	Gilliamella	High-quality	100		scaffold_828,contig_1296	scaffold_828,contig_1296
contig_135	114230	111	N	FALSE	NA	NA	NA	incomplete(20)	tail	7	6	PHAGE_Synech_S_CAM9_NC_031922(2),PHAGE_Synech_S_SSM7_NC_015287(1),PHAGE_Entero_phiSHEF4_NC_042022(1),PHAGE_Staphy_SA11_NC_019511(1),PHAGE_Escher_phAPEC8_NC_020079(1),PHAGE_Prochl_P_TIM68_NC_028955(1),PHAGE_Rueger_DSS3_P1_NC_025428(1),PHAGE_Bacill_G_NC_023719(1),PHAGE_Burkho_phi1026b_NC_005284(1),PHAGE_Staphy_Stau2_NC_030933(1),PHAGE_Synech_S_SKS1_NC_020851(1),PHAGE_Caulob_Cr30_NC_025422(1),PHAGE_…	NA	NA	NA	NA	NA	NA	NA	NA	NA			NA	NA	NA	NA	NA	NA	NA	NA	NA
contig_1386	59185	74	N	FALSE	NA	NA	NA	incomplete(20)	tail	10	6	PHAGE_Gordon_Ghobes_NC_031028(2),PHAGE_Arthro_Pumancara_NC_041945(1),PHAGE_Staphy_42E_NC_007052(1),PHAGE_Bacill_G_NC_023719(1),PHAGE_Mycoba_Sebata_NC_041993(1),PHAGE_Mycoba_Gizmo_NC_021346(1),PHAGE_Mycoba_Pleione_NC_023737(1),PHAGE_Caulob_Cr30_NC_025422(1)	NA	NA	NA	NA	NA	NA	NA	NA	NA			NA	NA	NA	NA	NA	NA	NA	NA	NA
contig_2122	40384	17	N	FALSE	NA	NA	NA	incomplete(50)	protease	8	7	PHAGE_Cronob_CR5_NC_021531(1),PHAGE_Caulob_CcrColossus_NC_019406(1),PHAGE_Acidia_virus_NC_029316(1),PHAGE_Stenot_vB_SmaS_DLP_5_NC_042082(1),PHAGE_Bacill_SP_15_NC_031245(1)	NA	NA	NA	NA	NA	NA	NA	NA	NA			NA	NA	NA	NA	NA	NA	NA	NA	NA
contig_2543	47673	114	N	FALSE	NA	NA	NA	incomplete(50)	protease	10	7	PHAGE_Bacter_B40_8_NC_011222(1),PHAGE_Altero_vB_AmaP_AD45_P1_NC_021532(1),PHAGE_Deep_s_D6E_NC_019544(1),PHAGE_Bacill_vB_BceM_Bc431v3_NC_020873(1),PHAGE_Geobac_E2_NC_009552(1),PHAGE_Staphy_SPbeta_like_NC_029119(1),PHAGE_Burkho_phi1026b_NC_005284(1),PHAGE_Bacill_G_NC_023719(1),PHAGE_Bacter_B124_14_NC_016770(1),PHAGE_Bacill_BM15_NC_042140(1),PHAGE_Arthro_Circum_NC_041948(1),PHAGE_Bacill_Bcp1_NC_0241…	NA	NA	NA	NA	NA	NA	NA	NA	NA			NA	NA	NA	NA	NA	NA	NA	NA	NA
circular_pair_1022	22730	8	Y	FALSE	NA	NA	NA	NA	NA	NA	NA	NA	NA	NA	NA	NA	NA	NA	NA	NA	NA			NA	NA	NA	NA	NA	NA	NA	NA	NA
circular_pair_116	6162	34	Y	FALSE	NA	NA	NA	NA	NA	NA	NA	NA	NA	NA	NA	NA	NA	NA	NA	NA	NA			NA	NA	NA	NA	NA	NA	NA	NA	NA
circular_pair_1165	5079	23	Y	FALSE	NA	NA	NA	NA	NA	NA	NA	NA	NA	NA	NA	NA	NA	NA	NA	NA	NA			NA	NA	NA	NA	NA	NA	NA	NA	NA
circular_pair_1182	4142	76	Y	FALSE	NA	NA	NA	NA	NA	NA	NA	NA	NA	NA	NA	NA	NA	NA	NA	NA	NA			NA	NA	NA	NA	NA	NA	NA	NA	NA
circular_pair_1235	4594	70	Y	FALSE	NA	NA	NA	NA	NA	NA	NA	NA	NA	NA	NA	NA	NA	NA	NA	NA	NA			NA	NA	NA	NA	NA	NA	NA	NA	NA
circular_pair_1242	3857	22	Y	FALSE	NA	NA	NA	NA	NA	NA	NA	NA	NA	NA	NA	NA	NA	NA	NA	NA	NA			NA	NA	NA	NA	NA	NA	NA	NA	NA
circular_pair_1322	8233	19	Y	FALSE	NA	NA	NA	NA	NA	NA	NA	NA	NA	NA	NA	NA	NA	NA	NA	NA	NA			NA	NA	NA	NA	NA	NA	NA	NA	NA
circular_pair_1460	4950	10	Y	FALSE	NA	NA	NA	NA	NA	NA	NA	NA	NA	NA	NA	NA	NA	NA	NA	NA	NA			NA	NA	NA	NA	NA	NA	NA	NA	NA
circular_pair_1462	3541	42	Y	FALSE	NA	NA	NA	NA	NA	NA	NA	NA	NA	NA	NA	NA	NA	NA	NA	NA	NA			NA	NA	NA	NA	NA	NA	NA	NA	NA
circular_pair_1610	3159	17	Y	FALSE	NA	NA	NA	NA	NA	NA	NA	NA	NA	NA	NA	NA	NA	NA	NA	NA	NA			NA	NA	NA	NA	NA	NA	NA	NA	NA
circular_pair_1727	5996	19	Y	FALSE	NA	NA	NA	NA	NA	NA	NA	NA	NA	NA	NA	NA	NA	NA	NA	NA	NA			NA	NA	NA	NA	NA	NA	NA	NA	NA
circular_pair_1747	4656	28	Y	FALSE	NA	NA	NA	NA	NA	NA	NA	NA	NA	NA	NA	NA	NA	NA	NA	NA	NA			NA	NA	NA	NA	NA	NA	NA	NA	NA
circular_pair_1756	9137	24	Y	FALSE	NA	NA	NA	NA	NA	NA	NA	NA	NA	NA	NA	NA	NA	NA	NA	NA	NA			NA	NA	NA	NA	NA	NA	NA	NA	NA
circular_pair_177	5728	51	Y	FALSE	NA	NA	NA	NA	NA	NA	NA	NA	NA	NA	NA	NA	NA	NA	NA	NA	NA			NA	NA	NA	NA	NA	NA	NA	NA	NA
circular_pair_195	3473	18	Y	FALSE	NA	NA	NA	NA	NA	NA	NA	NA	NA	NA	NA	NA	NA	NA	NA	NA	NA			NA	NA	NA	NA	NA	NA	NA	NA	NA
circular_pair_1972	3934	68	Y	FALSE	NA	NA	NA	NA	NA	NA	NA	NA	NA	NA	NA	NA	NA	NA	NA	NA	NA			NA	NA	NA	NA	NA	NA	NA	NA	NA
circular_pair_2006	3962	54	Y	FALSE	NA	NA	NA	NA	NA	NA	NA	NA	NA	NA	NA	NA	NA	NA	NA	NA	NA			NA	NA	NA	NA	NA	NA	NA	NA	NA
circular_pair_2134	6238	49	Y	FALSE	NA	NA	NA	NA	NA	NA	NA	NA	NA	NA	NA	NA	NA	NA	NA	NA	NA			NA	NA	NA	NA	NA	NA	NA	NA	NA
circular_pair_2149	3894	37	Y	FALSE	NA	NA	NA	NA	NA	NA	NA	NA	NA	NA	NA	NA	NA	NA	NA	NA	NA			NA	NA	NA	NA	NA	NA	NA	NA	NA
circular_pair_2193	5294	14	Y	FALSE	NA	NA	NA	NA	NA	NA	NA	NA	NA	NA	NA	NA	NA	NA	NA	NA	NA			NA	NA	NA	NA	NA	NA	NA	NA	NA
circular_pair_2209	5390	5	Y	FALSE	NA	NA	NA	NA	NA	NA	NA	NA	NA	NA	NA	NA	NA	NA	NA	NA	NA			NA	NA	NA	NA	NA	NA	NA	NA	NA
circular_pair_2244	4703	44	Y	FALSE	NA	NA	NA	NA	NA	NA	NA	NA	NA	NA	NA	NA	NA	NA	NA	NA	NA			NA	NA	NA	NA	NA	NA	NA	NA	NA
circular_pair_2275	3892	25	Y	FALSE	NA	NA	NA	NA	NA	NA	NA	NA	NA	NA	NA	NA	NA	NA	NA	NA	NA			NA	NA	NA	NA	NA	NA	NA	NA	NA
circular_pair_2357	2617	73	Y	FALSE	NA	NA	NA	NA	NA	NA	NA	NA	NA	NA	NA	NA	NA	NA	NA	NA	NA			NA	NA	NA	NA	NA	NA	NA	NA	NA
circular_pair_2467	4531	50	Y	FALSE	NA	NA	NA	NA	NA	NA	NA	NA	NA	NA	NA	NA	NA	NA	NA	NA	NA			NA	NA	NA	NA	NA	NA	NA	NA	NA
circular_pair_2675	4605	22	Y	FALSE	NA	NA	NA	NA	NA	NA	NA	NA	NA	NA	NA	NA	NA	NA	NA	NA	NA			NA	NA	NA	NA	NA	NA	NA	NA	NA
circular_pair_2764	3979	42	Y	FALSE	NA	NA	NA	NA	NA	NA	NA	NA	NA	NA	NA	NA	NA	NA	NA	NA	NA			NA	NA	NA	NA	NA	NA	NA	NA	NA
circular_pair_2778	8816	33	Y	FALSE	NA	NA	NA	NA	NA	NA	NA	NA	NA	NA	NA	NA	NA	NA	NA	NA	NA			NA	NA	NA	NA	NA	NA	NA	NA	NA
circular_pair_2791	1248	108	Y	FALSE	NA	NA	NA	NA	NA	NA	NA	NA	NA	NA	NA	NA	NA	NA	NA	NA	NA			NA	NA	NA	NA	NA	NA	NA	NA	NA
circular_pair_2869	7023	19	Y	FALSE	NA	NA	NA	NA	NA	NA	NA	NA	NA	NA	NA	NA	NA	NA	NA	NA	NA			NA	NA	NA	NA	NA	NA	NA	NA	NA
circular_pair_2927	3480	25	Y	FALSE	NA	NA	NA	NA	NA	NA	NA	NA	NA	NA	NA	NA	NA	NA	NA	NA	NA			NA	NA	NA	NA	NA	NA	NA	NA	NA
circular_pair_3004	1300	167	Y	FALSE	NA	NA	NA	NA	NA	NA	NA	NA	NA	NA	NA	NA	NA	NA	NA	NA	NA			NA	NA	NA	NA	NA	NA	NA	NA	NA
circular_pair_3086	6826	35	Y	FALSE	NA	NA	NA	NA	NA	NA	NA	NA	NA	NA	NA	NA	NA	NA	NA	NA	NA			NA	NA	NA	NA	NA	NA	NA	NA	NA
circular_pair_3164	4558	61	Y	FALSE	NA	NA	NA	NA	NA	NA	NA	NA	NA	NA	NA	NA	NA	NA	NA	NA	NA			NA	NA	NA	NA	NA	NA	NA	NA	NA
circular_pair_3176	4933	65	Y	FALSE	NA	NA	NA	NA	NA	NA	NA	NA	NA	NA	NA	NA	NA	NA	NA	NA	NA			NA	NA	NA	NA	NA	NA	NA	NA	NA
circular_pair_3320	6178	42	Y	FALSE	NA	NA	NA	NA	NA	NA	NA	NA	NA	NA	NA	NA	NA	NA	NA	NA	NA			NA	NA	NA	NA	NA	NA	NA	NA	NA
circular_pair_3348	7428	23	Y	FALSE	NA	NA	NA	NA	NA	NA	NA	NA	NA	NA	NA	NA	NA	NA	NA	NA	NA			NA	NA	NA	NA	NA	NA	NA	NA	NA
circular_pair_3393	5019	121	Y	FALSE	NA	NA	NA	NA	NA	NA	NA	NA	NA	NA	NA	NA	NA	NA	NA	NA	NA			NA	NA	NA	NA	NA	NA	NA	NA	NA
circular_pair_3539	4306	22	Y	FALSE	NA	NA	NA	NA	NA	NA	NA	NA	NA	NA	NA	NA	NA	NA	NA	NA	NA			NA	NA	NA	NA	NA	NA	NA	NA	NA
circular_pair_3547	5983	34	Y	FALSE	NA	NA	NA	NA	NA	NA	NA	NA	NA	NA	NA	NA	NA	NA	NA	NA	NA			NA	NA	NA	NA	NA	NA	NA	NA	NA
circular_pair_3608	7615	34	Y	FALSE	NA	NA	NA	NA	NA	NA	NA	NA	NA	NA	NA	NA	NA	NA	NA	NA	NA			NA	NA	NA	NA	NA	NA	NA	NA	NA
circular_pair_3692	4462	29	Y	FALSE	NA	NA	NA	NA	NA	NA	NA	NA	NA	NA	NA	NA	NA	NA	NA	NA	NA			NA	NA	NA	NA	NA	NA	NA	NA	NA
circular_pair_3739	4928	30	Y	FALSE	NA	NA	NA	NA	NA	NA	NA	NA	NA	NA	NA	NA	NA	NA	NA	NA	NA			NA	NA	NA	NA	NA	NA	NA	NA	NA
circular_pair_3758	4297	9	Y	FALSE	NA	NA	NA	NA	NA	NA	NA	NA	NA	NA	NA	NA	NA	NA	NA	NA	NA			NA	NA	NA	NA	NA	NA	NA	NA	NA
circular_pair_3784	3364	28	Y	FALSE	NA	NA	NA	NA	NA	NA	NA	NA	NA	NA	NA	NA	NA	NA	NA	NA	NA			NA	NA	NA	NA	NA	NA	NA	NA	NA
circular_pair_38	900	1	Y	FALSE	NA	NA	NA	NA	NA	NA	NA	NA	NA	NA	NA	NA	NA	NA	NA	NA	NA			NA	NA	NA	NA	NA	NA	NA	NA	NA
circular_pair_3835	10377	28	Y	FALSE	NA	NA	NA	NA	NA	NA	NA	NA	NA	NA	NA	NA	NA	NA	NA	NA	NA			NA	NA	NA	NA	NA	NA	NA	NA	NA
circular_pair_3842	6395	22	Y	FALSE	NA	NA	NA	NA	NA	NA	NA	NA	NA	NA	NA	NA	NA	NA	NA	NA	NA			NA	NA	NA	NA	NA	NA	NA	NA	NA
circular_pair_3894	4570	8	Y	FALSE	NA	NA	NA	NA	NA	NA	NA	NA	NA	NA	NA	NA	NA	NA	NA	NA	NA			NA	NA	NA	NA	NA	NA	NA	NA	NA
circular_pair_3896	4763	28	Y	FALSE	NA	NA	NA	NA	NA	NA	NA	NA	NA	NA	NA	NA	NA	NA	NA	NA	NA			NA	NA	NA	NA	NA	NA	NA	NA	NA
circular_pair_3970	7896	22	Y	FALSE	NA	NA	NA	NA	NA	NA	NA	NA	NA	NA	NA	NA	NA	NA	NA	NA	NA			NA	NA	NA	NA	NA	NA	NA	NA	NA
circular_pair_3981	6376	25	Y	FALSE	NA	NA	NA	NA	NA	NA	NA	NA	NA	NA	NA	NA	NA	NA	NA	NA	NA			NA	NA	NA	NA	NA	NA	NA	NA	NA
circular_pair_4220	7615	16	Y	FALSE	NA	NA	NA	NA	NA	NA	NA	NA	NA	NA	NA	NA	NA	NA	NA	NA	NA			NA	NA	NA	NA	NA	NA	NA	NA	NA
circular_pair_4242	4413	51	Y	FALSE	NA	NA	NA	NA	NA	NA	NA	NA	NA	NA	NA	NA	NA	NA	NA	NA	NA			NA	NA	NA	NA	NA	NA	NA	NA	NA
circular_pair_4324	5731	34	Y	FALSE	NA	NA	NA	NA	NA	NA	NA	NA	NA	NA	NA	NA	NA	NA	NA	NA	NA			NA	NA	NA	NA	NA	NA	NA	NA	NA
circular_pair_4575	5094	44	Y	FALSE	NA	NA	NA	NA	NA	NA	NA	NA	NA	NA	NA	NA	NA	NA	NA	NA	NA			NA	NA	NA	NA	NA	NA	NA	NA	NA
circular_pair_4699	4855	32	Y	FALSE	NA	NA	NA	NA	NA	NA	NA	NA	NA	NA	NA	NA	NA	NA	NA	NA	NA			NA	NA	NA	NA	NA	NA	NA	NA	NA
circular_pair_471	4071	42	Y	FALSE	NA	NA	NA	NA	NA	NA	NA	NA	NA	NA	NA	NA	NA	NA	NA	NA	NA			NA	NA	NA	NA	NA	NA	NA	NA	NA
circular_pair_4729	5584	36	Y	FALSE	NA	NA	NA	NA	NA	NA	NA	NA	NA	NA	NA	NA	NA	NA	NA	NA	NA			NA	NA	NA	NA	NA	NA	NA	NA	NA
circular_pair_667	3279	43	Y	FALSE	NA	NA	NA	NA	NA	NA	NA	NA	NA	NA	NA	NA	NA	NA	NA	NA	NA			NA	NA	NA	NA	NA	NA	NA	NA	NA
circular_pair_670	7535	21	Y	FALSE	NA	NA	NA	NA	NA	NA	NA	NA	NA	NA	NA	NA	NA	NA	NA	NA	NA			NA	NA	NA	NA	NA	NA	NA	NA	NA
circular_pair_831	8188	7	Y	FALSE	NA	NA	NA	NA	NA	NA	NA	NA	NA	NA	NA	NA	NA	NA	NA	NA	NA			NA	NA	NA	NA	NA	NA	NA	NA	NA
circular_pair_845	6499	27	Y	FALSE	NA	NA	NA	NA	NA	NA	NA	NA	NA	NA	NA	NA	NA	NA	NA	NA	NA			NA	NA	NA	NA	NA	NA	NA	NA	NA
circular_pair_87	2967	56	Y	FALSE	NA	NA	NA	NA	NA	NA	NA	NA	NA	NA	NA	NA	NA	NA	NA	NA	NA			NA	NA	NA	NA	NA	NA	NA	NA	NA
circular_pair_925	13496	8	Y	FALSE	NA	NA	NA	NA	NA	NA	NA	NA	NA	NA	NA	NA	NA	NA	NA	NA	NA			NA	NA	NA	NA	NA	NA	NA	NA	NA
circular_pair_965	5200	32	Y	FALSE	NA	NA	NA	NA	NA	NA	NA	NA	NA	NA	NA	NA	NA	NA	NA	NA	NA			NA	NA	NA	NA	NA	NA	NA	NA	NA
circular_pair_983	10574	8	Y	FALSE	NA	NA	NA	NA	NA	NA	NA	NA	NA	NA	NA	NA	NA	NA	NA	NA	NA			NA	NA	NA	NA	NA	NA	NA	NA	NA
circular_read_1042	4401	22	Y	FALSE	NA	NA	NA	NA	NA	NA	NA	NA	NA	NA	NA	NA	NA	NA	NA	NA	NA			NA	NA	NA	NA	NA	NA	NA	NA	NA
circular_read_1057	1440	64	Y	FALSE	NA	NA	NA	NA	NA	NA	NA	NA	NA	NA	NA	NA	NA	NA	NA	NA	NA			NA	NA	NA	NA	NA	NA	NA	NA	NA
circular_read_1115	7294	60	Y	FALSE	NA	NA	NA	NA	NA	NA	NA	NA	NA	NA	NA	NA	NA	NA	NA	NA	NA			NA	NA	NA	NA	NA	NA	NA	NA	NA
circular_read_135	3047	47	Y	FALSE	NA	NA	NA	NA	NA	NA	NA	NA	NA	NA	NA	NA	NA	NA	NA	NA	NA			NA	NA	NA	NA	NA	NA	NA	NA	NA
circular_read_164	3328	42	Y	FALSE	NA	NA	NA	NA	NA	NA	NA	NA	NA	NA	NA	NA	NA	NA	NA	NA	NA			NA	NA	NA	NA	NA	NA	NA	NA	NA
circular_read_210	1888	37	Y	FALSE	NA	NA	NA	NA	NA	NA	NA	NA	NA	NA	NA	NA	NA	NA	NA	NA	NA			NA	NA	NA	NA	NA	NA	NA	NA	NA
circular_read_297	1290	205	Y	FALSE	NA	NA	NA	NA	NA	NA	NA	NA	NA	NA	NA	NA	NA	NA	NA	NA	NA			NA	NA	NA	NA	NA	NA	NA	NA	NA
circular_read_427	1143	11	Y	FALSE	NA	NA	NA	NA	NA	NA	NA	NA	NA	NA	NA	NA	NA	NA	NA	NA	NA			NA	NA	NA	NA	NA	NA	NA	NA	NA
circular_read_440	2217	52	Y	FALSE	NA	NA	NA	NA	NA	NA	NA	NA	NA	NA	NA	NA	NA	NA	NA	NA	NA			NA	NA	NA	NA	NA	NA	NA	NA	NA
circular_read_445	1405	31	Y	FALSE	NA	NA	NA	NA	NA	NA	NA	NA	NA	NA	NA	NA	NA	NA	NA	NA	NA			NA	NA	NA	NA	NA	NA	NA	NA	NA
circular_read_451	1069	112	Y	FALSE	NA	NA	NA	NA	NA	NA	NA	NA	NA	NA	NA	NA	NA	NA	NA	NA	NA			NA	NA	NA	NA	NA	NA	NA	NA	NA
circular_read_534	1259	40	Y	FALSE	NA	NA	NA	NA	NA	NA	NA	NA	NA	NA	NA	NA	NA	NA	NA	NA	NA			NA	NA	NA	NA	NA	NA	NA	NA	NA
circular_read_560	2739	85	Y	FALSE	NA	NA	NA	NA	NA	NA	NA	NA	NA	NA	NA	NA	NA	NA	NA	NA	NA			NA	NA	NA	NA	NA	NA	NA	NA	NA
circular_read_7	2163	89	Y	FALSE	NA	NA	NA	NA	NA	NA	NA	NA	NA	NA	NA	NA	NA	NA	NA	NA	NA			NA	NA	NA	NA	NA	NA	NA	NA	NA
circular_read_775	1993	70	Y	FALSE	NA	NA	NA	NA	NA	NA	NA	NA	NA	NA	NA	NA	NA	NA	NA	NA	NA			NA	NA	NA	NA	NA	NA	NA	NA	NA
circular_read_848	1361	29	Y	FALSE	NA	NA	NA	NA	NA	NA	NA	NA	NA	NA	NA	NA	NA	NA	NA	NA	NA			NA	NA	NA	NA	NA	NA	NA	NA	NA
circular_read_877	3464	49	Y	FALSE	NA	NA	NA	NA	NA	NA	NA	NA	NA	NA	NA	NA	NA	NA	NA	NA	NA			NA	NA	NA	NA	NA	NA	NA	NA	NA
circular_read_881	3487	22	Y	FALSE	NA	NA	NA	NA	NA	NA	NA	NA	NA	NA	NA	NA	NA	NA	NA	NA	NA			NA	NA	NA	NA	NA	NA	NA	NA	NA
circular_read_887	2714	71	Y	FALSE	NA	NA	NA	NA	NA	NA	NA	NA	NA	NA	NA	NA	NA	NA	NA	NA	NA			NA	NA	NA	NA	NA	NA	NA	NA	NA
circular_read_917	1598	44	Y	FALSE	NA	NA	NA	NA	NA	NA	NA	NA	NA	NA	NA	NA	NA	NA	NA	NA	NA			NA	NA	NA	NA	NA	NA	NA	NA	NA
circular_read_984	2240	70	Y	FALSE	NA	NA	NA	NA	NA	NA	NA	NA	NA	NA	NA	NA	NA	NA	NA	NA	NA			NA	NA	NA	NA	NA	NA	NA	NA	NA
contig_10	679	5	Y	FALSE	NA	NA	NA	NA	NA	NA	NA	NA	NA	NA	NA	NA	NA	NA	NA	NA	NA			NA	NA	NA	NA	NA	NA	NA	NA	NA
contig_1001	933	338	N	FALSE	NA	NA	NA	NA	NA	NA	NA	NA	NA	NA	NA	NA	NA	NA	NA	NA	NA			NA	NA	NA	NA	NA	NA	NA	NA	NA
contig_1002	40547	7	N	FALSE	NA	NA	NA	NA	NA	NA	NA	NA	NA	NA	NA	NA	NA	NA	NA	NA	NA			NA	NA	NA	NA	NA	NA	NA	NA	NA
contig_1003	8436	58	N	FALSE	NA	NA	NA	NA	NA	NA	NA	NA	NA	NA	NA	NA	NA	NA	NA	NA	NA			NA	NA	NA	NA	NA	NA	NA	NA	NA
contig_1004	11565	79	N	FALSE	NA	NA	NA	NA	NA	NA	NA	NA	NA	NA	NA	NA	NA	NA	NA	NA	NA			NA	NA	NA	NA	NA	NA	NA	NA	NA
contig_1005	2757	10	N	FALSE	NA	NA	NA	NA	NA	NA	NA	NA	NA	NA	NA	NA	NA	NA	NA	NA	NA			NA	NA	NA	NA	NA	NA	NA	NA	NA
contig_1006	14904	70	N	FALSE	NA	NA	NA	NA	NA	NA	NA	NA	NA	NA	NA	NA	NA	NA	NA	NA	NA			NA	NA	NA	NA	NA	NA	NA	NA	NA
contig_1013	622	80	N	FALSE	NA	NA	NA	NA	NA	NA	NA	NA	NA	NA	NA	NA	NA	NA	NA	NA	NA			NA	NA	NA	NA	NA	NA	NA	NA	NA
contig_1014	625	172	N	FALSE	NA	NA	NA	NA	NA	NA	NA	NA	NA	NA	NA	NA	NA	NA	NA	NA	NA			NA	NA	NA	NA	NA	NA	NA	NA	NA
contig_1015	1402	242	N	FALSE	NA	NA	NA	NA	NA	NA	NA	NA	NA	NA	NA	NA	NA	NA	NA	NA	NA			NA	NA	NA	NA	NA	NA	NA	NA	NA
contig_1019	508	937	N	FALSE	NA	NA	NA	NA	NA	NA	NA	NA	NA	NA	NA	NA	NA	NA	NA	NA	NA			NA	NA	NA	NA	NA	NA	NA	NA	NA
contig_1020	503	943	N	FALSE	NA	NA	NA	NA	NA	NA	NA	NA	NA	NA	NA	NA	NA	NA	NA	NA	NA			NA	NA	NA	NA	NA	NA	NA	NA	NA
contig_1024	140	7	N	FALSE	NA	NA	NA	NA	NA	NA	NA	NA	NA	NA	NA	NA	NA	NA	NA	NA	NA			NA	NA	NA	NA	NA	NA	NA	NA	NA
contig_1026	513	6	N	FALSE	NA	NA	NA	NA	NA	NA	NA	NA	NA	NA	NA	NA	NA	NA	NA	NA	NA			NA	NA	NA	NA	NA	NA	NA	NA	NA
contig_1028	785	174	N	FALSE	NA	NA	NA	NA	NA	NA	NA	NA	NA	NA	NA	NA	NA	NA	NA	NA	NA			NA	NA	NA	NA	NA	NA	NA	NA	NA
contig_103	997	77	N	FALSE	NA	NA	NA	NA	NA	NA	NA	NA	NA	NA	NA	NA	NA	NA	NA	NA	NA			NA	NA	NA	NA	NA	NA	NA	NA	NA
contig_1034	34471	38	N	FALSE	NA	NA	NA	NA	NA	NA	NA	NA	NA	NA	NA	NA	NA	NA	NA	NA	NA			NA	NA	NA	NA	NA	NA	NA	NA	NA
contig_1035	7045	96	N	FALSE	NA	NA	NA	NA	NA	NA	NA	NA	NA	NA	NA	NA	NA	NA	NA	NA	NA			NA	NA	NA	NA	NA	NA	NA	NA	NA
contig_1038	4743	118	N	FALSE	NA	NA	NA	NA	NA	NA	NA	NA	NA	NA	NA	NA	NA	NA	NA	NA	NA			NA	NA	NA	NA	NA	NA	NA	NA	NA
contig_1039	4315	11	N	FALSE	NA	NA	NA	NA	NA	NA	NA	NA	NA	NA	NA	NA	NA	NA	NA	NA	NA			NA	NA	NA	NA	NA	NA	NA	NA	NA
contig_104	506	3	N	FALSE	NA	NA	NA	NA	NA	NA	NA	NA	NA	NA	NA	NA	NA	NA	NA	NA	NA			NA	NA	NA	NA	NA	NA	NA	NA	NA
contig_105	1101	997	N	FALSE	NA	NA	NA	NA	NA	NA	NA	NA	NA	NA	NA	NA	NA	NA	NA	NA	NA			NA	NA	NA	NA	NA	NA	NA	NA	NA
contig_1051	2001	23	N	FALSE	NA	NA	NA	NA	NA	NA	NA	NA	NA	NA	NA	NA	NA	NA	NA	NA	NA			NA	NA	NA	NA	NA	NA	NA	NA	NA
contig_1053	26303	103	N	FALSE	NA	NA	NA	NA	NA	NA	NA	NA	NA	NA	NA	NA	NA	NA	NA	NA	NA			NA	NA	NA	NA	NA	NA	NA	NA	NA
contig_1055	21399	149	N	FALSE	NA	NA	NA	NA	NA	NA	NA	NA	NA	NA	NA	NA	NA	NA	NA	NA	NA			NA	NA	NA	NA	NA	NA	NA	NA	NA
contig_1056	22349	33	N	FALSE	NA	NA	NA	NA	NA	NA	NA	NA	NA	NA	NA	NA	NA	NA	NA	NA	NA			NA	NA	NA	NA	NA	NA	NA	NA	NA
contig_1057	6223	20	N	FALSE	NA	NA	NA	NA	NA	NA	NA	NA	NA	NA	NA	NA	NA	NA	NA	NA	NA			NA	NA	NA	NA	NA	NA	NA	NA	NA
contig_1058	5126	82	N	FALSE	NA	NA	NA	NA	NA	NA	NA	NA	NA	NA	NA	NA	NA	NA	NA	NA	NA			NA	NA	NA	NA	NA	NA	NA	NA	NA
contig_1063	12543	210	N	FALSE	NA	NA	NA	NA	NA	NA	NA	NA	NA	NA	NA	NA	NA	NA	NA	NA	NA			NA	NA	NA	NA	NA	NA	NA	NA	NA
contig_1064	1487	10	N	FALSE	NA	NA	NA	NA	NA	NA	NA	NA	NA	NA	NA	NA	NA	NA	NA	NA	NA			NA	NA	NA	NA	NA	NA	NA	NA	NA
contig_1066	5021	13	N	FALSE	NA	NA	NA	NA	NA	NA	NA	NA	NA	NA	NA	NA	NA	NA	NA	NA	NA			NA	NA	NA	NA	NA	NA	NA	NA	NA
contig_1067	6400	274	Y	FALSE	NA	NA	NA	NA	NA	NA	NA	NA	NA	NA	NA	NA	NA	NA	NA	NA	NA			NA	NA	NA	NA	NA	NA	NA	NA	NA
contig_1069	5776	5	N	FALSE	NA	NA	NA	NA	NA	NA	NA	NA	NA	NA	NA	NA	NA	NA	NA	NA	NA			NA	NA	NA	NA	NA	NA	NA	NA	NA
contig_107	1065	1117	N	FALSE	NA	NA	NA	NA	NA	NA	NA	NA	NA	NA	NA	NA	NA	NA	NA	NA	NA			NA	NA	NA	NA	NA	NA	NA	NA	NA
contig_1074	805	108	N	FALSE	NA	NA	NA	NA	NA	NA	NA	NA	NA	NA	NA	NA	NA	NA	NA	NA	NA			NA	NA	NA	NA	NA	NA	NA	NA	NA
contig_1075	515	16	N	FALSE	NA	NA	NA	NA	NA	NA	NA	NA	NA	NA	NA	NA	NA	NA	NA	NA	NA			NA	NA	NA	NA	NA	NA	NA	NA	NA
contig_1077	836	799	N	FALSE	NA	NA	NA	NA	NA	NA	NA	NA	NA	NA	NA	NA	NA	NA	NA	NA	NA			NA	NA	NA	NA	NA	NA	NA	NA	NA
contig_1089	3119	26	N	FALSE	NA	NA	NA	NA	NA	NA	NA	NA	NA	NA	NA	NA	NA	NA	NA	NA	NA			NA	NA	NA	NA	NA	NA	NA	NA	NA
contig_109	1406	930	N	FALSE	NA	NA	NA	NA	NA	NA	NA	NA	NA	NA	NA	NA	NA	NA	NA	NA	NA			NA	NA	NA	NA	NA	NA	NA	NA	NA
contig_1095	539	642	Y	FALSE	NA	NA	NA	NA	NA	NA	NA	NA	NA	NA	NA	NA	NA	NA	NA	NA	NA			NA	NA	NA	NA	NA	NA	NA	NA	NA
contig_1098	1252	13	N	FALSE	NA	NA	NA	NA	NA	NA	NA	NA	NA	NA	NA	NA	NA	NA	NA	NA	NA			NA	NA	NA	NA	NA	NA	NA	NA	NA
contig_1099	2101	73	N	FALSE	NA	NA	NA	NA	NA	NA	NA	NA	NA	NA	NA	NA	NA	NA	NA	NA	NA			NA	NA	NA	NA	NA	NA	NA	NA	NA
contig_1101	539	9	N	FALSE	NA	NA	NA	NA	NA	NA	NA	NA	NA	NA	NA	NA	NA	NA	NA	NA	NA			NA	NA	NA	NA	NA	NA	NA	NA	NA
contig_1102	505	563	Y	FALSE	NA	NA	NA	NA	NA	NA	NA	NA	NA	NA	NA	NA	NA	NA	NA	NA	NA			NA	NA	NA	NA	NA	NA	NA	NA	NA
contig_1103	9383	215	N	FALSE	NA	NA	NA	NA	NA	NA	NA	NA	NA	NA	NA	NA	NA	NA	NA	NA	NA			NA	NA	NA	NA	NA	NA	NA	NA	NA
contig_1104	4589	24	N	FALSE	NA	NA	NA	NA	NA	NA	NA	NA	NA	NA	NA	NA	NA	NA	NA	NA	NA			NA	NA	NA	NA	NA	NA	NA	NA	NA
contig_1105	39957	40	N	FALSE	NA	NA	NA	NA	NA	NA	NA	NA	NA	NA	NA	NA	NA	NA	NA	NA	NA			NA	NA	NA	NA	NA	NA	NA	NA	NA
contig_1106	4016	39	N	FALSE	NA	NA	NA	NA	NA	NA	NA	NA	NA	NA	NA	NA	NA	NA	NA	NA	NA			NA	NA	NA	NA	NA	NA	NA	NA	NA
contig_1115	65385	47	N	FALSE	NA	NA	NA	NA	NA	NA	NA	NA	NA	NA	NA	NA	NA	NA	NA	NA	NA			NA	NA	NA	NA	NA	NA	NA	NA	NA
contig_112	715	127	N	FALSE	NA	NA	NA	NA	NA	NA	NA	NA	NA	NA	NA	NA	NA	NA	NA	NA	NA			NA	NA	NA	NA	NA	NA	NA	NA	NA
contig_1120	8142	43	N	FALSE	NA	NA	NA	NA	NA	NA	NA	NA	NA	NA	NA	NA	NA	NA	NA	NA	NA			NA	NA	NA	NA	NA	NA	NA	NA	NA
contig_1121	809	16	N	FALSE	NA	NA	NA	NA	NA	NA	NA	NA	NA	NA	NA	NA	NA	NA	NA	NA	NA			NA	NA	NA	NA	NA	NA	NA	NA	NA
contig_1134	506	122	N	FALSE	NA	NA	NA	NA	NA	NA	NA	NA	NA	NA	NA	NA	NA	NA	NA	NA	NA			NA	NA	NA	NA	NA	NA	NA	NA	NA
contig_114	1540	8	N	FALSE	NA	NA	NA	NA	NA	NA	NA	NA	NA	NA	NA	NA	NA	NA	NA	NA	NA			NA	NA	NA	NA	NA	NA	NA	NA	NA
contig_115	1290	10	N	FALSE	NA	NA	NA	NA	NA	NA	NA	NA	NA	NA	NA	NA	NA	NA	NA	NA	NA			NA	NA	NA	NA	NA	NA	NA	NA	NA
contig_1152	61387	22	N	FALSE	NA	NA	NA	NA	NA	NA	NA	NA	NA	NA	NA	NA	NA	NA	NA	NA	NA			NA	NA	NA	NA	NA	NA	NA	NA	NA
contig_1158	3844	220	N	FALSE	NA	NA	NA	NA	NA	NA	NA	NA	NA	NA	NA	NA	NA	NA	NA	NA	NA			NA	NA	NA	NA	NA	NA	NA	NA	NA
contig_116	537	8	N	FALSE	NA	NA	NA	NA	NA	NA	NA	NA	NA	NA	NA	NA	NA	NA	NA	NA	NA			NA	NA	NA	NA	NA	NA	NA	NA	NA
contig_1165	608	9	N	FALSE	NA	NA	NA	NA	NA	NA	NA	NA	NA	NA	NA	NA	NA	NA	NA	NA	NA			NA	NA	NA	NA	NA	NA	NA	NA	NA
contig_1166	30525	12	N	FALSE	NA	NA	NA	NA	NA	NA	NA	NA	NA	NA	NA	NA	NA	NA	NA	NA	NA			NA	NA	NA	NA	NA	NA	NA	NA	NA
contig_1168	31071	50	N	FALSE	NA	NA	NA	NA	NA	NA	NA	NA	NA	NA	NA	NA	NA	NA	NA	NA	NA			NA	NA	NA	NA	NA	NA	NA	NA	NA
contig_1169	39240	143	N	FALSE	NA	NA	NA	NA	NA	NA	NA	NA	NA	NA	NA	NA	NA	NA	NA	NA	NA			NA	NA	NA	NA	NA	NA	NA	NA	NA
contig_117	1960	716	N	FALSE	NA	NA	NA	NA	NA	NA	NA	NA	NA	NA	NA	NA	NA	NA	NA	NA	NA			NA	NA	NA	NA	NA	NA	NA	NA	NA
contig_1170	76700	115	N	FALSE	NA	NA	NA	NA	NA	NA	NA	NA	NA	NA	NA	NA	NA	NA	NA	NA	NA			NA	NA	NA	NA	NA	NA	NA	NA	NA
contig_1172	6060	100	N	FALSE	NA	NA	NA	NA	NA	NA	NA	NA	NA	NA	NA	NA	NA	NA	NA	NA	NA			NA	NA	NA	NA	NA	NA	NA	NA	NA
contig_1173	6038	9	N	FALSE	NA	NA	NA	NA	NA	NA	NA	NA	NA	NA	NA	NA	NA	NA	NA	NA	NA			NA	NA	NA	NA	NA	NA	NA	NA	NA
contig_1174	7192	28	N	FALSE	NA	NA	NA	NA	NA	NA	NA	NA	NA	NA	NA	NA	NA	NA	NA	NA	NA			NA	NA	NA	NA	NA	NA	NA	NA	NA
contig_1175	6622	117	N	FALSE	NA	NA	NA	NA	NA	NA	NA	NA	NA	NA	NA	NA	NA	NA	NA	NA	NA			NA	NA	NA	NA	NA	NA	NA	NA	NA
contig_1177	2871	290	N	FALSE	NA	NA	NA	NA	NA	NA	NA	NA	NA	NA	NA	NA	NA	NA	NA	NA	NA			NA	NA	NA	NA	NA	NA	NA	NA	NA
contig_118	4510	30	N	FALSE	NA	NA	NA	NA	NA	NA	NA	NA	NA	NA	NA	NA	NA	NA	NA	NA	NA			NA	NA	NA	NA	NA	NA	NA	NA	NA
contig_1181	62520	59	N	FALSE	NA	NA	NA	NA	NA	NA	NA	NA	NA	NA	NA	NA	NA	NA	NA	NA	NA			NA	NA	NA	NA	NA	NA	NA	NA	NA
contig_1183	558	399	N	FALSE	NA	NA	NA	NA	NA	NA	NA	NA	NA	NA	NA	NA	NA	NA	NA	NA	NA			NA	NA	NA	NA	NA	NA	NA	NA	NA
contig_1184	646	403	N	FALSE	NA	NA	NA	NA	NA	NA	NA	NA	NA	NA	NA	NA	NA	NA	NA	NA	NA			NA	NA	NA	NA	NA	NA	NA	NA	NA
contig_1185	616	367	N	FALSE	NA	NA	NA	NA	NA	NA	NA	NA	NA	NA	NA	NA	NA	NA	NA	NA	NA			NA	NA	NA	NA	NA	NA	NA	NA	NA
contig_1188	585	26	N	FALSE	NA	NA	NA	NA	NA	NA	NA	NA	NA	NA	NA	NA	NA	NA	NA	NA	NA			NA	NA	NA	NA	NA	NA	NA	NA	NA
contig_1190	641	7	N	FALSE	NA	NA	NA	NA	NA	NA	NA	NA	NA	NA	NA	NA	NA	NA	NA	NA	NA			NA	NA	NA	NA	NA	NA	NA	NA	NA
contig_1192	786	333	N	FALSE	NA	NA	NA	NA	NA	NA	NA	NA	NA	NA	NA	NA	NA	NA	NA	NA	NA			NA	NA	NA	NA	NA	NA	NA	NA	NA
contig_1193	523	152	N	FALSE	NA	NA	NA	NA	NA	NA	NA	NA	NA	NA	NA	NA	NA	NA	NA	NA	NA			NA	NA	NA	NA	NA	NA	NA	NA	NA
contig_1194	1526	9	N	FALSE	NA	NA	NA	NA	NA	NA	NA	NA	NA	NA	NA	NA	NA	NA	NA	NA	NA			NA	NA	NA	NA	NA	NA	NA	NA	NA
contig_1195	508	406	N	FALSE	NA	NA	NA	NA	NA	NA	NA	NA	NA	NA	NA	NA	NA	NA	NA	NA	NA			NA	NA	NA	NA	NA	NA	NA	NA	NA
contig_1196	951	147	N	FALSE	NA	NA	NA	NA	NA	NA	NA	NA	NA	NA	NA	NA	NA	NA	NA	NA	NA			NA	NA	NA	NA	NA	NA	NA	NA	NA
contig_1197	609	584	N	FALSE	NA	NA	NA	NA	NA	NA	NA	NA	NA	NA	NA	NA	NA	NA	NA	NA	NA			NA	NA	NA	NA	NA	NA	NA	NA	NA
contig_1198	945	939	N	FALSE	NA	NA	NA	NA	NA	NA	NA	NA	NA	NA	NA	NA	NA	NA	NA	NA	NA			NA	NA	NA	NA	NA	NA	NA	NA	NA
contig_1199	907	481	N	FALSE	NA	NA	NA	NA	NA	NA	NA	NA	NA	NA	NA	NA	NA	NA	NA	NA	NA			NA	NA	NA	NA	NA	NA	NA	NA	NA
contig_12	1136	27	N	FALSE	NA	NA	NA	NA	NA	NA	NA	NA	NA	NA	NA	NA	NA	NA	NA	NA	NA			NA	NA	NA	NA	NA	NA	NA	NA	NA
contig_1202	1230	10	N	FALSE	NA	NA	NA	NA	NA	NA	NA	NA	NA	NA	NA	NA	NA	NA	NA	NA	NA			NA	NA	NA	NA	NA	NA	NA	NA	NA
contig_1203	510	125	Y	FALSE	NA	NA	NA	NA	NA	NA	NA	NA	NA	NA	NA	NA	NA	NA	NA	NA	NA			NA	NA	NA	NA	NA	NA	NA	NA	NA
contig_1204	501	756	N	FALSE	NA	NA	NA	NA	NA	NA	NA	NA	NA	NA	NA	NA	NA	NA	NA	NA	NA			NA	NA	NA	NA	NA	NA	NA	NA	NA
contig_1208	3074	81	N	FALSE	NA	NA	NA	NA	NA	NA	NA	NA	NA	NA	NA	NA	NA	NA	NA	NA	NA			NA	NA	NA	NA	NA	NA	NA	NA	NA
contig_121	621	176	N	FALSE	NA	NA	NA	NA	NA	NA	NA	NA	NA	NA	NA	NA	NA	NA	NA	NA	NA			NA	NA	NA	NA	NA	NA	NA	NA	NA
contig_1211	4760	80	N	FALSE	NA	NA	NA	NA	NA	NA	NA	NA	NA	NA	NA	NA	NA	NA	NA	NA	NA			NA	NA	NA	NA	NA	NA	NA	NA	NA
contig_1212	17570	37	N	FALSE	NA	NA	NA	NA	NA	NA	NA	NA	NA	NA	NA	NA	NA	NA	NA	NA	NA			NA	NA	NA	NA	NA	NA	NA	NA	NA
contig_1216	592	15	Y	FALSE	NA	NA	NA	NA	NA	NA	NA	NA	NA	NA	NA	NA	NA	NA	NA	NA	NA			NA	NA	NA	NA	NA	NA	NA	NA	NA
contig_1217	20523	20	N	FALSE	NA	NA	NA	NA	NA	NA	NA	NA	NA	NA	NA	NA	NA	NA	NA	NA	NA			NA	NA	NA	NA	NA	NA	NA	NA	NA
contig_1218	662	88	Y	FALSE	NA	NA	NA	NA	NA	NA	NA	NA	NA	NA	NA	NA	NA	NA	NA	NA	NA			NA	NA	NA	NA	NA	NA	NA	NA	NA
contig_1219	682	4	N	FALSE	NA	NA	NA	NA	NA	NA	NA	NA	NA	NA	NA	NA	NA	NA	NA	NA	NA			NA	NA	NA	NA	NA	NA	NA	NA	NA
contig_122	1202	430	N	FALSE	NA	NA	NA	NA	NA	NA	NA	NA	NA	NA	NA	NA	NA	NA	NA	NA	NA			NA	NA	NA	NA	NA	NA	NA	NA	NA
contig_1220	17014	20	N	FALSE	NA	NA	NA	NA	NA	NA	NA	NA	NA	NA	NA	NA	NA	NA	NA	NA	NA			NA	NA	NA	NA	NA	NA	NA	NA	NA
contig_1222	23834	38	N	FALSE	NA	NA	NA	NA	NA	NA	NA	NA	NA	NA	NA	NA	NA	NA	NA	NA	NA			NA	NA	NA	NA	NA	NA	NA	NA	NA
contig_1224	4396	20	N	FALSE	NA	NA	NA	NA	NA	NA	NA	NA	NA	NA	NA	NA	NA	NA	NA	NA	NA			NA	NA	NA	NA	NA	NA	NA	NA	NA
contig_1226	6047	57	N	FALSE	NA	NA	NA	NA	NA	NA	NA	NA	NA	NA	NA	NA	NA	NA	NA	NA	NA			NA	NA	NA	NA	NA	NA	NA	NA	NA
contig_1230	1097	5	N	FALSE	NA	NA	NA	NA	NA	NA	NA	NA	NA	NA	NA	NA	NA	NA	NA	NA	NA			NA	NA	NA	NA	NA	NA	NA	NA	NA
contig_1233	539	879	N	FALSE	NA	NA	NA	NA	NA	NA	NA	NA	NA	NA	NA	NA	NA	NA	NA	NA	NA			NA	NA	NA	NA	NA	NA	NA	NA	NA
contig_1237	729	27	N	FALSE	NA	NA	NA	NA	NA	NA	NA	NA	NA	NA	NA	NA	NA	NA	NA	NA	NA			NA	NA	NA	NA	NA	NA	NA	NA	NA
contig_1239	863	32	N	FALSE	NA	NA	NA	NA	NA	NA	NA	NA	NA	NA	NA	NA	NA	NA	NA	NA	NA			NA	NA	NA	NA	NA	NA	NA	NA	NA
contig_1240	716	365	N	FALSE	NA	NA	NA	NA	NA	NA	NA	NA	NA	NA	NA	NA	NA	NA	NA	NA	NA			NA	NA	NA	NA	NA	NA	NA	NA	NA
contig_1242	120	10	N	FALSE	NA	NA	NA	NA	NA	NA	NA	NA	NA	NA	NA	NA	NA	NA	NA	NA	NA			NA	NA	NA	NA	NA	NA	NA	NA	NA
contig_1244	6461	57	N	FALSE	NA	NA	NA	NA	NA	NA	NA	NA	NA	NA	NA	NA	NA	NA	NA	NA	NA			NA	NA	NA	NA	NA	NA	NA	NA	NA
contig_1246	12892	33	N	FALSE	NA	NA	NA	NA	NA	NA	NA	NA	NA	NA	NA	NA	NA	NA	NA	NA	NA			NA	NA	NA	NA	NA	NA	NA	NA	NA
contig_1247	35318	30	N	FALSE	NA	NA	NA	NA	NA	NA	NA	NA	NA	NA	NA	NA	NA	NA	NA	NA	NA			NA	NA	NA	NA	NA	NA	NA	NA	NA
contig_1248	27735	91	N	FALSE	NA	NA	NA	NA	NA	NA	NA	NA	NA	NA	NA	NA	NA	NA	NA	NA	NA			NA	NA	NA	NA	NA	NA	NA	NA	NA
contig_1249	57511	28	N	FALSE	NA	NA	NA	NA	NA	NA	NA	NA	NA	NA	NA	NA	NA	NA	NA	NA	NA			NA	NA	NA	NA	NA	NA	NA	NA	NA
contig_1250	58640	107	N	FALSE	NA	NA	NA	NA	NA	NA	NA	NA	NA	NA	NA	NA	NA	NA	NA	NA	NA			NA	NA	NA	NA	NA	NA	NA	NA	NA
contig_1251	5709	10	N	FALSE	NA	NA	NA	NA	NA	NA	NA	NA	NA	NA	NA	NA	NA	NA	NA	NA	NA			NA	NA	NA	NA	NA	NA	NA	NA	NA
contig_1252	16460	36	N	FALSE	NA	NA	NA	NA	NA	NA	NA	NA	NA	NA	NA	NA	NA	NA	NA	NA	NA			NA	NA	NA	NA	NA	NA	NA	NA	NA
contig_1256	17252	48	N	FALSE	NA	NA	NA	NA	NA	NA	NA	NA	NA	NA	NA	NA	NA	NA	NA	NA	NA			NA	NA	NA	NA	NA	NA	NA	NA	NA
contig_126	3306	5	N	FALSE	NA	NA	NA	NA	NA	NA	NA	NA	NA	NA	NA	NA	NA	NA	NA	NA	NA			NA	NA	NA	NA	NA	NA	NA	NA	NA
contig_1263	45934	52	N	FALSE	NA	NA	NA	NA	NA	NA	NA	NA	NA	NA	NA	NA	NA	NA	NA	NA	NA			NA	NA	NA	NA	NA	NA	NA	NA	NA
contig_1265	27147	105	N	FALSE	NA	NA	NA	NA	NA	NA	NA	NA	NA	NA	NA	NA	NA	NA	NA	NA	NA			NA	NA	NA	NA	NA	NA	NA	NA	NA
contig_1266	44528	23	N	FALSE	NA	NA	NA	NA	NA	NA	NA	NA	NA	NA	NA	NA	NA	NA	NA	NA	NA			NA	NA	NA	NA	NA	NA	NA	NA	NA
contig_1268	29138	10	N	FALSE	NA	NA	NA	NA	NA	NA	NA	NA	NA	NA	NA	NA	NA	NA	NA	NA	NA			NA	NA	NA	NA	NA	NA	NA	NA	NA
contig_1271	60757	18	N	FALSE	NA	NA	NA	NA	NA	NA	NA	NA	NA	NA	NA	NA	NA	NA	NA	NA	NA			NA	NA	NA	NA	NA	NA	NA	NA	NA
contig_1272	655	115	Y	FALSE	NA	NA	NA	NA	NA	NA	NA	NA	NA	NA	NA	NA	NA	NA	NA	NA	NA			NA	NA	NA	NA	NA	NA	NA	NA	NA
contig_1278	13867	78	N	FALSE	NA	NA	NA	NA	NA	NA	NA	NA	NA	NA	NA	NA	NA	NA	NA	NA	NA			NA	NA	NA	NA	NA	NA	NA	NA	NA
contig_1286	15481	91	N	FALSE	NA	NA	NA	NA	NA	NA	NA	NA	NA	NA	NA	NA	NA	NA	NA	NA	NA			NA	NA	NA	NA	NA	NA	NA	NA	NA
contig_1289	160917	149	N	FALSE	NA	NA	NA	NA	NA	NA	NA	NA	NA	NA	NA	NA	NA	NA	NA	NA	NA			NA	NA	NA	NA	NA	NA	NA	NA	NA
contig_1292	851	97	N	FALSE	NA	NA	NA	NA	NA	NA	NA	NA	NA	NA	NA	NA	NA	NA	NA	NA	NA			NA	NA	NA	NA	NA	NA	NA	NA	NA
contig_1293	1151	10	N	FALSE	NA	NA	NA	NA	NA	NA	NA	NA	NA	NA	NA	NA	NA	NA	NA	NA	NA			NA	NA	NA	NA	NA	NA	NA	NA	NA
contig_1297	19694	23	N	FALSE	NA	NA	NA	NA	NA	NA	NA	NA	NA	NA	NA	NA	NA	NA	NA	NA	NA			NA	NA	NA	NA	NA	NA	NA	NA	NA
contig_130	126558	67	N	FALSE	NA	NA	NA	NA	NA	NA	NA	NA	NA	NA	NA	NA	NA	NA	NA	NA	NA			NA	NA	NA	NA	NA	NA	NA	NA	NA
contig_1305	6688	34	N	FALSE	NA	NA	NA	NA	NA	NA	NA	NA	NA	NA	NA	NA	NA	NA	NA	NA	NA			NA	NA	NA	NA	NA	NA	NA	NA	NA
contig_1306	1911	50	N	FALSE	NA	NA	NA	NA	NA	NA	NA	NA	NA	NA	NA	NA	NA	NA	NA	NA	NA			NA	NA	NA	NA	NA	NA	NA	NA	NA
contig_1307	2680	69	N	FALSE	NA	NA	NA	NA	NA	NA	NA	NA	NA	NA	NA	NA	NA	NA	NA	NA	NA			NA	NA	NA	NA	NA	NA	NA	NA	NA
contig_1308	3402	113	N	FALSE	NA	NA	NA	NA	NA	NA	NA	NA	NA	NA	NA	NA	NA	NA	NA	NA	NA			NA	NA	NA	NA	NA	NA	NA	NA	NA
contig_1309	51319	17	N	FALSE	NA	NA	NA	NA	NA	NA	NA	NA	NA	NA	NA	NA	NA	NA	NA	NA	NA			NA	NA	NA	NA	NA	NA	NA	NA	NA
contig_131	950	565	N	FALSE	NA	NA	NA	NA	NA	NA	NA	NA	NA	NA	NA	NA	NA	NA	NA	NA	NA			NA	NA	NA	NA	NA	NA	NA	NA	NA
contig_1313	502	10	Y	FALSE	NA	NA	NA	NA	NA	NA	NA	NA	NA	NA	NA	NA	NA	NA	NA	NA	NA			NA	NA	NA	NA	NA	NA	NA	NA	NA
contig_1314	7410	402	N	FALSE	NA	NA	NA	NA	NA	NA	NA	NA	NA	NA	NA	NA	NA	NA	NA	NA	NA			NA	NA	NA	NA	NA	NA	NA	NA	NA
contig_1319	910	262	N	FALSE	NA	NA	NA	NA	NA	NA	NA	NA	NA	NA	NA	NA	NA	NA	NA	NA	NA			NA	NA	NA	NA	NA	NA	NA	NA	NA
contig_1320	12383	60	N	FALSE	NA	NA	NA	NA	NA	NA	NA	NA	NA	NA	NA	NA	NA	NA	NA	NA	NA			NA	NA	NA	NA	NA	NA	NA	NA	NA
contig_1321	13039	117	N	FALSE	NA	NA	NA	NA	NA	NA	NA	NA	NA	NA	NA	NA	NA	NA	NA	NA	NA			NA	NA	NA	NA	NA	NA	NA	NA	NA
contig_1322	17356	19	N	FALSE	NA	NA	NA	NA	NA	NA	NA	NA	NA	NA	NA	NA	NA	NA	NA	NA	NA			NA	NA	NA	NA	NA	NA	NA	NA	NA
contig_1323	22057	22	N	FALSE	NA	NA	NA	NA	NA	NA	NA	NA	NA	NA	NA	NA	NA	NA	NA	NA	NA			NA	NA	NA	NA	NA	NA	NA	NA	NA
contig_1326	31852	48	N	FALSE	NA	NA	NA	NA	NA	NA	NA	NA	NA	NA	NA	NA	NA	NA	NA	NA	NA			NA	NA	NA	NA	NA	NA	NA	NA	NA
contig_1329	6562	102	N	FALSE	NA	NA	NA	NA	NA	NA	NA	NA	NA	NA	NA	NA	NA	NA	NA	NA	NA			NA	NA	NA	NA	NA	NA	NA	NA	NA
contig_1330	1549	50	N	FALSE	NA	NA	NA	NA	NA	NA	NA	NA	NA	NA	NA	NA	NA	NA	NA	NA	NA			NA	NA	NA	NA	NA	NA	NA	NA	NA
contig_1331	631	34	N	FALSE	NA	NA	NA	NA	NA	NA	NA	NA	NA	NA	NA	NA	NA	NA	NA	NA	NA			NA	NA	NA	NA	NA	NA	NA	NA	NA
contig_1332	663	33	N	FALSE	NA	NA	NA	NA	NA	NA	NA	NA	NA	NA	NA	NA	NA	NA	NA	NA	NA			NA	NA	NA	NA	NA	NA	NA	NA	NA
contig_1333	663	53	N	FALSE	NA	NA	NA	NA	NA	NA	NA	NA	NA	NA	NA	NA	NA	NA	NA	NA	NA			NA	NA	NA	NA	NA	NA	NA	NA	NA
contig_1334	558	91	N	FALSE	NA	NA	NA	NA	NA	NA	NA	NA	NA	NA	NA	NA	NA	NA	NA	NA	NA			NA	NA	NA	NA	NA	NA	NA	NA	NA
contig_1335	366	7	N	FALSE	NA	NA	NA	NA	NA	NA	NA	NA	NA	NA	NA	NA	NA	NA	NA	NA	NA			NA	NA	NA	NA	NA	NA	NA	NA	NA
contig_1339	914	157	N	FALSE	NA	NA	NA	NA	NA	NA	NA	NA	NA	NA	NA	NA	NA	NA	NA	NA	NA			NA	NA	NA	NA	NA	NA	NA	NA	NA
contig_134	51345	47	N	FALSE	NA	NA	NA	NA	NA	NA	NA	NA	NA	NA	NA	NA	NA	NA	NA	NA	NA			NA	NA	NA	NA	NA	NA	NA	NA	NA
contig_1340	510	10	N	FALSE	NA	NA	NA	NA	NA	NA	NA	NA	NA	NA	NA	NA	NA	NA	NA	NA	NA			NA	NA	NA	NA	NA	NA	NA	NA	NA
contig_1342	1835	222	N	FALSE	NA	NA	NA	NA	NA	NA	NA	NA	NA	NA	NA	NA	NA	NA	NA	NA	NA			NA	NA	NA	NA	NA	NA	NA	NA	NA
contig_1343	640	38	N	FALSE	NA	NA	NA	NA	NA	NA	NA	NA	NA	NA	NA	NA	NA	NA	NA	NA	NA			NA	NA	NA	NA	NA	NA	NA	NA	NA
contig_1357	34732	37	N	FALSE	NA	NA	NA	NA	NA	NA	NA	NA	NA	NA	NA	NA	NA	NA	NA	NA	NA			NA	NA	NA	NA	NA	NA	NA	NA	NA
contig_1358	108384	60	N	FALSE	NA	NA	NA	NA	NA	NA	NA	NA	NA	NA	NA	NA	NA	NA	NA	NA	NA			NA	NA	NA	NA	NA	NA	NA	NA	NA
contig_1359	7453	10	N	FALSE	NA	NA	NA	NA	NA	NA	NA	NA	NA	NA	NA	NA	NA	NA	NA	NA	NA			NA	NA	NA	NA	NA	NA	NA	NA	NA
contig_1361	31237	38	N	FALSE	NA	NA	NA	NA	NA	NA	NA	NA	NA	NA	NA	NA	NA	NA	NA	NA	NA			NA	NA	NA	NA	NA	NA	NA	NA	NA
contig_1362	761	11	N	FALSE	NA	NA	NA	NA	NA	NA	NA	NA	NA	NA	NA	NA	NA	NA	NA	NA	NA			NA	NA	NA	NA	NA	NA	NA	NA	NA
contig_1363	2843	102	N	FALSE	NA	NA	NA	NA	NA	NA	NA	NA	NA	NA	NA	NA	NA	NA	NA	NA	NA			NA	NA	NA	NA	NA	NA	NA	NA	NA
contig_1365	30773	16	N	FALSE	NA	NA	NA	NA	NA	NA	NA	NA	NA	NA	NA	NA	NA	NA	NA	NA	NA			NA	NA	NA	NA	NA	NA	NA	NA	NA
contig_1369	974	54	N	FALSE	NA	NA	NA	NA	NA	NA	NA	NA	NA	NA	NA	NA	NA	NA	NA	NA	NA			NA	NA	NA	NA	NA	NA	NA	NA	NA
contig_1374	5898	25	N	FALSE	NA	NA	NA	NA	NA	NA	NA	NA	NA	NA	NA	NA	NA	NA	NA	NA	NA			NA	NA	NA	NA	NA	NA	NA	NA	NA
contig_1376	92978	58	N	FALSE	NA	NA	NA	NA	NA	NA	NA	NA	NA	NA	NA	NA	NA	NA	NA	NA	NA			NA	NA	NA	NA	NA	NA	NA	NA	NA
contig_1377	27632	84	N	FALSE	NA	NA	NA	NA	NA	NA	NA	NA	NA	NA	NA	NA	NA	NA	NA	NA	NA			NA	NA	NA	NA	NA	NA	NA	NA	NA
contig_1380	25600	25	N	FALSE	NA	NA	NA	NA	NA	NA	NA	NA	NA	NA	NA	NA	NA	NA	NA	NA	NA			NA	NA	NA	NA	NA	NA	NA	NA	NA
contig_1381	4345	26	Y	FALSE	NA	NA	NA	NA	NA	NA	NA	NA	NA	NA	NA	NA	NA	NA	NA	NA	NA			NA	NA	NA	NA	NA	NA	NA	NA	NA
contig_1382	10401	32	N	FALSE	NA	NA	NA	NA	NA	NA	NA	NA	NA	NA	NA	NA	NA	NA	NA	NA	NA			NA	NA	NA	NA	NA	NA	NA	NA	NA
contig_1383	4812	19	N	FALSE	NA	NA	NA	NA	NA	NA	NA	NA	NA	NA	NA	NA	NA	NA	NA	NA	NA			NA	NA	NA	NA	NA	NA	NA	NA	NA
contig_1384	10834	58	N	FALSE	NA	NA	NA	NA	NA	NA	NA	NA	NA	NA	NA	NA	NA	NA	NA	NA	NA			NA	NA	NA	NA	NA	NA	NA	NA	NA
contig_1389	883	99	N	FALSE	NA	NA	NA	NA	NA	NA	NA	NA	NA	NA	NA	NA	NA	NA	NA	NA	NA			NA	NA	NA	NA	NA	NA	NA	NA	NA
contig_139	997	400	N	FALSE	NA	NA	NA	NA	NA	NA	NA	NA	NA	NA	NA	NA	NA	NA	NA	NA	NA			NA	NA	NA	NA	NA	NA	NA	NA	NA
contig_1390	1348	112	N	FALSE	NA	NA	NA	NA	NA	NA	NA	NA	NA	NA	NA	NA	NA	NA	NA	NA	NA			NA	NA	NA	NA	NA	NA	NA	NA	NA
contig_1395	639	10	N	FALSE	NA	NA	NA	NA	NA	NA	NA	NA	NA	NA	NA	NA	NA	NA	NA	NA	NA			NA	NA	NA	NA	NA	NA	NA	NA	NA
contig_1399	635	9	N	FALSE	NA	NA	NA	NA	NA	NA	NA	NA	NA	NA	NA	NA	NA	NA	NA	NA	NA			NA	NA	NA	NA	NA	NA	NA	NA	NA
contig_14	3616	74	N	FALSE	NA	NA	NA	NA	NA	NA	NA	NA	NA	NA	NA	NA	NA	NA	NA	NA	NA			NA	NA	NA	NA	NA	NA	NA	NA	NA
contig_1405	30180	22	N	FALSE	NA	NA	NA	NA	NA	NA	NA	NA	NA	NA	NA	NA	NA	NA	NA	NA	NA			NA	NA	NA	NA	NA	NA	NA	NA	NA
contig_1406	98	18	N	FALSE	NA	NA	NA	NA	NA	NA	NA	NA	NA	NA	NA	NA	NA	NA	NA	NA	NA			NA	NA	NA	NA	NA	NA	NA	NA	NA
contig_1407	900	83	N	FALSE	NA	NA	NA	NA	NA	NA	NA	NA	NA	NA	NA	NA	NA	NA	NA	NA	NA			NA	NA	NA	NA	NA	NA	NA	NA	NA
contig_1408	1879	74	N	FALSE	NA	NA	NA	NA	NA	NA	NA	NA	NA	NA	NA	NA	NA	NA	NA	NA	NA			NA	NA	NA	NA	NA	NA	NA	NA	NA
contig_1410	522	11	N	FALSE	NA	NA	NA	NA	NA	NA	NA	NA	NA	NA	NA	NA	NA	NA	NA	NA	NA			NA	NA	NA	NA	NA	NA	NA	NA	NA
contig_1416	622	336	Y	FALSE	NA	NA	NA	NA	NA	NA	NA	NA	NA	NA	NA	NA	NA	NA	NA	NA	NA			NA	NA	NA	NA	NA	NA	NA	NA	NA
contig_142	1592	920	N	FALSE	NA	NA	NA	NA	NA	NA	NA	NA	NA	NA	NA	NA	NA	NA	NA	NA	NA			NA	NA	NA	NA	NA	NA	NA	NA	NA
contig_1420	1327	97	N	FALSE	NA	NA	NA	NA	NA	NA	NA	NA	NA	NA	NA	NA	NA	NA	NA	NA	NA			NA	NA	NA	NA	NA	NA	NA	NA	NA
contig_1421	36150	93	N	FALSE	NA	NA	NA	NA	NA	NA	NA	NA	NA	NA	NA	NA	NA	NA	NA	NA	NA			NA	NA	NA	NA	NA	NA	NA	NA	NA
contig_1422	3757	37	N	FALSE	NA	NA	NA	NA	NA	NA	NA	NA	NA	NA	NA	NA	NA	NA	NA	NA	NA			NA	NA	NA	NA	NA	NA	NA	NA	NA
contig_1426	577	158	N	FALSE	NA	NA	NA	NA	NA	NA	NA	NA	NA	NA	NA	NA	NA	NA	NA	NA	NA			NA	NA	NA	NA	NA	NA	NA	NA	NA
contig_1427	747	140	N	FALSE	NA	NA	NA	NA	NA	NA	NA	NA	NA	NA	NA	NA	NA	NA	NA	NA	NA			NA	NA	NA	NA	NA	NA	NA	NA	NA
contig_1429	64231	25	N	FALSE	NA	NA	NA	NA	NA	NA	NA	NA	NA	NA	NA	NA	NA	NA	NA	NA	NA			NA	NA	NA	NA	NA	NA	NA	NA	NA
contig_1437	76327	97	N	FALSE	NA	NA	NA	NA	NA	NA	NA	NA	NA	NA	NA	NA	NA	NA	NA	NA	NA			NA	NA	NA	NA	NA	NA	NA	NA	NA
contig_1438	17094	11	N	FALSE	NA	NA	NA	NA	NA	NA	NA	NA	NA	NA	NA	NA	NA	NA	NA	NA	NA			NA	NA	NA	NA	NA	NA	NA	NA	NA
contig_1441	2198	23	N	FALSE	NA	NA	NA	NA	NA	NA	NA	NA	NA	NA	NA	NA	NA	NA	NA	NA	NA			NA	NA	NA	NA	NA	NA	NA	NA	NA
contig_1442	550	7	N	FALSE	NA	NA	NA	NA	NA	NA	NA	NA	NA	NA	NA	NA	NA	NA	NA	NA	NA			NA	NA	NA	NA	NA	NA	NA	NA	NA
contig_1444	5100	54	N	FALSE	NA	NA	NA	NA	NA	NA	NA	NA	NA	NA	NA	NA	NA	NA	NA	NA	NA			NA	NA	NA	NA	NA	NA	NA	NA	NA
contig_1445	837	113	N	FALSE	NA	NA	NA	NA	NA	NA	NA	NA	NA	NA	NA	NA	NA	NA	NA	NA	NA			NA	NA	NA	NA	NA	NA	NA	NA	NA
contig_1446	945	38	N	FALSE	NA	NA	NA	NA	NA	NA	NA	NA	NA	NA	NA	NA	NA	NA	NA	NA	NA			NA	NA	NA	NA	NA	NA	NA	NA	NA
contig_1447	3333	4	N	FALSE	NA	NA	NA	NA	NA	NA	NA	NA	NA	NA	NA	NA	NA	NA	NA	NA	NA			NA	NA	NA	NA	NA	NA	NA	NA	NA
contig_1458	410	31	N	FALSE	NA	NA	NA	NA	NA	NA	NA	NA	NA	NA	NA	NA	NA	NA	NA	NA	NA			NA	NA	NA	NA	NA	NA	NA	NA	NA
contig_1463	946	39	N	FALSE	NA	NA	NA	NA	NA	NA	NA	NA	NA	NA	NA	NA	NA	NA	NA	NA	NA			NA	NA	NA	NA	NA	NA	NA	NA	NA
contig_1464	519	89	N	FALSE	NA	NA	NA	NA	NA	NA	NA	NA	NA	NA	NA	NA	NA	NA	NA	NA	NA			NA	NA	NA	NA	NA	NA	NA	NA	NA
contig_1465	1065	108	N	FALSE	NA	NA	NA	NA	NA	NA	NA	NA	NA	NA	NA	NA	NA	NA	NA	NA	NA			NA	NA	NA	NA	NA	NA	NA	NA	NA
contig_1468	5039	6	N	FALSE	NA	NA	NA	NA	NA	NA	NA	NA	NA	NA	NA	NA	NA	NA	NA	NA	NA			NA	NA	NA	NA	NA	NA	NA	NA	NA
contig_1470	21388	112	N	FALSE	NA	NA	NA	NA	NA	NA	NA	NA	NA	NA	NA	NA	NA	NA	NA	NA	NA			NA	NA	NA	NA	NA	NA	NA	NA	NA
contig_1471	11072	80	N	FALSE	NA	NA	NA	NA	NA	NA	NA	NA	NA	NA	NA	NA	NA	NA	NA	NA	NA			NA	NA	NA	NA	NA	NA	NA	NA	NA
contig_1475	39285	47	N	FALSE	NA	NA	NA	NA	NA	NA	NA	NA	NA	NA	NA	NA	NA	NA	NA	NA	NA			NA	NA	NA	NA	NA	NA	NA	NA	NA
contig_1477	18438	56	N	FALSE	NA	NA	NA	NA	NA	NA	NA	NA	NA	NA	NA	NA	NA	NA	NA	NA	NA			NA	NA	NA	NA	NA	NA	NA	NA	NA
contig_1478	8792	149	N	FALSE	NA	NA	NA	NA	NA	NA	NA	NA	NA	NA	NA	NA	NA	NA	NA	NA	NA			NA	NA	NA	NA	NA	NA	NA	NA	NA
contig_1488	1883	10	N	FALSE	NA	NA	NA	NA	NA	NA	NA	NA	NA	NA	NA	NA	NA	NA	NA	NA	NA			NA	NA	NA	NA	NA	NA	NA	NA	NA
contig_1489	19938	45	N	FALSE	NA	NA	NA	NA	NA	NA	NA	NA	NA	NA	NA	NA	NA	NA	NA	NA	NA			NA	NA	NA	NA	NA	NA	NA	NA	NA
contig_1490	15830	54	N	FALSE	NA	NA	NA	NA	NA	NA	NA	NA	NA	NA	NA	NA	NA	NA	NA	NA	NA			NA	NA	NA	NA	NA	NA	NA	NA	NA
contig_1492	42410	145	N	FALSE	NA	NA	NA	NA	NA	NA	NA	NA	NA	NA	NA	NA	NA	NA	NA	NA	NA			NA	NA	NA	NA	NA	NA	NA	NA	NA
contig_1494	636	4	N	FALSE	NA	NA	NA	NA	NA	NA	NA	NA	NA	NA	NA	NA	NA	NA	NA	NA	NA			NA	NA	NA	NA	NA	NA	NA	NA	NA
contig_1495	610	8	N	FALSE	NA	NA	NA	NA	NA	NA	NA	NA	NA	NA	NA	NA	NA	NA	NA	NA	NA			NA	NA	NA	NA	NA	NA	NA	NA	NA
contig_1496	8568	199	N	FALSE	NA	NA	NA	NA	NA	NA	NA	NA	NA	NA	NA	NA	NA	NA	NA	NA	NA			NA	NA	NA	NA	NA	NA	NA	NA	NA
contig_1497	2290	39	N	FALSE	NA	NA	NA	NA	NA	NA	NA	NA	NA	NA	NA	NA	NA	NA	NA	NA	NA			NA	NA	NA	NA	NA	NA	NA	NA	NA
contig_150	1047	940	N	FALSE	NA	NA	NA	NA	NA	NA	NA	NA	NA	NA	NA	NA	NA	NA	NA	NA	NA			NA	NA	NA	NA	NA	NA	NA	NA	NA
contig_1500	6741	92	Y	FALSE	NA	NA	NA	NA	NA	NA	NA	NA	NA	NA	NA	NA	NA	NA	NA	NA	NA			NA	NA	NA	NA	NA	NA	NA	NA	NA
contig_1503	8569	53	N	FALSE	NA	NA	NA	NA	NA	NA	NA	NA	NA	NA	NA	NA	NA	NA	NA	NA	NA			NA	NA	NA	NA	NA	NA	NA	NA	NA
contig_1505	2730	66	N	FALSE	NA	NA	NA	NA	NA	NA	NA	NA	NA	NA	NA	NA	NA	NA	NA	NA	NA			NA	NA	NA	NA	NA	NA	NA	NA	NA
contig_1506	18199	69	N	FALSE	NA	NA	NA	NA	NA	NA	NA	NA	NA	NA	NA	NA	NA	NA	NA	NA	NA			NA	NA	NA	NA	NA	NA	NA	NA	NA
contig_1507	13604	67	N	FALSE	NA	NA	NA	NA	NA	NA	NA	NA	NA	NA	NA	NA	NA	NA	NA	NA	NA			NA	NA	NA	NA	NA	NA	NA	NA	NA
contig_151	34706	66	N	FALSE	NA	NA	NA	NA	NA	NA	NA	NA	NA	NA	NA	NA	NA	NA	NA	NA	NA			NA	NA	NA	NA	NA	NA	NA	NA	NA
contig_1510	13214	26	N	FALSE	NA	NA	NA	NA	NA	NA	NA	NA	NA	NA	NA	NA	NA	NA	NA	NA	NA			NA	NA	NA	NA	NA	NA	NA	NA	NA
contig_1514	3309	11	N	FALSE	NA	NA	NA	NA	NA	NA	NA	NA	NA	NA	NA	NA	NA	NA	NA	NA	NA			NA	NA	NA	NA	NA	NA	NA	NA	NA
contig_1519	513	292	N	FALSE	NA	NA	NA	NA	NA	NA	NA	NA	NA	NA	NA	NA	NA	NA	NA	NA	NA			NA	NA	NA	NA	NA	NA	NA	NA	NA
contig_1520	1046	122	N	FALSE	NA	NA	NA	NA	NA	NA	NA	NA	NA	NA	NA	NA	NA	NA	NA	NA	NA			NA	NA	NA	NA	NA	NA	NA	NA	NA
contig_1521	712	28	N	FALSE	NA	NA	NA	NA	NA	NA	NA	NA	NA	NA	NA	NA	NA	NA	NA	NA	NA			NA	NA	NA	NA	NA	NA	NA	NA	NA
contig_1523	654	49	N	FALSE	NA	NA	NA	NA	NA	NA	NA	NA	NA	NA	NA	NA	NA	NA	NA	NA	NA			NA	NA	NA	NA	NA	NA	NA	NA	NA
contig_1524	1529	49	N	FALSE	NA	NA	NA	NA	NA	NA	NA	NA	NA	NA	NA	NA	NA	NA	NA	NA	NA			NA	NA	NA	NA	NA	NA	NA	NA	NA
contig_1525	759	172	N	FALSE	NA	NA	NA	NA	NA	NA	NA	NA	NA	NA	NA	NA	NA	NA	NA	NA	NA			NA	NA	NA	NA	NA	NA	NA	NA	NA
contig_1528	3163	22	N	FALSE	NA	NA	NA	NA	NA	NA	NA	NA	NA	NA	NA	NA	NA	NA	NA	NA	NA			NA	NA	NA	NA	NA	NA	NA	NA	NA
contig_1529	35043	33	N	FALSE	NA	NA	NA	NA	NA	NA	NA	NA	NA	NA	NA	NA	NA	NA	NA	NA	NA			NA	NA	NA	NA	NA	NA	NA	NA	NA
contig_153	838	981	N	FALSE	NA	NA	NA	NA	NA	NA	NA	NA	NA	NA	NA	NA	NA	NA	NA	NA	NA			NA	NA	NA	NA	NA	NA	NA	NA	NA
contig_1530	22267	66	Y	FALSE	NA	NA	NA	NA	NA	NA	NA	NA	NA	NA	NA	NA	NA	NA	NA	NA	NA			NA	NA	NA	NA	NA	NA	NA	NA	NA
contig_1531	54672	7	N	FALSE	NA	NA	NA	NA	NA	NA	NA	NA	NA	NA	NA	NA	NA	NA	NA	NA	NA			NA	NA	NA	NA	NA	NA	NA	NA	NA
contig_1533	81432	48	N	FALSE	NA	NA	NA	NA	NA	NA	NA	NA	NA	NA	NA	NA	NA	NA	NA	NA	NA			NA	NA	NA	NA	NA	NA	NA	NA	NA
contig_1536	19982	42	N	FALSE	NA	NA	NA	NA	NA	NA	NA	NA	NA	NA	NA	NA	NA	NA	NA	NA	NA			NA	NA	NA	NA	NA	NA	NA	NA	NA
contig_1537	12454	95	N	FALSE	NA	NA	NA	NA	NA	NA	NA	NA	NA	NA	NA	NA	NA	NA	NA	NA	NA			NA	NA	NA	NA	NA	NA	NA	NA	NA
contig_1538	46295	8	N	FALSE	NA	NA	NA	NA	NA	NA	NA	NA	NA	NA	NA	NA	NA	NA	NA	NA	NA			NA	NA	NA	NA	NA	NA	NA	NA	NA
contig_1541	18818	9	N	FALSE	NA	NA	NA	NA	NA	NA	NA	NA	NA	NA	NA	NA	NA	NA	NA	NA	NA			NA	NA	NA	NA	NA	NA	NA	NA	NA
contig_1543	25439	27	N	FALSE	NA	NA	NA	NA	NA	NA	NA	NA	NA	NA	NA	NA	NA	NA	NA	NA	NA			NA	NA	NA	NA	NA	NA	NA	NA	NA
contig_1545	6612	33	N	FALSE	NA	NA	NA	NA	NA	NA	NA	NA	NA	NA	NA	NA	NA	NA	NA	NA	NA			NA	NA	NA	NA	NA	NA	NA	NA	NA
contig_1547	4478	91	N	FALSE	NA	NA	NA	NA	NA	NA	NA	NA	NA	NA	NA	NA	NA	NA	NA	NA	NA			NA	NA	NA	NA	NA	NA	NA	NA	NA
contig_1548	24547	86	N	FALSE	NA	NA	NA	NA	NA	NA	NA	NA	NA	NA	NA	NA	NA	NA	NA	NA	NA			NA	NA	NA	NA	NA	NA	NA	NA	NA
contig_155	681	900	N	FALSE	NA	NA	NA	NA	NA	NA	NA	NA	NA	NA	NA	NA	NA	NA	NA	NA	NA			NA	NA	NA	NA	NA	NA	NA	NA	NA
contig_1550	889	9	N	FALSE	NA	NA	NA	NA	NA	NA	NA	NA	NA	NA	NA	NA	NA	NA	NA	NA	NA			NA	NA	NA	NA	NA	NA	NA	NA	NA
contig_1551	889	9	N	FALSE	NA	NA	NA	NA	NA	NA	NA	NA	NA	NA	NA	NA	NA	NA	NA	NA	NA			NA	NA	NA	NA	NA	NA	NA	NA	NA
contig_1553	2637	647	N	FALSE	NA	NA	NA	NA	NA	NA	NA	NA	NA	NA	NA	NA	NA	NA	NA	NA	NA			NA	NA	NA	NA	NA	NA	NA	NA	NA
contig_1554	1443	10	N	FALSE	NA	NA	NA	NA	NA	NA	NA	NA	NA	NA	NA	NA	NA	NA	NA	NA	NA			NA	NA	NA	NA	NA	NA	NA	NA	NA
contig_1555	27749	133	N	FALSE	NA	NA	NA	NA	NA	NA	NA	NA	NA	NA	NA	NA	NA	NA	NA	NA	NA			NA	NA	NA	NA	NA	NA	NA	NA	NA
contig_1556	26968	70	N	FALSE	NA	NA	NA	NA	NA	NA	NA	NA	NA	NA	NA	NA	NA	NA	NA	NA	NA			NA	NA	NA	NA	NA	NA	NA	NA	NA
contig_1557	17025	30	N	FALSE	NA	NA	NA	NA	NA	NA	NA	NA	NA	NA	NA	NA	NA	NA	NA	NA	NA			NA	NA	NA	NA	NA	NA	NA	NA	NA
contig_1558	5229	4	N	FALSE	NA	NA	NA	NA	NA	NA	NA	NA	NA	NA	NA	NA	NA	NA	NA	NA	NA			NA	NA	NA	NA	NA	NA	NA	NA	NA
contig_1559	9551	28	N	FALSE	NA	NA	NA	NA	NA	NA	NA	NA	NA	NA	NA	NA	NA	NA	NA	NA	NA			NA	NA	NA	NA	NA	NA	NA	NA	NA
contig_1561	9688	96	N	FALSE	NA	NA	NA	NA	NA	NA	NA	NA	NA	NA	NA	NA	NA	NA	NA	NA	NA			NA	NA	NA	NA	NA	NA	NA	NA	NA
contig_1563	1117	41	N	FALSE	NA	NA	NA	NA	NA	NA	NA	NA	NA	NA	NA	NA	NA	NA	NA	NA	NA			NA	NA	NA	NA	NA	NA	NA	NA	NA
contig_1565	31928	64	N	FALSE	NA	NA	NA	NA	NA	NA	NA	NA	NA	NA	NA	NA	NA	NA	NA	NA	NA			NA	NA	NA	NA	NA	NA	NA	NA	NA
contig_1566	6892	124	N	FALSE	NA	NA	NA	NA	NA	NA	NA	NA	NA	NA	NA	NA	NA	NA	NA	NA	NA			NA	NA	NA	NA	NA	NA	NA	NA	NA
contig_1567	7012	14	N	FALSE	NA	NA	NA	NA	NA	NA	NA	NA	NA	NA	NA	NA	NA	NA	NA	NA	NA			NA	NA	NA	NA	NA	NA	NA	NA	NA
contig_1568	2620	10	N	FALSE	NA	NA	NA	NA	NA	NA	NA	NA	NA	NA	NA	NA	NA	NA	NA	NA	NA			NA	NA	NA	NA	NA	NA	NA	NA	NA
contig_1570	1154	272	N	FALSE	NA	NA	NA	NA	NA	NA	NA	NA	NA	NA	NA	NA	NA	NA	NA	NA	NA			NA	NA	NA	NA	NA	NA	NA	NA	NA
contig_1572	636	4	N	FALSE	NA	NA	NA	NA	NA	NA	NA	NA	NA	NA	NA	NA	NA	NA	NA	NA	NA			NA	NA	NA	NA	NA	NA	NA	NA	NA
contig_1574	11921	52	N	FALSE	NA	NA	NA	NA	NA	NA	NA	NA	NA	NA	NA	NA	NA	NA	NA	NA	NA			NA	NA	NA	NA	NA	NA	NA	NA	NA
contig_1576	16895	112	N	FALSE	NA	NA	NA	NA	NA	NA	NA	NA	NA	NA	NA	NA	NA	NA	NA	NA	NA			NA	NA	NA	NA	NA	NA	NA	NA	NA
contig_1577	755	8	N	FALSE	NA	NA	NA	NA	NA	NA	NA	NA	NA	NA	NA	NA	NA	NA	NA	NA	NA			NA	NA	NA	NA	NA	NA	NA	NA	NA
contig_1578	12000	199	N	FALSE	NA	NA	NA	NA	NA	NA	NA	NA	NA	NA	NA	NA	NA	NA	NA	NA	NA			NA	NA	NA	NA	NA	NA	NA	NA	NA
contig_1579	10666	106	N	FALSE	NA	NA	NA	NA	NA	NA	NA	NA	NA	NA	NA	NA	NA	NA	NA	NA	NA			NA	NA	NA	NA	NA	NA	NA	NA	NA
contig_1580	4095	10	N	FALSE	NA	NA	NA	NA	NA	NA	NA	NA	NA	NA	NA	NA	NA	NA	NA	NA	NA			NA	NA	NA	NA	NA	NA	NA	NA	NA
contig_1582	131813	171	N	FALSE	NA	NA	NA	NA	NA	NA	NA	NA	NA	NA	NA	NA	NA	NA	NA	NA	NA			NA	NA	NA	NA	NA	NA	NA	NA	NA
contig_1585	29514	13	N	FALSE	NA	NA	NA	NA	NA	NA	NA	NA	NA	NA	NA	NA	NA	NA	NA	NA	NA			NA	NA	NA	NA	NA	NA	NA	NA	NA
contig_1587	3516	39	N	FALSE	NA	NA	NA	NA	NA	NA	NA	NA	NA	NA	NA	NA	NA	NA	NA	NA	NA			NA	NA	NA	NA	NA	NA	NA	NA	NA
contig_1589	7521	16	N	FALSE	NA	NA	NA	NA	NA	NA	NA	NA	NA	NA	NA	NA	NA	NA	NA	NA	NA			NA	NA	NA	NA	NA	NA	NA	NA	NA
contig_1594	31914	35	N	FALSE	NA	NA	NA	NA	NA	NA	NA	NA	NA	NA	NA	NA	NA	NA	NA	NA	NA			NA	NA	NA	NA	NA	NA	NA	NA	NA
contig_1595	31101	26	N	FALSE	NA	NA	NA	NA	NA	NA	NA	NA	NA	NA	NA	NA	NA	NA	NA	NA	NA			NA	NA	NA	NA	NA	NA	NA	NA	NA
contig_16	590	371	N	FALSE	NA	NA	NA	NA	NA	NA	NA	NA	NA	NA	NA	NA	NA	NA	NA	NA	NA			NA	NA	NA	NA	NA	NA	NA	NA	NA
contig_1601	39844	52	N	FALSE	NA	NA	NA	NA	NA	NA	NA	NA	NA	NA	NA	NA	NA	NA	NA	NA	NA			NA	NA	NA	NA	NA	NA	NA	NA	NA
contig_1603	19888	29	N	FALSE	NA	NA	NA	NA	NA	NA	NA	NA	NA	NA	NA	NA	NA	NA	NA	NA	NA			NA	NA	NA	NA	NA	NA	NA	NA	NA
contig_1604	1852	6	N	FALSE	NA	NA	NA	NA	NA	NA	NA	NA	NA	NA	NA	NA	NA	NA	NA	NA	NA			NA	NA	NA	NA	NA	NA	NA	NA	NA
contig_1618	848	373	N	FALSE	NA	NA	NA	NA	NA	NA	NA	NA	NA	NA	NA	NA	NA	NA	NA	NA	NA			NA	NA	NA	NA	NA	NA	NA	NA	NA
contig_1625	3506	6	N	FALSE	NA	NA	NA	NA	NA	NA	NA	NA	NA	NA	NA	NA	NA	NA	NA	NA	NA			NA	NA	NA	NA	NA	NA	NA	NA	NA
contig_1628	26292	32	N	FALSE	NA	NA	NA	NA	NA	NA	NA	NA	NA	NA	NA	NA	NA	NA	NA	NA	NA			NA	NA	NA	NA	NA	NA	NA	NA	NA
contig_163	1686	81	N	FALSE	NA	NA	NA	NA	NA	NA	NA	NA	NA	NA	NA	NA	NA	NA	NA	NA	NA			NA	NA	NA	NA	NA	NA	NA	NA	NA
contig_1641	28628	40	N	FALSE	NA	NA	NA	NA	NA	NA	NA	NA	NA	NA	NA	NA	NA	NA	NA	NA	NA			NA	NA	NA	NA	NA	NA	NA	NA	NA
contig_1642	5858	35	N	FALSE	NA	NA	NA	NA	NA	NA	NA	NA	NA	NA	NA	NA	NA	NA	NA	NA	NA			NA	NA	NA	NA	NA	NA	NA	NA	NA
contig_1644	845	635	N	FALSE	NA	NA	NA	NA	NA	NA	NA	NA	NA	NA	NA	NA	NA	NA	NA	NA	NA			NA	NA	NA	NA	NA	NA	NA	NA	NA
contig_1646	511	557	Y	FALSE	NA	NA	NA	NA	NA	NA	NA	NA	NA	NA	NA	NA	NA	NA	NA	NA	NA			NA	NA	NA	NA	NA	NA	NA	NA	NA
contig_1649	676	12	N	FALSE	NA	NA	NA	NA	NA	NA	NA	NA	NA	NA	NA	NA	NA	NA	NA	NA	NA			NA	NA	NA	NA	NA	NA	NA	NA	NA
contig_1657	7075	12	N	FALSE	NA	NA	NA	NA	NA	NA	NA	NA	NA	NA	NA	NA	NA	NA	NA	NA	NA			NA	NA	NA	NA	NA	NA	NA	NA	NA
contig_1658	2002	12	N	FALSE	NA	NA	NA	NA	NA	NA	NA	NA	NA	NA	NA	NA	NA	NA	NA	NA	NA			NA	NA	NA	NA	NA	NA	NA	NA	NA
contig_1659	18233	112	N	FALSE	NA	NA	NA	NA	NA	NA	NA	NA	NA	NA	NA	NA	NA	NA	NA	NA	NA			NA	NA	NA	NA	NA	NA	NA	NA	NA
contig_166	629	8	N	FALSE	NA	NA	NA	NA	NA	NA	NA	NA	NA	NA	NA	NA	NA	NA	NA	NA	NA			NA	NA	NA	NA	NA	NA	NA	NA	NA
contig_1660	21954	77	N	FALSE	NA	NA	NA	NA	NA	NA	NA	NA	NA	NA	NA	NA	NA	NA	NA	NA	NA			NA	NA	NA	NA	NA	NA	NA	NA	NA
contig_1661	5873	80	N	FALSE	NA	NA	NA	NA	NA	NA	NA	NA	NA	NA	NA	NA	NA	NA	NA	NA	NA			NA	NA	NA	NA	NA	NA	NA	NA	NA
contig_1662	42569	80	N	FALSE	NA	NA	NA	NA	NA	NA	NA	NA	NA	NA	NA	NA	NA	NA	NA	NA	NA			NA	NA	NA	NA	NA	NA	NA	NA	NA
contig_1663	4665	131	N	FALSE	NA	NA	NA	NA	NA	NA	NA	NA	NA	NA	NA	NA	NA	NA	NA	NA	NA			NA	NA	NA	NA	NA	NA	NA	NA	NA
contig_1664	530	31	N	FALSE	NA	NA	NA	NA	NA	NA	NA	NA	NA	NA	NA	NA	NA	NA	NA	NA	NA			NA	NA	NA	NA	NA	NA	NA	NA	NA
contig_1665	907	210	Y	FALSE	NA	NA	NA	NA	NA	NA	NA	NA	NA	NA	NA	NA	NA	NA	NA	NA	NA			NA	NA	NA	NA	NA	NA	NA	NA	NA
contig_1666	740	220	N	FALSE	NA	NA	NA	NA	NA	NA	NA	NA	NA	NA	NA	NA	NA	NA	NA	NA	NA			NA	NA	NA	NA	NA	NA	NA	NA	NA
contig_1667	14981	133	N	FALSE	NA	NA	NA	NA	NA	NA	NA	NA	NA	NA	NA	NA	NA	NA	NA	NA	NA			NA	NA	NA	NA	NA	NA	NA	NA	NA
contig_1669	57515	15	N	FALSE	NA	NA	NA	NA	NA	NA	NA	NA	NA	NA	NA	NA	NA	NA	NA	NA	NA			NA	NA	NA	NA	NA	NA	NA	NA	NA
contig_167	380	26	N	FALSE	NA	NA	NA	NA	NA	NA	NA	NA	NA	NA	NA	NA	NA	NA	NA	NA	NA			NA	NA	NA	NA	NA	NA	NA	NA	NA
contig_1678	7844	29	N	FALSE	NA	NA	NA	NA	NA	NA	NA	NA	NA	NA	NA	NA	NA	NA	NA	NA	NA			NA	NA	NA	NA	NA	NA	NA	NA	NA
contig_1680	2566	69	N	FALSE	NA	NA	NA	NA	NA	NA	NA	NA	NA	NA	NA	NA	NA	NA	NA	NA	NA			NA	NA	NA	NA	NA	NA	NA	NA	NA
contig_1681	1645	10	N	FALSE	NA	NA	NA	NA	NA	NA	NA	NA	NA	NA	NA	NA	NA	NA	NA	NA	NA			NA	NA	NA	NA	NA	NA	NA	NA	NA
contig_1683	6374	79	N	FALSE	NA	NA	NA	NA	NA	NA	NA	NA	NA	NA	NA	NA	NA	NA	NA	NA	NA			NA	NA	NA	NA	NA	NA	NA	NA	NA
contig_1685	8624	12	N	FALSE	NA	NA	NA	NA	NA	NA	NA	NA	NA	NA	NA	NA	NA	NA	NA	NA	NA			NA	NA	NA	NA	NA	NA	NA	NA	NA
contig_1686	7338	102	N	FALSE	NA	NA	NA	NA	NA	NA	NA	NA	NA	NA	NA	NA	NA	NA	NA	NA	NA			NA	NA	NA	NA	NA	NA	NA	NA	NA
contig_1687	3057	8	N	FALSE	NA	NA	NA	NA	NA	NA	NA	NA	NA	NA	NA	NA	NA	NA	NA	NA	NA			NA	NA	NA	NA	NA	NA	NA	NA	NA
contig_1688	983	37	N	FALSE	NA	NA	NA	NA	NA	NA	NA	NA	NA	NA	NA	NA	NA	NA	NA	NA	NA			NA	NA	NA	NA	NA	NA	NA	NA	NA
contig_169	1384	95	N	FALSE	NA	NA	NA	NA	NA	NA	NA	NA	NA	NA	NA	NA	NA	NA	NA	NA	NA			NA	NA	NA	NA	NA	NA	NA	NA	NA
contig_1692	9088	5	N	FALSE	NA	NA	NA	NA	NA	NA	NA	NA	NA	NA	NA	NA	NA	NA	NA	NA	NA			NA	NA	NA	NA	NA	NA	NA	NA	NA
contig_170	491	21	N	FALSE	NA	NA	NA	NA	NA	NA	NA	NA	NA	NA	NA	NA	NA	NA	NA	NA	NA			NA	NA	NA	NA	NA	NA	NA	NA	NA
contig_1707	1348	261	N	FALSE	NA	NA	NA	NA	NA	NA	NA	NA	NA	NA	NA	NA	NA	NA	NA	NA	NA			NA	NA	NA	NA	NA	NA	NA	NA	NA
contig_1709	34299	25	N	FALSE	NA	NA	NA	NA	NA	NA	NA	NA	NA	NA	NA	NA	NA	NA	NA	NA	NA			NA	NA	NA	NA	NA	NA	NA	NA	NA
contig_171	499	15	N	FALSE	NA	NA	NA	NA	NA	NA	NA	NA	NA	NA	NA	NA	NA	NA	NA	NA	NA			NA	NA	NA	NA	NA	NA	NA	NA	NA
contig_1712	21565	45	N	FALSE	NA	NA	NA	NA	NA	NA	NA	NA	NA	NA	NA	NA	NA	NA	NA	NA	NA			NA	NA	NA	NA	NA	NA	NA	NA	NA
contig_1713	23351	51	N	FALSE	NA	NA	NA	NA	NA	NA	NA	NA	NA	NA	NA	NA	NA	NA	NA	NA	NA			NA	NA	NA	NA	NA	NA	NA	NA	NA
contig_1715	57505	25	N	FALSE	NA	NA	NA	NA	NA	NA	NA	NA	NA	NA	NA	NA	NA	NA	NA	NA	NA			NA	NA	NA	NA	NA	NA	NA	NA	NA
contig_1716	9024	52	Y	FALSE	NA	NA	NA	NA	NA	NA	NA	NA	NA	NA	NA	NA	NA	NA	NA	NA	NA			NA	NA	NA	NA	NA	NA	NA	NA	NA
contig_1717	33032	34	N	FALSE	NA	NA	NA	NA	NA	NA	NA	NA	NA	NA	NA	NA	NA	NA	NA	NA	NA			NA	NA	NA	NA	NA	NA	NA	NA	NA
contig_1718	78285	21	N	FALSE	NA	NA	NA	NA	NA	NA	NA	NA	NA	NA	NA	NA	NA	NA	NA	NA	NA			NA	NA	NA	NA	NA	NA	NA	NA	NA
contig_172	290	7	N	FALSE	NA	NA	NA	NA	NA	NA	NA	NA	NA	NA	NA	NA	NA	NA	NA	NA	NA			NA	NA	NA	NA	NA	NA	NA	NA	NA
contig_1720	530	868	N	FALSE	NA	NA	NA	NA	NA	NA	NA	NA	NA	NA	NA	NA	NA	NA	NA	NA	NA			NA	NA	NA	NA	NA	NA	NA	NA	NA
contig_1722	17028	23	N	FALSE	NA	NA	NA	NA	NA	NA	NA	NA	NA	NA	NA	NA	NA	NA	NA	NA	NA			NA	NA	NA	NA	NA	NA	NA	NA	NA
contig_1727	14103	77	N	FALSE	NA	NA	NA	NA	NA	NA	NA	NA	NA	NA	NA	NA	NA	NA	NA	NA	NA			NA	NA	NA	NA	NA	NA	NA	NA	NA
contig_1728	12078	113	N	FALSE	NA	NA	NA	NA	NA	NA	NA	NA	NA	NA	NA	NA	NA	NA	NA	NA	NA			NA	NA	NA	NA	NA	NA	NA	NA	NA
contig_1729	11636	17	N	FALSE	NA	NA	NA	NA	NA	NA	NA	NA	NA	NA	NA	NA	NA	NA	NA	NA	NA			NA	NA	NA	NA	NA	NA	NA	NA	NA
contig_173	724	5	N	FALSE	NA	NA	NA	NA	NA	NA	NA	NA	NA	NA	NA	NA	NA	NA	NA	NA	NA			NA	NA	NA	NA	NA	NA	NA	NA	NA
contig_1731	12687	10	N	FALSE	NA	NA	NA	NA	NA	NA	NA	NA	NA	NA	NA	NA	NA	NA	NA	NA	NA			NA	NA	NA	NA	NA	NA	NA	NA	NA
contig_1733	40692	60	N	FALSE	NA	NA	NA	NA	NA	NA	NA	NA	NA	NA	NA	NA	NA	NA	NA	NA	NA			NA	NA	NA	NA	NA	NA	NA	NA	NA
contig_1736	1157	53	N	FALSE	NA	NA	NA	NA	NA	NA	NA	NA	NA	NA	NA	NA	NA	NA	NA	NA	NA			NA	NA	NA	NA	NA	NA	NA	NA	NA
contig_1739	4809	122	N	FALSE	NA	NA	NA	NA	NA	NA	NA	NA	NA	NA	NA	NA	NA	NA	NA	NA	NA			NA	NA	NA	NA	NA	NA	NA	NA	NA
contig_1744	1908	35	N	FALSE	NA	NA	NA	NA	NA	NA	NA	NA	NA	NA	NA	NA	NA	NA	NA	NA	NA			NA	NA	NA	NA	NA	NA	NA	NA	NA
contig_175	590	95	N	FALSE	NA	NA	NA	NA	NA	NA	NA	NA	NA	NA	NA	NA	NA	NA	NA	NA	NA			NA	NA	NA	NA	NA	NA	NA	NA	NA
contig_1759	538	39	N	FALSE	NA	NA	NA	NA	NA	NA	NA	NA	NA	NA	NA	NA	NA	NA	NA	NA	NA			NA	NA	NA	NA	NA	NA	NA	NA	NA
contig_1761	13436	39	N	FALSE	NA	NA	NA	NA	NA	NA	NA	NA	NA	NA	NA	NA	NA	NA	NA	NA	NA			NA	NA	NA	NA	NA	NA	NA	NA	NA
contig_1762	13286	159	N	FALSE	NA	NA	NA	NA	NA	NA	NA	NA	NA	NA	NA	NA	NA	NA	NA	NA	NA			NA	NA	NA	NA	NA	NA	NA	NA	NA
contig_1763	793	10	Y	FALSE	NA	NA	NA	NA	NA	NA	NA	NA	NA	NA	NA	NA	NA	NA	NA	NA	NA			NA	NA	NA	NA	NA	NA	NA	NA	NA
contig_1766	18267	48	N	FALSE	NA	NA	NA	NA	NA	NA	NA	NA	NA	NA	NA	NA	NA	NA	NA	NA	NA			NA	NA	NA	NA	NA	NA	NA	NA	NA
contig_1767	5386	81	N	FALSE	NA	NA	NA	NA	NA	NA	NA	NA	NA	NA	NA	NA	NA	NA	NA	NA	NA			NA	NA	NA	NA	NA	NA	NA	NA	NA
contig_1768	6812	16	N	FALSE	NA	NA	NA	NA	NA	NA	NA	NA	NA	NA	NA	NA	NA	NA	NA	NA	NA			NA	NA	NA	NA	NA	NA	NA	NA	NA
contig_1771	507	135	N	FALSE	NA	NA	NA	NA	NA	NA	NA	NA	NA	NA	NA	NA	NA	NA	NA	NA	NA			NA	NA	NA	NA	NA	NA	NA	NA	NA
contig_1772	703	12	N	FALSE	NA	NA	NA	NA	NA	NA	NA	NA	NA	NA	NA	NA	NA	NA	NA	NA	NA			NA	NA	NA	NA	NA	NA	NA	NA	NA
contig_1773	7217	118	N	FALSE	NA	NA	NA	NA	NA	NA	NA	NA	NA	NA	NA	NA	NA	NA	NA	NA	NA			NA	NA	NA	NA	NA	NA	NA	NA	NA
contig_1777	39330	49	N	FALSE	NA	NA	NA	NA	NA	NA	NA	NA	NA	NA	NA	NA	NA	NA	NA	NA	NA			NA	NA	NA	NA	NA	NA	NA	NA	NA
contig_1779	16032	67	N	FALSE	NA	NA	NA	NA	NA	NA	NA	NA	NA	NA	NA	NA	NA	NA	NA	NA	NA			NA	NA	NA	NA	NA	NA	NA	NA	NA
contig_1785	19780	77	N	FALSE	NA	NA	NA	NA	NA	NA	NA	NA	NA	NA	NA	NA	NA	NA	NA	NA	NA			NA	NA	NA	NA	NA	NA	NA	NA	NA
contig_1789	920	9	Y	FALSE	NA	NA	NA	NA	NA	NA	NA	NA	NA	NA	NA	NA	NA	NA	NA	NA	NA			NA	NA	NA	NA	NA	NA	NA	NA	NA
contig_1790	4299	53	N	FALSE	NA	NA	NA	NA	NA	NA	NA	NA	NA	NA	NA	NA	NA	NA	NA	NA	NA			NA	NA	NA	NA	NA	NA	NA	NA	NA
contig_1792	2111	76	N	FALSE	NA	NA	NA	NA	NA	NA	NA	NA	NA	NA	NA	NA	NA	NA	NA	NA	NA			NA	NA	NA	NA	NA	NA	NA	NA	NA
contig_18	4702	186	N	FALSE	NA	NA	NA	NA	NA	NA	NA	NA	NA	NA	NA	NA	NA	NA	NA	NA	NA			NA	NA	NA	NA	NA	NA	NA	NA	NA
contig_1801	848	10	Y	FALSE	NA	NA	NA	NA	NA	NA	NA	NA	NA	NA	NA	NA	NA	NA	NA	NA	NA			NA	NA	NA	NA	NA	NA	NA	NA	NA
contig_1805	28	22	N	FALSE	NA	NA	NA	NA	NA	NA	NA	NA	NA	NA	NA	NA	NA	NA	NA	NA	NA			NA	NA	NA	NA	NA	NA	NA	NA	NA
contig_181	492	10	N	FALSE	NA	NA	NA	NA	NA	NA	NA	NA	NA	NA	NA	NA	NA	NA	NA	NA	NA			NA	NA	NA	NA	NA	NA	NA	NA	NA
contig_1819	19109	38	N	FALSE	NA	NA	NA	NA	NA	NA	NA	NA	NA	NA	NA	NA	NA	NA	NA	NA	NA			NA	NA	NA	NA	NA	NA	NA	NA	NA
contig_182	1313	9	N	FALSE	NA	NA	NA	NA	NA	NA	NA	NA	NA	NA	NA	NA	NA	NA	NA	NA	NA			NA	NA	NA	NA	NA	NA	NA	NA	NA
contig_1826	797	5	N	FALSE	NA	NA	NA	NA	NA	NA	NA	NA	NA	NA	NA	NA	NA	NA	NA	NA	NA			NA	NA	NA	NA	NA	NA	NA	NA	NA
contig_1827	1099	204	N	FALSE	NA	NA	NA	NA	NA	NA	NA	NA	NA	NA	NA	NA	NA	NA	NA	NA	NA			NA	NA	NA	NA	NA	NA	NA	NA	NA
contig_1828	1091	178	N	FALSE	NA	NA	NA	NA	NA	NA	NA	NA	NA	NA	NA	NA	NA	NA	NA	NA	NA			NA	NA	NA	NA	NA	NA	NA	NA	NA
contig_1829	617	20	N	FALSE	NA	NA	NA	NA	NA	NA	NA	NA	NA	NA	NA	NA	NA	NA	NA	NA	NA			NA	NA	NA	NA	NA	NA	NA	NA	NA
contig_183	8	16	N	FALSE	NA	NA	NA	NA	NA	NA	NA	NA	NA	NA	NA	NA	NA	NA	NA	NA	NA			NA	NA	NA	NA	NA	NA	NA	NA	NA
contig_1830	911	45	N	FALSE	NA	NA	NA	NA	NA	NA	NA	NA	NA	NA	NA	NA	NA	NA	NA	NA	NA			NA	NA	NA	NA	NA	NA	NA	NA	NA
contig_1831	974	36	N	FALSE	NA	NA	NA	NA	NA	NA	NA	NA	NA	NA	NA	NA	NA	NA	NA	NA	NA			NA	NA	NA	NA	NA	NA	NA	NA	NA
contig_1840	2123	38	N	FALSE	NA	NA	NA	NA	NA	NA	NA	NA	NA	NA	NA	NA	NA	NA	NA	NA	NA			NA	NA	NA	NA	NA	NA	NA	NA	NA
contig_1841	13773	40	N	FALSE	NA	NA	NA	NA	NA	NA	NA	NA	NA	NA	NA	NA	NA	NA	NA	NA	NA			NA	NA	NA	NA	NA	NA	NA	NA	NA
contig_1842	13128	94	N	FALSE	NA	NA	NA	NA	NA	NA	NA	NA	NA	NA	NA	NA	NA	NA	NA	NA	NA			NA	NA	NA	NA	NA	NA	NA	NA	NA
contig_1845	1753	40	N	FALSE	NA	NA	NA	NA	NA	NA	NA	NA	NA	NA	NA	NA	NA	NA	NA	NA	NA			NA	NA	NA	NA	NA	NA	NA	NA	NA
contig_1846	21739	98	N	FALSE	NA	NA	NA	NA	NA	NA	NA	NA	NA	NA	NA	NA	NA	NA	NA	NA	NA			NA	NA	NA	NA	NA	NA	NA	NA	NA
contig_1851	532	88	N	FALSE	NA	NA	NA	NA	NA	NA	NA	NA	NA	NA	NA	NA	NA	NA	NA	NA	NA			NA	NA	NA	NA	NA	NA	NA	NA	NA
contig_1852	8216	29	N	FALSE	NA	NA	NA	NA	NA	NA	NA	NA	NA	NA	NA	NA	NA	NA	NA	NA	NA			NA	NA	NA	NA	NA	NA	NA	NA	NA
contig_1853	12428	32	N	FALSE	NA	NA	NA	NA	NA	NA	NA	NA	NA	NA	NA	NA	NA	NA	NA	NA	NA			NA	NA	NA	NA	NA	NA	NA	NA	NA
contig_1854	615	114	N	FALSE	NA	NA	NA	NA	NA	NA	NA	NA	NA	NA	NA	NA	NA	NA	NA	NA	NA			NA	NA	NA	NA	NA	NA	NA	NA	NA
contig_186	1000	13	N	FALSE	NA	NA	NA	NA	NA	NA	NA	NA	NA	NA	NA	NA	NA	NA	NA	NA	NA			NA	NA	NA	NA	NA	NA	NA	NA	NA
contig_1861	623	6	N	FALSE	NA	NA	NA	NA	NA	NA	NA	NA	NA	NA	NA	NA	NA	NA	NA	NA	NA			NA	NA	NA	NA	NA	NA	NA	NA	NA
contig_1862	1426	618	N	FALSE	NA	NA	NA	NA	NA	NA	NA	NA	NA	NA	NA	NA	NA	NA	NA	NA	NA			NA	NA	NA	NA	NA	NA	NA	NA	NA
contig_1863	4751	12	N	FALSE	NA	NA	NA	NA	NA	NA	NA	NA	NA	NA	NA	NA	NA	NA	NA	NA	NA			NA	NA	NA	NA	NA	NA	NA	NA	NA
contig_1864	5037	30	N	FALSE	NA	NA	NA	NA	NA	NA	NA	NA	NA	NA	NA	NA	NA	NA	NA	NA	NA			NA	NA	NA	NA	NA	NA	NA	NA	NA
contig_1865	5938	10	N	FALSE	NA	NA	NA	NA	NA	NA	NA	NA	NA	NA	NA	NA	NA	NA	NA	NA	NA			NA	NA	NA	NA	NA	NA	NA	NA	NA
contig_1869	3531	45	N	FALSE	NA	NA	NA	NA	NA	NA	NA	NA	NA	NA	NA	NA	NA	NA	NA	NA	NA			NA	NA	NA	NA	NA	NA	NA	NA	NA
contig_187	482	183	N	FALSE	NA	NA	NA	NA	NA	NA	NA	NA	NA	NA	NA	NA	NA	NA	NA	NA	NA			NA	NA	NA	NA	NA	NA	NA	NA	NA
contig_1870	28370	75	N	FALSE	NA	NA	NA	NA	NA	NA	NA	NA	NA	NA	NA	NA	NA	NA	NA	NA	NA			NA	NA	NA	NA	NA	NA	NA	NA	NA
contig_1871	10514	128	N	FALSE	NA	NA	NA	NA	NA	NA	NA	NA	NA	NA	NA	NA	NA	NA	NA	NA	NA			NA	NA	NA	NA	NA	NA	NA	NA	NA
contig_1872	10409	30	N	FALSE	NA	NA	NA	NA	NA	NA	NA	NA	NA	NA	NA	NA	NA	NA	NA	NA	NA			NA	NA	NA	NA	NA	NA	NA	NA	NA
contig_1873	5369	14	N	FALSE	NA	NA	NA	NA	NA	NA	NA	NA	NA	NA	NA	NA	NA	NA	NA	NA	NA			NA	NA	NA	NA	NA	NA	NA	NA	NA
contig_1876	17190	63	N	FALSE	NA	NA	NA	NA	NA	NA	NA	NA	NA	NA	NA	NA	NA	NA	NA	NA	NA			NA	NA	NA	NA	NA	NA	NA	NA	NA
contig_1877	29090	168	N	FALSE	NA	NA	NA	NA	NA	NA	NA	NA	NA	NA	NA	NA	NA	NA	NA	NA	NA			NA	NA	NA	NA	NA	NA	NA	NA	NA
contig_1878	16977	54	N	FALSE	NA	NA	NA	NA	NA	NA	NA	NA	NA	NA	NA	NA	NA	NA	NA	NA	NA			NA	NA	NA	NA	NA	NA	NA	NA	NA
contig_1879	7965	12	N	FALSE	NA	NA	NA	NA	NA	NA	NA	NA	NA	NA	NA	NA	NA	NA	NA	NA	NA			NA	NA	NA	NA	NA	NA	NA	NA	NA
contig_1883	18928	54	N	FALSE	NA	NA	NA	NA	NA	NA	NA	NA	NA	NA	NA	NA	NA	NA	NA	NA	NA			NA	NA	NA	NA	NA	NA	NA	NA	NA
contig_1885	14838	19	N	FALSE	NA	NA	NA	NA	NA	NA	NA	NA	NA	NA	NA	NA	NA	NA	NA	NA	NA			NA	NA	NA	NA	NA	NA	NA	NA	NA
contig_1886	1252	19	N	FALSE	NA	NA	NA	NA	NA	NA	NA	NA	NA	NA	NA	NA	NA	NA	NA	NA	NA			NA	NA	NA	NA	NA	NA	NA	NA	NA
contig_1893	686	10	Y	FALSE	NA	NA	NA	NA	NA	NA	NA	NA	NA	NA	NA	NA	NA	NA	NA	NA	NA			NA	NA	NA	NA	NA	NA	NA	NA	NA
contig_1894	13503	50	N	FALSE	NA	NA	NA	NA	NA	NA	NA	NA	NA	NA	NA	NA	NA	NA	NA	NA	NA			NA	NA	NA	NA	NA	NA	NA	NA	NA
contig_1895	37187	21	N	FALSE	NA	NA	NA	NA	NA	NA	NA	NA	NA	NA	NA	NA	NA	NA	NA	NA	NA			NA	NA	NA	NA	NA	NA	NA	NA	NA
contig_1896	639	60	N	FALSE	NA	NA	NA	NA	NA	NA	NA	NA	NA	NA	NA	NA	NA	NA	NA	NA	NA			NA	NA	NA	NA	NA	NA	NA	NA	NA
contig_190	520	50	N	FALSE	NA	NA	NA	NA	NA	NA	NA	NA	NA	NA	NA	NA	NA	NA	NA	NA	NA			NA	NA	NA	NA	NA	NA	NA	NA	NA
contig_1906	39758	12	N	FALSE	NA	NA	NA	NA	NA	NA	NA	NA	NA	NA	NA	NA	NA	NA	NA	NA	NA			NA	NA	NA	NA	NA	NA	NA	NA	NA
contig_1915	544	10	N	FALSE	NA	NA	NA	NA	NA	NA	NA	NA	NA	NA	NA	NA	NA	NA	NA	NA	NA			NA	NA	NA	NA	NA	NA	NA	NA	NA
contig_1917	1151	17	N	FALSE	NA	NA	NA	NA	NA	NA	NA	NA	NA	NA	NA	NA	NA	NA	NA	NA	NA			NA	NA	NA	NA	NA	NA	NA	NA	NA
contig_192	489	52	N	FALSE	NA	NA	NA	NA	NA	NA	NA	NA	NA	NA	NA	NA	NA	NA	NA	NA	NA			NA	NA	NA	NA	NA	NA	NA	NA	NA
contig_1922	3006	63	N	FALSE	NA	NA	NA	NA	NA	NA	NA	NA	NA	NA	NA	NA	NA	NA	NA	NA	NA			NA	NA	NA	NA	NA	NA	NA	NA	NA
contig_1923	15773	58	N	FALSE	NA	NA	NA	NA	NA	NA	NA	NA	NA	NA	NA	NA	NA	NA	NA	NA	NA			NA	NA	NA	NA	NA	NA	NA	NA	NA
contig_1924	24585	59	N	FALSE	NA	NA	NA	NA	NA	NA	NA	NA	NA	NA	NA	NA	NA	NA	NA	NA	NA			NA	NA	NA	NA	NA	NA	NA	NA	NA
contig_1925	4796	10	N	FALSE	NA	NA	NA	NA	NA	NA	NA	NA	NA	NA	NA	NA	NA	NA	NA	NA	NA			NA	NA	NA	NA	NA	NA	NA	NA	NA
contig_1929	19280	31	N	FALSE	NA	NA	NA	NA	NA	NA	NA	NA	NA	NA	NA	NA	NA	NA	NA	NA	NA			NA	NA	NA	NA	NA	NA	NA	NA	NA
contig_193	4832	16	N	FALSE	NA	NA	NA	NA	NA	NA	NA	NA	NA	NA	NA	NA	NA	NA	NA	NA	NA			NA	NA	NA	NA	NA	NA	NA	NA	NA
contig_1931	30474	30	N	FALSE	NA	NA	NA	NA	NA	NA	NA	NA	NA	NA	NA	NA	NA	NA	NA	NA	NA			NA	NA	NA	NA	NA	NA	NA	NA	NA
contig_1932	901	114	N	FALSE	NA	NA	NA	NA	NA	NA	NA	NA	NA	NA	NA	NA	NA	NA	NA	NA	NA			NA	NA	NA	NA	NA	NA	NA	NA	NA
contig_1933	705	20	N	FALSE	NA	NA	NA	NA	NA	NA	NA	NA	NA	NA	NA	NA	NA	NA	NA	NA	NA			NA	NA	NA	NA	NA	NA	NA	NA	NA
contig_1934	549	54	N	FALSE	NA	NA	NA	NA	NA	NA	NA	NA	NA	NA	NA	NA	NA	NA	NA	NA	NA			NA	NA	NA	NA	NA	NA	NA	NA	NA
contig_1935	236	9	N	FALSE	NA	NA	NA	NA	NA	NA	NA	NA	NA	NA	NA	NA	NA	NA	NA	NA	NA			NA	NA	NA	NA	NA	NA	NA	NA	NA
contig_1936	1366	360	N	FALSE	NA	NA	NA	NA	NA	NA	NA	NA	NA	NA	NA	NA	NA	NA	NA	NA	NA			NA	NA	NA	NA	NA	NA	NA	NA	NA
contig_1937	31898	17	N	FALSE	NA	NA	NA	NA	NA	NA	NA	NA	NA	NA	NA	NA	NA	NA	NA	NA	NA			NA	NA	NA	NA	NA	NA	NA	NA	NA
contig_1942	2693	11	N	FALSE	NA	NA	NA	NA	NA	NA	NA	NA	NA	NA	NA	NA	NA	NA	NA	NA	NA			NA	NA	NA	NA	NA	NA	NA	NA	NA
contig_1943	11686	60	N	FALSE	NA	NA	NA	NA	NA	NA	NA	NA	NA	NA	NA	NA	NA	NA	NA	NA	NA			NA	NA	NA	NA	NA	NA	NA	NA	NA
contig_1945	6592	79	N	FALSE	NA	NA	NA	NA	NA	NA	NA	NA	NA	NA	NA	NA	NA	NA	NA	NA	NA			NA	NA	NA	NA	NA	NA	NA	NA	NA
contig_1946	76682	28	N	FALSE	NA	NA	NA	NA	NA	NA	NA	NA	NA	NA	NA	NA	NA	NA	NA	NA	NA			NA	NA	NA	NA	NA	NA	NA	NA	NA
contig_1947	1907	11	N	FALSE	NA	NA	NA	NA	NA	NA	NA	NA	NA	NA	NA	NA	NA	NA	NA	NA	NA			NA	NA	NA	NA	NA	NA	NA	NA	NA
contig_1955	1559	20	N	FALSE	NA	NA	NA	NA	NA	NA	NA	NA	NA	NA	NA	NA	NA	NA	NA	NA	NA			NA	NA	NA	NA	NA	NA	NA	NA	NA
contig_1956	2731	608	N	FALSE	NA	NA	NA	NA	NA	NA	NA	NA	NA	NA	NA	NA	NA	NA	NA	NA	NA			NA	NA	NA	NA	NA	NA	NA	NA	NA
contig_1959	47	139	N	FALSE	NA	NA	NA	NA	NA	NA	NA	NA	NA	NA	NA	NA	NA	NA	NA	NA	NA			NA	NA	NA	NA	NA	NA	NA	NA	NA
contig_1960	542	10	Y	FALSE	NA	NA	NA	NA	NA	NA	NA	NA	NA	NA	NA	NA	NA	NA	NA	NA	NA			NA	NA	NA	NA	NA	NA	NA	NA	NA
contig_1961	23892	43	N	FALSE	NA	NA	NA	NA	NA	NA	NA	NA	NA	NA	NA	NA	NA	NA	NA	NA	NA			NA	NA	NA	NA	NA	NA	NA	NA	NA
contig_1962	10342	38	N	FALSE	NA	NA	NA	NA	NA	NA	NA	NA	NA	NA	NA	NA	NA	NA	NA	NA	NA			NA	NA	NA	NA	NA	NA	NA	NA	NA
contig_1963	19042	56	N	FALSE	NA	NA	NA	NA	NA	NA	NA	NA	NA	NA	NA	NA	NA	NA	NA	NA	NA			NA	NA	NA	NA	NA	NA	NA	NA	NA
contig_1964	795	84	N	FALSE	NA	NA	NA	NA	NA	NA	NA	NA	NA	NA	NA	NA	NA	NA	NA	NA	NA			NA	NA	NA	NA	NA	NA	NA	NA	NA
contig_1966	6944	70	Y	FALSE	NA	NA	NA	NA	NA	NA	NA	NA	NA	NA	NA	NA	NA	NA	NA	NA	NA			NA	NA	NA	NA	NA	NA	NA	NA	NA
contig_1967	3507	10	N	FALSE	NA	NA	NA	NA	NA	NA	NA	NA	NA	NA	NA	NA	NA	NA	NA	NA	NA			NA	NA	NA	NA	NA	NA	NA	NA	NA
contig_1968	751	226	N	FALSE	NA	NA	NA	NA	NA	NA	NA	NA	NA	NA	NA	NA	NA	NA	NA	NA	NA			NA	NA	NA	NA	NA	NA	NA	NA	NA
contig_1969	1666	13	N	FALSE	NA	NA	NA	NA	NA	NA	NA	NA	NA	NA	NA	NA	NA	NA	NA	NA	NA			NA	NA	NA	NA	NA	NA	NA	NA	NA
contig_197	354	5	N	FALSE	NA	NA	NA	NA	NA	NA	NA	NA	NA	NA	NA	NA	NA	NA	NA	NA	NA			NA	NA	NA	NA	NA	NA	NA	NA	NA
contig_1972	12049	100	N	FALSE	NA	NA	NA	NA	NA	NA	NA	NA	NA	NA	NA	NA	NA	NA	NA	NA	NA			NA	NA	NA	NA	NA	NA	NA	NA	NA
contig_1973	27402	33	N	FALSE	NA	NA	NA	NA	NA	NA	NA	NA	NA	NA	NA	NA	NA	NA	NA	NA	NA			NA	NA	NA	NA	NA	NA	NA	NA	NA
contig_1979	69030	190	N	FALSE	NA	NA	NA	NA	NA	NA	NA	NA	NA	NA	NA	NA	NA	NA	NA	NA	NA			NA	NA	NA	NA	NA	NA	NA	NA	NA
contig_1980	3083	29	N	FALSE	NA	NA	NA	NA	NA	NA	NA	NA	NA	NA	NA	NA	NA	NA	NA	NA	NA			NA	NA	NA	NA	NA	NA	NA	NA	NA
contig_1981	14622	162	N	FALSE	NA	NA	NA	NA	NA	NA	NA	NA	NA	NA	NA	NA	NA	NA	NA	NA	NA			NA	NA	NA	NA	NA	NA	NA	NA	NA
contig_1982	33560	76	N	FALSE	NA	NA	NA	NA	NA	NA	NA	NA	NA	NA	NA	NA	NA	NA	NA	NA	NA			NA	NA	NA	NA	NA	NA	NA	NA	NA
contig_1983	2714	40	N	FALSE	NA	NA	NA	NA	NA	NA	NA	NA	NA	NA	NA	NA	NA	NA	NA	NA	NA			NA	NA	NA	NA	NA	NA	NA	NA	NA
contig_1984	30910	88	N	FALSE	NA	NA	NA	NA	NA	NA	NA	NA	NA	NA	NA	NA	NA	NA	NA	NA	NA			NA	NA	NA	NA	NA	NA	NA	NA	NA
contig_1988	39926	86	N	FALSE	NA	NA	NA	NA	NA	NA	NA	NA	NA	NA	NA	NA	NA	NA	NA	NA	NA			NA	NA	NA	NA	NA	NA	NA	NA	NA
contig_1990	20680	17	N	FALSE	NA	NA	NA	NA	NA	NA	NA	NA	NA	NA	NA	NA	NA	NA	NA	NA	NA			NA	NA	NA	NA	NA	NA	NA	NA	NA
contig_1995	1125	61	N	FALSE	NA	NA	NA	NA	NA	NA	NA	NA	NA	NA	NA	NA	NA	NA	NA	NA	NA			NA	NA	NA	NA	NA	NA	NA	NA	NA
contig_1998	25252	59	N	FALSE	NA	NA	NA	NA	NA	NA	NA	NA	NA	NA	NA	NA	NA	NA	NA	NA	NA			NA	NA	NA	NA	NA	NA	NA	NA	NA
contig_1999	6827	56	N	FALSE	NA	NA	NA	NA	NA	NA	NA	NA	NA	NA	NA	NA	NA	NA	NA	NA	NA			NA	NA	NA	NA	NA	NA	NA	NA	NA
contig_2000	29686	18	N	FALSE	NA	NA	NA	NA	NA	NA	NA	NA	NA	NA	NA	NA	NA	NA	NA	NA	NA			NA	NA	NA	NA	NA	NA	NA	NA	NA
contig_2001	101420	58	N	FALSE	NA	NA	NA	NA	NA	NA	NA	NA	NA	NA	NA	NA	NA	NA	NA	NA	NA			NA	NA	NA	NA	NA	NA	NA	NA	NA
contig_2004	3530	6	N	FALSE	NA	NA	NA	NA	NA	NA	NA	NA	NA	NA	NA	NA	NA	NA	NA	NA	NA			NA	NA	NA	NA	NA	NA	NA	NA	NA
contig_2005	4401	29	N	FALSE	NA	NA	NA	NA	NA	NA	NA	NA	NA	NA	NA	NA	NA	NA	NA	NA	NA			NA	NA	NA	NA	NA	NA	NA	NA	NA
contig_2006	12418	63	N	FALSE	NA	NA	NA	NA	NA	NA	NA	NA	NA	NA	NA	NA	NA	NA	NA	NA	NA			NA	NA	NA	NA	NA	NA	NA	NA	NA
contig_2008	2968	16	N	FALSE	NA	NA	NA	NA	NA	NA	NA	NA	NA	NA	NA	NA	NA	NA	NA	NA	NA			NA	NA	NA	NA	NA	NA	NA	NA	NA
contig_2009	38614	18	N	FALSE	NA	NA	NA	NA	NA	NA	NA	NA	NA	NA	NA	NA	NA	NA	NA	NA	NA			NA	NA	NA	NA	NA	NA	NA	NA	NA
contig_2012	1555	665	N	FALSE	NA	NA	NA	NA	NA	NA	NA	NA	NA	NA	NA	NA	NA	NA	NA	NA	NA			NA	NA	NA	NA	NA	NA	NA	NA	NA
contig_2014	2244	154	N	FALSE	NA	NA	NA	NA	NA	NA	NA	NA	NA	NA	NA	NA	NA	NA	NA	NA	NA			NA	NA	NA	NA	NA	NA	NA	NA	NA
contig_2015	876	56	N	FALSE	NA	NA	NA	NA	NA	NA	NA	NA	NA	NA	NA	NA	NA	NA	NA	NA	NA			NA	NA	NA	NA	NA	NA	NA	NA	NA
contig_2016	767	358	Y	FALSE	NA	NA	NA	NA	NA	NA	NA	NA	NA	NA	NA	NA	NA	NA	NA	NA	NA			NA	NA	NA	NA	NA	NA	NA	NA	NA
contig_2018	12997	47	N	FALSE	NA	NA	NA	NA	NA	NA	NA	NA	NA	NA	NA	NA	NA	NA	NA	NA	NA			NA	NA	NA	NA	NA	NA	NA	NA	NA
contig_2021	1009	10	N	FALSE	NA	NA	NA	NA	NA	NA	NA	NA	NA	NA	NA	NA	NA	NA	NA	NA	NA			NA	NA	NA	NA	NA	NA	NA	NA	NA
contig_2024	735	123	N	FALSE	NA	NA	NA	NA	NA	NA	NA	NA	NA	NA	NA	NA	NA	NA	NA	NA	NA			NA	NA	NA	NA	NA	NA	NA	NA	NA
contig_2028	1021	38	N	FALSE	NA	NA	NA	NA	NA	NA	NA	NA	NA	NA	NA	NA	NA	NA	NA	NA	NA			NA	NA	NA	NA	NA	NA	NA	NA	NA
contig_2030	3867	5	N	FALSE	NA	NA	NA	NA	NA	NA	NA	NA	NA	NA	NA	NA	NA	NA	NA	NA	NA			NA	NA	NA	NA	NA	NA	NA	NA	NA
contig_2033	1117	126	N	FALSE	NA	NA	NA	NA	NA	NA	NA	NA	NA	NA	NA	NA	NA	NA	NA	NA	NA			NA	NA	NA	NA	NA	NA	NA	NA	NA
contig_2035	1177	11	N	FALSE	NA	NA	NA	NA	NA	NA	NA	NA	NA	NA	NA	NA	NA	NA	NA	NA	NA			NA	NA	NA	NA	NA	NA	NA	NA	NA
contig_2036	801	554	Y	FALSE	NA	NA	NA	NA	NA	NA	NA	NA	NA	NA	NA	NA	NA	NA	NA	NA	NA			NA	NA	NA	NA	NA	NA	NA	NA	NA
contig_2043	642	323	Y	FALSE	NA	NA	NA	NA	NA	NA	NA	NA	NA	NA	NA	NA	NA	NA	NA	NA	NA			NA	NA	NA	NA	NA	NA	NA	NA	NA
contig_2044	533	530	N	FALSE	NA	NA	NA	NA	NA	NA	NA	NA	NA	NA	NA	NA	NA	NA	NA	NA	NA			NA	NA	NA	NA	NA	NA	NA	NA	NA
contig_2045	270	13	N	FALSE	NA	NA	NA	NA	NA	NA	NA	NA	NA	NA	NA	NA	NA	NA	NA	NA	NA			NA	NA	NA	NA	NA	NA	NA	NA	NA
contig_2046	769	160	Y	FALSE	NA	NA	NA	NA	NA	NA	NA	NA	NA	NA	NA	NA	NA	NA	NA	NA	NA			NA	NA	NA	NA	NA	NA	NA	NA	NA
contig_2048	509	4	N	FALSE	NA	NA	NA	NA	NA	NA	NA	NA	NA	NA	NA	NA	NA	NA	NA	NA	NA			NA	NA	NA	NA	NA	NA	NA	NA	NA
contig_2049	640	9	Y	FALSE	NA	NA	NA	NA	NA	NA	NA	NA	NA	NA	NA	NA	NA	NA	NA	NA	NA			NA	NA	NA	NA	NA	NA	NA	NA	NA
contig_205	247	9	N	FALSE	NA	NA	NA	NA	NA	NA	NA	NA	NA	NA	NA	NA	NA	NA	NA	NA	NA			NA	NA	NA	NA	NA	NA	NA	NA	NA
contig_2050	1376	111	N	FALSE	NA	NA	NA	NA	NA	NA	NA	NA	NA	NA	NA	NA	NA	NA	NA	NA	NA			NA	NA	NA	NA	NA	NA	NA	NA	NA
contig_2058	2149	98	N	FALSE	NA	NA	NA	NA	NA	NA	NA	NA	NA	NA	NA	NA	NA	NA	NA	NA	NA			NA	NA	NA	NA	NA	NA	NA	NA	NA
contig_2061	678	129	N	FALSE	NA	NA	NA	NA	NA	NA	NA	NA	NA	NA	NA	NA	NA	NA	NA	NA	NA			NA	NA	NA	NA	NA	NA	NA	NA	NA
contig_2062	1611	121	N	FALSE	NA	NA	NA	NA	NA	NA	NA	NA	NA	NA	NA	NA	NA	NA	NA	NA	NA			NA	NA	NA	NA	NA	NA	NA	NA	NA
contig_2069	9993	21	N	FALSE	NA	NA	NA	NA	NA	NA	NA	NA	NA	NA	NA	NA	NA	NA	NA	NA	NA			NA	NA	NA	NA	NA	NA	NA	NA	NA
contig_2070	9759	107	N	FALSE	NA	NA	NA	NA	NA	NA	NA	NA	NA	NA	NA	NA	NA	NA	NA	NA	NA			NA	NA	NA	NA	NA	NA	NA	NA	NA
contig_2071	24752	39	N	FALSE	NA	NA	NA	NA	NA	NA	NA	NA	NA	NA	NA	NA	NA	NA	NA	NA	NA			NA	NA	NA	NA	NA	NA	NA	NA	NA
contig_2073	7435	36	N	FALSE	NA	NA	NA	NA	NA	NA	NA	NA	NA	NA	NA	NA	NA	NA	NA	NA	NA			NA	NA	NA	NA	NA	NA	NA	NA	NA
contig_2074	123715	36	N	FALSE	NA	NA	NA	NA	NA	NA	NA	NA	NA	NA	NA	NA	NA	NA	NA	NA	NA			NA	NA	NA	NA	NA	NA	NA	NA	NA
contig_2077	18131	52	N	FALSE	NA	NA	NA	NA	NA	NA	NA	NA	NA	NA	NA	NA	NA	NA	NA	NA	NA			NA	NA	NA	NA	NA	NA	NA	NA	NA
contig_2081	646	5	N	FALSE	NA	NA	NA	NA	NA	NA	NA	NA	NA	NA	NA	NA	NA	NA	NA	NA	NA			NA	NA	NA	NA	NA	NA	NA	NA	NA
contig_2082	555	81	N	FALSE	NA	NA	NA	NA	NA	NA	NA	NA	NA	NA	NA	NA	NA	NA	NA	NA	NA			NA	NA	NA	NA	NA	NA	NA	NA	NA
contig_2088	1093	11	N	FALSE	NA	NA	NA	NA	NA	NA	NA	NA	NA	NA	NA	NA	NA	NA	NA	NA	NA			NA	NA	NA	NA	NA	NA	NA	NA	NA
contig_2095	1475	27	N	FALSE	NA	NA	NA	NA	NA	NA	NA	NA	NA	NA	NA	NA	NA	NA	NA	NA	NA			NA	NA	NA	NA	NA	NA	NA	NA	NA
contig_2099	729	35	N	FALSE	NA	NA	NA	NA	NA	NA	NA	NA	NA	NA	NA	NA	NA	NA	NA	NA	NA			NA	NA	NA	NA	NA	NA	NA	NA	NA
contig_21	487	60	N	FALSE	NA	NA	NA	NA	NA	NA	NA	NA	NA	NA	NA	NA	NA	NA	NA	NA	NA			NA	NA	NA	NA	NA	NA	NA	NA	NA
contig_210	524	10	N	FALSE	NA	NA	NA	NA	NA	NA	NA	NA	NA	NA	NA	NA	NA	NA	NA	NA	NA			NA	NA	NA	NA	NA	NA	NA	NA	NA
contig_2100	588	29	N	FALSE	NA	NA	NA	NA	NA	NA	NA	NA	NA	NA	NA	NA	NA	NA	NA	NA	NA			NA	NA	NA	NA	NA	NA	NA	NA	NA
contig_2101	676	30	N	FALSE	NA	NA	NA	NA	NA	NA	NA	NA	NA	NA	NA	NA	NA	NA	NA	NA	NA			NA	NA	NA	NA	NA	NA	NA	NA	NA
contig_2106	3073	116	N	FALSE	NA	NA	NA	NA	NA	NA	NA	NA	NA	NA	NA	NA	NA	NA	NA	NA	NA			NA	NA	NA	NA	NA	NA	NA	NA	NA
contig_2108	810	19	N	FALSE	NA	NA	NA	NA	NA	NA	NA	NA	NA	NA	NA	NA	NA	NA	NA	NA	NA			NA	NA	NA	NA	NA	NA	NA	NA	NA
contig_2109	661	4	N	FALSE	NA	NA	NA	NA	NA	NA	NA	NA	NA	NA	NA	NA	NA	NA	NA	NA	NA			NA	NA	NA	NA	NA	NA	NA	NA	NA
contig_2113	1895	7	N	FALSE	NA	NA	NA	NA	NA	NA	NA	NA	NA	NA	NA	NA	NA	NA	NA	NA	NA			NA	NA	NA	NA	NA	NA	NA	NA	NA
contig_2118	1196	108	N	FALSE	NA	NA	NA	NA	NA	NA	NA	NA	NA	NA	NA	NA	NA	NA	NA	NA	NA			NA	NA	NA	NA	NA	NA	NA	NA	NA
contig_2119	546	11	N	FALSE	NA	NA	NA	NA	NA	NA	NA	NA	NA	NA	NA	NA	NA	NA	NA	NA	NA			NA	NA	NA	NA	NA	NA	NA	NA	NA
contig_212	727	58	N	FALSE	NA	NA	NA	NA	NA	NA	NA	NA	NA	NA	NA	NA	NA	NA	NA	NA	NA			NA	NA	NA	NA	NA	NA	NA	NA	NA
contig_2120	15302	33	N	FALSE	NA	NA	NA	NA	NA	NA	NA	NA	NA	NA	NA	NA	NA	NA	NA	NA	NA			NA	NA	NA	NA	NA	NA	NA	NA	NA
contig_2127	2476	16	N	FALSE	NA	NA	NA	NA	NA	NA	NA	NA	NA	NA	NA	NA	NA	NA	NA	NA	NA			NA	NA	NA	NA	NA	NA	NA	NA	NA
contig_2128	39657	37	N	FALSE	NA	NA	NA	NA	NA	NA	NA	NA	NA	NA	NA	NA	NA	NA	NA	NA	NA			NA	NA	NA	NA	NA	NA	NA	NA	NA
contig_2131	16277	55	N	FALSE	NA	NA	NA	NA	NA	NA	NA	NA	NA	NA	NA	NA	NA	NA	NA	NA	NA			NA	NA	NA	NA	NA	NA	NA	NA	NA
contig_2132	21112	9	N	FALSE	NA	NA	NA	NA	NA	NA	NA	NA	NA	NA	NA	NA	NA	NA	NA	NA	NA			NA	NA	NA	NA	NA	NA	NA	NA	NA
contig_2133	11707	43	N	FALSE	NA	NA	NA	NA	NA	NA	NA	NA	NA	NA	NA	NA	NA	NA	NA	NA	NA			NA	NA	NA	NA	NA	NA	NA	NA	NA
contig_2137	1838	280	Y	FALSE	NA	NA	NA	NA	NA	NA	NA	NA	NA	NA	NA	NA	NA	NA	NA	NA	NA			NA	NA	NA	NA	NA	NA	NA	NA	NA
contig_2138	911	272	N	FALSE	NA	NA	NA	NA	NA	NA	NA	NA	NA	NA	NA	NA	NA	NA	NA	NA	NA			NA	NA	NA	NA	NA	NA	NA	NA	NA
contig_2139	1123	376	N	FALSE	NA	NA	NA	NA	NA	NA	NA	NA	NA	NA	NA	NA	NA	NA	NA	NA	NA			NA	NA	NA	NA	NA	NA	NA	NA	NA
contig_2140	2011	310	N	FALSE	NA	NA	NA	NA	NA	NA	NA	NA	NA	NA	NA	NA	NA	NA	NA	NA	NA			NA	NA	NA	NA	NA	NA	NA	NA	NA
contig_2142	512	591	N	FALSE	NA	NA	NA	NA	NA	NA	NA	NA	NA	NA	NA	NA	NA	NA	NA	NA	NA			NA	NA	NA	NA	NA	NA	NA	NA	NA
contig_2143	621	587	N	FALSE	NA	NA	NA	NA	NA	NA	NA	NA	NA	NA	NA	NA	NA	NA	NA	NA	NA			NA	NA	NA	NA	NA	NA	NA	NA	NA
contig_2145	29062	28	N	FALSE	NA	NA	NA	NA	NA	NA	NA	NA	NA	NA	NA	NA	NA	NA	NA	NA	NA			NA	NA	NA	NA	NA	NA	NA	NA	NA
contig_2146	11298	4	N	FALSE	NA	NA	NA	NA	NA	NA	NA	NA	NA	NA	NA	NA	NA	NA	NA	NA	NA			NA	NA	NA	NA	NA	NA	NA	NA	NA
contig_2147	9873	32	N	FALSE	NA	NA	NA	NA	NA	NA	NA	NA	NA	NA	NA	NA	NA	NA	NA	NA	NA			NA	NA	NA	NA	NA	NA	NA	NA	NA
contig_2148	48542	19	N	FALSE	NA	NA	NA	NA	NA	NA	NA	NA	NA	NA	NA	NA	NA	NA	NA	NA	NA			NA	NA	NA	NA	NA	NA	NA	NA	NA
contig_2151	21711	38	N	FALSE	NA	NA	NA	NA	NA	NA	NA	NA	NA	NA	NA	NA	NA	NA	NA	NA	NA			NA	NA	NA	NA	NA	NA	NA	NA	NA
contig_2152	699	29	N	FALSE	NA	NA	NA	NA	NA	NA	NA	NA	NA	NA	NA	NA	NA	NA	NA	NA	NA			NA	NA	NA	NA	NA	NA	NA	NA	NA
contig_2155	572	94	N	FALSE	NA	NA	NA	NA	NA	NA	NA	NA	NA	NA	NA	NA	NA	NA	NA	NA	NA			NA	NA	NA	NA	NA	NA	NA	NA	NA
contig_2156	595	190	N	FALSE	NA	NA	NA	NA	NA	NA	NA	NA	NA	NA	NA	NA	NA	NA	NA	NA	NA			NA	NA	NA	NA	NA	NA	NA	NA	NA
contig_2157	1142	159	N	FALSE	NA	NA	NA	NA	NA	NA	NA	NA	NA	NA	NA	NA	NA	NA	NA	NA	NA			NA	NA	NA	NA	NA	NA	NA	NA	NA
contig_2163	42148	19	N	FALSE	NA	NA	NA	NA	NA	NA	NA	NA	NA	NA	NA	NA	NA	NA	NA	NA	NA			NA	NA	NA	NA	NA	NA	NA	NA	NA
contig_2164	129	8	N	FALSE	NA	NA	NA	NA	NA	NA	NA	NA	NA	NA	NA	NA	NA	NA	NA	NA	NA			NA	NA	NA	NA	NA	NA	NA	NA	NA
contig_2168	29426	19	N	FALSE	NA	NA	NA	NA	NA	NA	NA	NA	NA	NA	NA	NA	NA	NA	NA	NA	NA			NA	NA	NA	NA	NA	NA	NA	NA	NA
contig_2169	27321	5	N	FALSE	NA	NA	NA	NA	NA	NA	NA	NA	NA	NA	NA	NA	NA	NA	NA	NA	NA			NA	NA	NA	NA	NA	NA	NA	NA	NA
contig_217	583	38	N	FALSE	NA	NA	NA	NA	NA	NA	NA	NA	NA	NA	NA	NA	NA	NA	NA	NA	NA			NA	NA	NA	NA	NA	NA	NA	NA	NA
contig_2170	1071	565	N	FALSE	NA	NA	NA	NA	NA	NA	NA	NA	NA	NA	NA	NA	NA	NA	NA	NA	NA			NA	NA	NA	NA	NA	NA	NA	NA	NA
contig_2171	583	538	N	FALSE	NA	NA	NA	NA	NA	NA	NA	NA	NA	NA	NA	NA	NA	NA	NA	NA	NA			NA	NA	NA	NA	NA	NA	NA	NA	NA
contig_2172	1165	557	N	FALSE	NA	NA	NA	NA	NA	NA	NA	NA	NA	NA	NA	NA	NA	NA	NA	NA	NA			NA	NA	NA	NA	NA	NA	NA	NA	NA
contig_2173	1199	10	N	FALSE	NA	NA	NA	NA	NA	NA	NA	NA	NA	NA	NA	NA	NA	NA	NA	NA	NA			NA	NA	NA	NA	NA	NA	NA	NA	NA
contig_2174	1199	10	N	FALSE	NA	NA	NA	NA	NA	NA	NA	NA	NA	NA	NA	NA	NA	NA	NA	NA	NA			NA	NA	NA	NA	NA	NA	NA	NA	NA
contig_2176	19620	21	N	FALSE	NA	NA	NA	NA	NA	NA	NA	NA	NA	NA	NA	NA	NA	NA	NA	NA	NA			NA	NA	NA	NA	NA	NA	NA	NA	NA
contig_218	177	7	N	FALSE	NA	NA	NA	NA	NA	NA	NA	NA	NA	NA	NA	NA	NA	NA	NA	NA	NA			NA	NA	NA	NA	NA	NA	NA	NA	NA
contig_2181	2304	10	N	FALSE	NA	NA	NA	NA	NA	NA	NA	NA	NA	NA	NA	NA	NA	NA	NA	NA	NA			NA	NA	NA	NA	NA	NA	NA	NA	NA
contig_2183	19226	31	N	FALSE	NA	NA	NA	NA	NA	NA	NA	NA	NA	NA	NA	NA	NA	NA	NA	NA	NA			NA	NA	NA	NA	NA	NA	NA	NA	NA
contig_2185	17180	11	N	FALSE	NA	NA	NA	NA	NA	NA	NA	NA	NA	NA	NA	NA	NA	NA	NA	NA	NA			NA	NA	NA	NA	NA	NA	NA	NA	NA
contig_2186	600	10	N	FALSE	NA	NA	NA	NA	NA	NA	NA	NA	NA	NA	NA	NA	NA	NA	NA	NA	NA			NA	NA	NA	NA	NA	NA	NA	NA	NA
contig_2188	836	11	N	FALSE	NA	NA	NA	NA	NA	NA	NA	NA	NA	NA	NA	NA	NA	NA	NA	NA	NA			NA	NA	NA	NA	NA	NA	NA	NA	NA
contig_2189	1002	8	N	FALSE	NA	NA	NA	NA	NA	NA	NA	NA	NA	NA	NA	NA	NA	NA	NA	NA	NA			NA	NA	NA	NA	NA	NA	NA	NA	NA
contig_219	500	88	N	FALSE	NA	NA	NA	NA	NA	NA	NA	NA	NA	NA	NA	NA	NA	NA	NA	NA	NA			NA	NA	NA	NA	NA	NA	NA	NA	NA
contig_2193	2437	5	N	FALSE	NA	NA	NA	NA	NA	NA	NA	NA	NA	NA	NA	NA	NA	NA	NA	NA	NA			NA	NA	NA	NA	NA	NA	NA	NA	NA
contig_22	2545	571	N	FALSE	NA	NA	NA	NA	NA	NA	NA	NA	NA	NA	NA	NA	NA	NA	NA	NA	NA			NA	NA	NA	NA	NA	NA	NA	NA	NA
contig_220	739	59	N	FALSE	NA	NA	NA	NA	NA	NA	NA	NA	NA	NA	NA	NA	NA	NA	NA	NA	NA			NA	NA	NA	NA	NA	NA	NA	NA	NA
contig_2206	19134	191	N	FALSE	NA	NA	NA	NA	NA	NA	NA	NA	NA	NA	NA	NA	NA	NA	NA	NA	NA			NA	NA	NA	NA	NA	NA	NA	NA	NA
contig_2207	2392	26	N	FALSE	NA	NA	NA	NA	NA	NA	NA	NA	NA	NA	NA	NA	NA	NA	NA	NA	NA			NA	NA	NA	NA	NA	NA	NA	NA	NA
contig_2209	10790	18	N	FALSE	NA	NA	NA	NA	NA	NA	NA	NA	NA	NA	NA	NA	NA	NA	NA	NA	NA			NA	NA	NA	NA	NA	NA	NA	NA	NA
contig_2210	36838	18	N	FALSE	NA	NA	NA	NA	NA	NA	NA	NA	NA	NA	NA	NA	NA	NA	NA	NA	NA			NA	NA	NA	NA	NA	NA	NA	NA	NA
contig_2213	51374	18	N	FALSE	NA	NA	NA	NA	NA	NA	NA	NA	NA	NA	NA	NA	NA	NA	NA	NA	NA			NA	NA	NA	NA	NA	NA	NA	NA	NA
contig_2216	701	195	N	FALSE	NA	NA	NA	NA	NA	NA	NA	NA	NA	NA	NA	NA	NA	NA	NA	NA	NA			NA	NA	NA	NA	NA	NA	NA	NA	NA
contig_2217	2729	10	N	FALSE	NA	NA	NA	NA	NA	NA	NA	NA	NA	NA	NA	NA	NA	NA	NA	NA	NA			NA	NA	NA	NA	NA	NA	NA	NA	NA
contig_222	785	17	N	FALSE	NA	NA	NA	NA	NA	NA	NA	NA	NA	NA	NA	NA	NA	NA	NA	NA	NA			NA	NA	NA	NA	NA	NA	NA	NA	NA
contig_2225	7512	61	N	FALSE	NA	NA	NA	NA	NA	NA	NA	NA	NA	NA	NA	NA	NA	NA	NA	NA	NA			NA	NA	NA	NA	NA	NA	NA	NA	NA
contig_2226	16096	74	N	FALSE	NA	NA	NA	NA	NA	NA	NA	NA	NA	NA	NA	NA	NA	NA	NA	NA	NA			NA	NA	NA	NA	NA	NA	NA	NA	NA
contig_2227	170563	106	N	FALSE	NA	NA	NA	NA	NA	NA	NA	NA	NA	NA	NA	NA	NA	NA	NA	NA	NA			NA	NA	NA	NA	NA	NA	NA	NA	NA
contig_223	579	42	N	FALSE	NA	NA	NA	NA	NA	NA	NA	NA	NA	NA	NA	NA	NA	NA	NA	NA	NA			NA	NA	NA	NA	NA	NA	NA	NA	NA
contig_2234	3540	76	N	FALSE	NA	NA	NA	NA	NA	NA	NA	NA	NA	NA	NA	NA	NA	NA	NA	NA	NA			NA	NA	NA	NA	NA	NA	NA	NA	NA
contig_2235	2712	14	N	FALSE	NA	NA	NA	NA	NA	NA	NA	NA	NA	NA	NA	NA	NA	NA	NA	NA	NA			NA	NA	NA	NA	NA	NA	NA	NA	NA
contig_2236	31783	39	N	FALSE	NA	NA	NA	NA	NA	NA	NA	NA	NA	NA	NA	NA	NA	NA	NA	NA	NA			NA	NA	NA	NA	NA	NA	NA	NA	NA
contig_2238	18828	77	N	FALSE	NA	NA	NA	NA	NA	NA	NA	NA	NA	NA	NA	NA	NA	NA	NA	NA	NA			NA	NA	NA	NA	NA	NA	NA	NA	NA
contig_224	1127	96	N	FALSE	NA	NA	NA	NA	NA	NA	NA	NA	NA	NA	NA	NA	NA	NA	NA	NA	NA			NA	NA	NA	NA	NA	NA	NA	NA	NA
contig_2247	31798	39	N	FALSE	NA	NA	NA	NA	NA	NA	NA	NA	NA	NA	NA	NA	NA	NA	NA	NA	NA			NA	NA	NA	NA	NA	NA	NA	NA	NA
contig_2249	1599	61	N	FALSE	NA	NA	NA	NA	NA	NA	NA	NA	NA	NA	NA	NA	NA	NA	NA	NA	NA			NA	NA	NA	NA	NA	NA	NA	NA	NA
contig_225	142	8	N	FALSE	NA	NA	NA	NA	NA	NA	NA	NA	NA	NA	NA	NA	NA	NA	NA	NA	NA			NA	NA	NA	NA	NA	NA	NA	NA	NA
contig_2250	827	25	N	FALSE	NA	NA	NA	NA	NA	NA	NA	NA	NA	NA	NA	NA	NA	NA	NA	NA	NA			NA	NA	NA	NA	NA	NA	NA	NA	NA
contig_2254	96048	76	N	FALSE	NA	NA	NA	NA	NA	NA	NA	NA	NA	NA	NA	NA	NA	NA	NA	NA	NA			NA	NA	NA	NA	NA	NA	NA	NA	NA
contig_2256	18077	10	N	FALSE	NA	NA	NA	NA	NA	NA	NA	NA	NA	NA	NA	NA	NA	NA	NA	NA	NA			NA	NA	NA	NA	NA	NA	NA	NA	NA
contig_2257	42979	89	N	FALSE	NA	NA	NA	NA	NA	NA	NA	NA	NA	NA	NA	NA	NA	NA	NA	NA	NA			NA	NA	NA	NA	NA	NA	NA	NA	NA
contig_2259	2215	177	N	FALSE	NA	NA	NA	NA	NA	NA	NA	NA	NA	NA	NA	NA	NA	NA	NA	NA	NA			NA	NA	NA	NA	NA	NA	NA	NA	NA
contig_2260	4216	114	N	FALSE	NA	NA	NA	NA	NA	NA	NA	NA	NA	NA	NA	NA	NA	NA	NA	NA	NA			NA	NA	NA	NA	NA	NA	NA	NA	NA
contig_2261	3267	11	N	FALSE	NA	NA	NA	NA	NA	NA	NA	NA	NA	NA	NA	NA	NA	NA	NA	NA	NA			NA	NA	NA	NA	NA	NA	NA	NA	NA
contig_2262	3104	12	N	FALSE	NA	NA	NA	NA	NA	NA	NA	NA	NA	NA	NA	NA	NA	NA	NA	NA	NA			NA	NA	NA	NA	NA	NA	NA	NA	NA
contig_2265	7729	61	N	FALSE	NA	NA	NA	NA	NA	NA	NA	NA	NA	NA	NA	NA	NA	NA	NA	NA	NA			NA	NA	NA	NA	NA	NA	NA	NA	NA
contig_2266	7644	20	N	FALSE	NA	NA	NA	NA	NA	NA	NA	NA	NA	NA	NA	NA	NA	NA	NA	NA	NA			NA	NA	NA	NA	NA	NA	NA	NA	NA
contig_2275	640	10	N	FALSE	NA	NA	NA	NA	NA	NA	NA	NA	NA	NA	NA	NA	NA	NA	NA	NA	NA			NA	NA	NA	NA	NA	NA	NA	NA	NA
contig_2276	1232	16	N	FALSE	NA	NA	NA	NA	NA	NA	NA	NA	NA	NA	NA	NA	NA	NA	NA	NA	NA			NA	NA	NA	NA	NA	NA	NA	NA	NA
contig_2281	12900	46	N	FALSE	NA	NA	NA	NA	NA	NA	NA	NA	NA	NA	NA	NA	NA	NA	NA	NA	NA			NA	NA	NA	NA	NA	NA	NA	NA	NA
contig_2282	30203	84	N	FALSE	NA	NA	NA	NA	NA	NA	NA	NA	NA	NA	NA	NA	NA	NA	NA	NA	NA			NA	NA	NA	NA	NA	NA	NA	NA	NA
contig_2283	28087	46	N	FALSE	NA	NA	NA	NA	NA	NA	NA	NA	NA	NA	NA	NA	NA	NA	NA	NA	NA			NA	NA	NA	NA	NA	NA	NA	NA	NA
contig_2286	3679	52	N	FALSE	NA	NA	NA	NA	NA	NA	NA	NA	NA	NA	NA	NA	NA	NA	NA	NA	NA			NA	NA	NA	NA	NA	NA	NA	NA	NA
contig_229	194	7	N	FALSE	NA	NA	NA	NA	NA	NA	NA	NA	NA	NA	NA	NA	NA	NA	NA	NA	NA			NA	NA	NA	NA	NA	NA	NA	NA	NA
contig_2292	40702	10	N	FALSE	NA	NA	NA	NA	NA	NA	NA	NA	NA	NA	NA	NA	NA	NA	NA	NA	NA			NA	NA	NA	NA	NA	NA	NA	NA	NA
contig_2293	518	255	Y	FALSE	NA	NA	NA	NA	NA	NA	NA	NA	NA	NA	NA	NA	NA	NA	NA	NA	NA			NA	NA	NA	NA	NA	NA	NA	NA	NA
contig_2295	6548	134	N	FALSE	NA	NA	NA	NA	NA	NA	NA	NA	NA	NA	NA	NA	NA	NA	NA	NA	NA			NA	NA	NA	NA	NA	NA	NA	NA	NA
contig_2298	28510	37	N	FALSE	NA	NA	NA	NA	NA	NA	NA	NA	NA	NA	NA	NA	NA	NA	NA	NA	NA			NA	NA	NA	NA	NA	NA	NA	NA	NA
contig_230	545	6	N	FALSE	NA	NA	NA	NA	NA	NA	NA	NA	NA	NA	NA	NA	NA	NA	NA	NA	NA			NA	NA	NA	NA	NA	NA	NA	NA	NA
contig_2300	88258	32	N	FALSE	NA	NA	NA	NA	NA	NA	NA	NA	NA	NA	NA	NA	NA	NA	NA	NA	NA			NA	NA	NA	NA	NA	NA	NA	NA	NA
contig_2301	3239	65	N	FALSE	NA	NA	NA	NA	NA	NA	NA	NA	NA	NA	NA	NA	NA	NA	NA	NA	NA			NA	NA	NA	NA	NA	NA	NA	NA	NA
contig_2302	7409	72	N	FALSE	NA	NA	NA	NA	NA	NA	NA	NA	NA	NA	NA	NA	NA	NA	NA	NA	NA			NA	NA	NA	NA	NA	NA	NA	NA	NA
contig_2303	8740	16	N	FALSE	NA	NA	NA	NA	NA	NA	NA	NA	NA	NA	NA	NA	NA	NA	NA	NA	NA			NA	NA	NA	NA	NA	NA	NA	NA	NA
contig_2304	603	11	N	FALSE	NA	NA	NA	NA	NA	NA	NA	NA	NA	NA	NA	NA	NA	NA	NA	NA	NA			NA	NA	NA	NA	NA	NA	NA	NA	NA
contig_2305	663	36	N	FALSE	NA	NA	NA	NA	NA	NA	NA	NA	NA	NA	NA	NA	NA	NA	NA	NA	NA			NA	NA	NA	NA	NA	NA	NA	NA	NA
contig_2311	2008	188	N	FALSE	NA	NA	NA	NA	NA	NA	NA	NA	NA	NA	NA	NA	NA	NA	NA	NA	NA			NA	NA	NA	NA	NA	NA	NA	NA	NA
contig_2315	31272	28	N	FALSE	NA	NA	NA	NA	NA	NA	NA	NA	NA	NA	NA	NA	NA	NA	NA	NA	NA			NA	NA	NA	NA	NA	NA	NA	NA	NA
contig_232	652	9	N	FALSE	NA	NA	NA	NA	NA	NA	NA	NA	NA	NA	NA	NA	NA	NA	NA	NA	NA			NA	NA	NA	NA	NA	NA	NA	NA	NA
contig_2320	9349	65	N	FALSE	NA	NA	NA	NA	NA	NA	NA	NA	NA	NA	NA	NA	NA	NA	NA	NA	NA			NA	NA	NA	NA	NA	NA	NA	NA	NA
contig_2321	18828	61	N	FALSE	NA	NA	NA	NA	NA	NA	NA	NA	NA	NA	NA	NA	NA	NA	NA	NA	NA			NA	NA	NA	NA	NA	NA	NA	NA	NA
contig_2322	24553	59	N	FALSE	NA	NA	NA	NA	NA	NA	NA	NA	NA	NA	NA	NA	NA	NA	NA	NA	NA			NA	NA	NA	NA	NA	NA	NA	NA	NA
contig_2323	4412	43	Y	FALSE	NA	NA	NA	NA	NA	NA	NA	NA	NA	NA	NA	NA	NA	NA	NA	NA	NA			NA	NA	NA	NA	NA	NA	NA	NA	NA
contig_2324	37212	60	N	FALSE	NA	NA	NA	NA	NA	NA	NA	NA	NA	NA	NA	NA	NA	NA	NA	NA	NA			NA	NA	NA	NA	NA	NA	NA	NA	NA
contig_2326	48705	85	N	FALSE	NA	NA	NA	NA	NA	NA	NA	NA	NA	NA	NA	NA	NA	NA	NA	NA	NA			NA	NA	NA	NA	NA	NA	NA	NA	NA
contig_2327	2412	8	N	FALSE	NA	NA	NA	NA	NA	NA	NA	NA	NA	NA	NA	NA	NA	NA	NA	NA	NA			NA	NA	NA	NA	NA	NA	NA	NA	NA
contig_233	418	10	N	FALSE	NA	NA	NA	NA	NA	NA	NA	NA	NA	NA	NA	NA	NA	NA	NA	NA	NA			NA	NA	NA	NA	NA	NA	NA	NA	NA
contig_2335	16965	28	N	FALSE	NA	NA	NA	NA	NA	NA	NA	NA	NA	NA	NA	NA	NA	NA	NA	NA	NA			NA	NA	NA	NA	NA	NA	NA	NA	NA
contig_2336	43784	41	N	FALSE	NA	NA	NA	NA	NA	NA	NA	NA	NA	NA	NA	NA	NA	NA	NA	NA	NA			NA	NA	NA	NA	NA	NA	NA	NA	NA
contig_234	39	28	N	FALSE	NA	NA	NA	NA	NA	NA	NA	NA	NA	NA	NA	NA	NA	NA	NA	NA	NA			NA	NA	NA	NA	NA	NA	NA	NA	NA
contig_2346	28209	28	N	FALSE	NA	NA	NA	NA	NA	NA	NA	NA	NA	NA	NA	NA	NA	NA	NA	NA	NA			NA	NA	NA	NA	NA	NA	NA	NA	NA
contig_2349	1903	10	N	FALSE	NA	NA	NA	NA	NA	NA	NA	NA	NA	NA	NA	NA	NA	NA	NA	NA	NA			NA	NA	NA	NA	NA	NA	NA	NA	NA
contig_2350	849	10	N	FALSE	NA	NA	NA	NA	NA	NA	NA	NA	NA	NA	NA	NA	NA	NA	NA	NA	NA			NA	NA	NA	NA	NA	NA	NA	NA	NA
contig_2351	37656	3	N	FALSE	NA	NA	NA	NA	NA	NA	NA	NA	NA	NA	NA	NA	NA	NA	NA	NA	NA			NA	NA	NA	NA	NA	NA	NA	NA	NA
contig_2353	556	385	N	FALSE	NA	NA	NA	NA	NA	NA	NA	NA	NA	NA	NA	NA	NA	NA	NA	NA	NA			NA	NA	NA	NA	NA	NA	NA	NA	NA
contig_2354	1170	372	N	FALSE	NA	NA	NA	NA	NA	NA	NA	NA	NA	NA	NA	NA	NA	NA	NA	NA	NA			NA	NA	NA	NA	NA	NA	NA	NA	NA
contig_2357	22707	298	N	FALSE	NA	NA	NA	NA	NA	NA	NA	NA	NA	NA	NA	NA	NA	NA	NA	NA	NA			NA	NA	NA	NA	NA	NA	NA	NA	NA
contig_2358	23101	33	N	FALSE	NA	NA	NA	NA	NA	NA	NA	NA	NA	NA	NA	NA	NA	NA	NA	NA	NA			NA	NA	NA	NA	NA	NA	NA	NA	NA
contig_2359	6578	9	N	FALSE	NA	NA	NA	NA	NA	NA	NA	NA	NA	NA	NA	NA	NA	NA	NA	NA	NA			NA	NA	NA	NA	NA	NA	NA	NA	NA
contig_236	3889	7	N	FALSE	NA	NA	NA	NA	NA	NA	NA	NA	NA	NA	NA	NA	NA	NA	NA	NA	NA			NA	NA	NA	NA	NA	NA	NA	NA	NA
contig_2361	20748	15	N	FALSE	NA	NA	NA	NA	NA	NA	NA	NA	NA	NA	NA	NA	NA	NA	NA	NA	NA			NA	NA	NA	NA	NA	NA	NA	NA	NA
contig_2365	10796	43	N	FALSE	NA	NA	NA	NA	NA	NA	NA	NA	NA	NA	NA	NA	NA	NA	NA	NA	NA			NA	NA	NA	NA	NA	NA	NA	NA	NA
contig_2366	11843	7	N	FALSE	NA	NA	NA	NA	NA	NA	NA	NA	NA	NA	NA	NA	NA	NA	NA	NA	NA			NA	NA	NA	NA	NA	NA	NA	NA	NA
contig_2367	563	12	N	FALSE	NA	NA	NA	NA	NA	NA	NA	NA	NA	NA	NA	NA	NA	NA	NA	NA	NA			NA	NA	NA	NA	NA	NA	NA	NA	NA
contig_2368	789	347	N	FALSE	NA	NA	NA	NA	NA	NA	NA	NA	NA	NA	NA	NA	NA	NA	NA	NA	NA			NA	NA	NA	NA	NA	NA	NA	NA	NA
contig_2369	2310	412	N	FALSE	NA	NA	NA	NA	NA	NA	NA	NA	NA	NA	NA	NA	NA	NA	NA	NA	NA			NA	NA	NA	NA	NA	NA	NA	NA	NA
contig_2373	3844	230	Y	FALSE	NA	NA	NA	NA	NA	NA	NA	NA	NA	NA	NA	NA	NA	NA	NA	NA	NA			NA	NA	NA	NA	NA	NA	NA	NA	NA
contig_2374	7601	65	N	FALSE	NA	NA	NA	NA	NA	NA	NA	NA	NA	NA	NA	NA	NA	NA	NA	NA	NA			NA	NA	NA	NA	NA	NA	NA	NA	NA
contig_2375	8815	11	N	FALSE	NA	NA	NA	NA	NA	NA	NA	NA	NA	NA	NA	NA	NA	NA	NA	NA	NA			NA	NA	NA	NA	NA	NA	NA	NA	NA
contig_238	663	8	N	FALSE	NA	NA	NA	NA	NA	NA	NA	NA	NA	NA	NA	NA	NA	NA	NA	NA	NA			NA	NA	NA	NA	NA	NA	NA	NA	NA
contig_2382	35955	28	N	FALSE	NA	NA	NA	NA	NA	NA	NA	NA	NA	NA	NA	NA	NA	NA	NA	NA	NA			NA	NA	NA	NA	NA	NA	NA	NA	NA
contig_2383	2500	135	N	FALSE	NA	NA	NA	NA	NA	NA	NA	NA	NA	NA	NA	NA	NA	NA	NA	NA	NA			NA	NA	NA	NA	NA	NA	NA	NA	NA
contig_2388	9847	48	N	FALSE	NA	NA	NA	NA	NA	NA	NA	NA	NA	NA	NA	NA	NA	NA	NA	NA	NA			NA	NA	NA	NA	NA	NA	NA	NA	NA
contig_2395	1073	46	Y	FALSE	NA	NA	NA	NA	NA	NA	NA	NA	NA	NA	NA	NA	NA	NA	NA	NA	NA			NA	NA	NA	NA	NA	NA	NA	NA	NA
contig_2397	8800	24	N	FALSE	NA	NA	NA	NA	NA	NA	NA	NA	NA	NA	NA	NA	NA	NA	NA	NA	NA			NA	NA	NA	NA	NA	NA	NA	NA	NA
contig_2399	2372	8	N	FALSE	NA	NA	NA	NA	NA	NA	NA	NA	NA	NA	NA	NA	NA	NA	NA	NA	NA			NA	NA	NA	NA	NA	NA	NA	NA	NA
contig_2400	25059	26	N	FALSE	NA	NA	NA	NA	NA	NA	NA	NA	NA	NA	NA	NA	NA	NA	NA	NA	NA			NA	NA	NA	NA	NA	NA	NA	NA	NA
contig_2401	24497	15	N	FALSE	NA	NA	NA	NA	NA	NA	NA	NA	NA	NA	NA	NA	NA	NA	NA	NA	NA			NA	NA	NA	NA	NA	NA	NA	NA	NA
contig_2402	536	10	N	FALSE	NA	NA	NA	NA	NA	NA	NA	NA	NA	NA	NA	NA	NA	NA	NA	NA	NA			NA	NA	NA	NA	NA	NA	NA	NA	NA
contig_2403	537	385	N	FALSE	NA	NA	NA	NA	NA	NA	NA	NA	NA	NA	NA	NA	NA	NA	NA	NA	NA			NA	NA	NA	NA	NA	NA	NA	NA	NA
contig_2404	757	306	N	FALSE	NA	NA	NA	NA	NA	NA	NA	NA	NA	NA	NA	NA	NA	NA	NA	NA	NA			NA	NA	NA	NA	NA	NA	NA	NA	NA
contig_2405	269	11	N	FALSE	NA	NA	NA	NA	NA	NA	NA	NA	NA	NA	NA	NA	NA	NA	NA	NA	NA			NA	NA	NA	NA	NA	NA	NA	NA	NA
contig_2406	627	426	N	FALSE	NA	NA	NA	NA	NA	NA	NA	NA	NA	NA	NA	NA	NA	NA	NA	NA	NA			NA	NA	NA	NA	NA	NA	NA	NA	NA
contig_2408	1306	261	N	FALSE	NA	NA	NA	NA	NA	NA	NA	NA	NA	NA	NA	NA	NA	NA	NA	NA	NA			NA	NA	NA	NA	NA	NA	NA	NA	NA
contig_2409	32417	7	N	FALSE	NA	NA	NA	NA	NA	NA	NA	NA	NA	NA	NA	NA	NA	NA	NA	NA	NA			NA	NA	NA	NA	NA	NA	NA	NA	NA
contig_2411	18540	54	N	FALSE	NA	NA	NA	NA	NA	NA	NA	NA	NA	NA	NA	NA	NA	NA	NA	NA	NA			NA	NA	NA	NA	NA	NA	NA	NA	NA
contig_2412	4975	100	N	FALSE	NA	NA	NA	NA	NA	NA	NA	NA	NA	NA	NA	NA	NA	NA	NA	NA	NA			NA	NA	NA	NA	NA	NA	NA	NA	NA
contig_2416	1196	9	N	FALSE	NA	NA	NA	NA	NA	NA	NA	NA	NA	NA	NA	NA	NA	NA	NA	NA	NA			NA	NA	NA	NA	NA	NA	NA	NA	NA
contig_2417	21303	31	N	FALSE	NA	NA	NA	NA	NA	NA	NA	NA	NA	NA	NA	NA	NA	NA	NA	NA	NA			NA	NA	NA	NA	NA	NA	NA	NA	NA
contig_2419	4734	24	N	FALSE	NA	NA	NA	NA	NA	NA	NA	NA	NA	NA	NA	NA	NA	NA	NA	NA	NA			NA	NA	NA	NA	NA	NA	NA	NA	NA
contig_242	759	177	N	FALSE	NA	NA	NA	NA	NA	NA	NA	NA	NA	NA	NA	NA	NA	NA	NA	NA	NA			NA	NA	NA	NA	NA	NA	NA	NA	NA
contig_2420	4485	90	N	FALSE	NA	NA	NA	NA	NA	NA	NA	NA	NA	NA	NA	NA	NA	NA	NA	NA	NA			NA	NA	NA	NA	NA	NA	NA	NA	NA
contig_2421	3210	8	N	FALSE	NA	NA	NA	NA	NA	NA	NA	NA	NA	NA	NA	NA	NA	NA	NA	NA	NA			NA	NA	NA	NA	NA	NA	NA	NA	NA
contig_2422	3368	51	N	FALSE	NA	NA	NA	NA	NA	NA	NA	NA	NA	NA	NA	NA	NA	NA	NA	NA	NA			NA	NA	NA	NA	NA	NA	NA	NA	NA
contig_2423	4116	112	N	FALSE	NA	NA	NA	NA	NA	NA	NA	NA	NA	NA	NA	NA	NA	NA	NA	NA	NA			NA	NA	NA	NA	NA	NA	NA	NA	NA
contig_2424	28606	38	N	FALSE	NA	NA	NA	NA	NA	NA	NA	NA	NA	NA	NA	NA	NA	NA	NA	NA	NA			NA	NA	NA	NA	NA	NA	NA	NA	NA
contig_2429	36899	38	N	FALSE	NA	NA	NA	NA	NA	NA	NA	NA	NA	NA	NA	NA	NA	NA	NA	NA	NA			NA	NA	NA	NA	NA	NA	NA	NA	NA
contig_243	1397	35	N	FALSE	NA	NA	NA	NA	NA	NA	NA	NA	NA	NA	NA	NA	NA	NA	NA	NA	NA			NA	NA	NA	NA	NA	NA	NA	NA	NA
contig_2432	997	6	Y	FALSE	NA	NA	NA	NA	NA	NA	NA	NA	NA	NA	NA	NA	NA	NA	NA	NA	NA			NA	NA	NA	NA	NA	NA	NA	NA	NA
contig_2433	74026	29	N	FALSE	NA	NA	NA	NA	NA	NA	NA	NA	NA	NA	NA	NA	NA	NA	NA	NA	NA			NA	NA	NA	NA	NA	NA	NA	NA	NA
contig_2435	55687	82	N	FALSE	NA	NA	NA	NA	NA	NA	NA	NA	NA	NA	NA	NA	NA	NA	NA	NA	NA			NA	NA	NA	NA	NA	NA	NA	NA	NA
contig_2436	22535	20	N	FALSE	NA	NA	NA	NA	NA	NA	NA	NA	NA	NA	NA	NA	NA	NA	NA	NA	NA			NA	NA	NA	NA	NA	NA	NA	NA	NA
contig_2438	3961	10	N	FALSE	NA	NA	NA	NA	NA	NA	NA	NA	NA	NA	NA	NA	NA	NA	NA	NA	NA			NA	NA	NA	NA	NA	NA	NA	NA	NA
contig_2442	63571	31	N	FALSE	NA	NA	NA	NA	NA	NA	NA	NA	NA	NA	NA	NA	NA	NA	NA	NA	NA			NA	NA	NA	NA	NA	NA	NA	NA	NA
contig_2443	28396	17	N	FALSE	NA	NA	NA	NA	NA	NA	NA	NA	NA	NA	NA	NA	NA	NA	NA	NA	NA			NA	NA	NA	NA	NA	NA	NA	NA	NA
contig_2444	4956	137	N	FALSE	NA	NA	NA	NA	NA	NA	NA	NA	NA	NA	NA	NA	NA	NA	NA	NA	NA			NA	NA	NA	NA	NA	NA	NA	NA	NA
contig_2445	4017	104	N	FALSE	NA	NA	NA	NA	NA	NA	NA	NA	NA	NA	NA	NA	NA	NA	NA	NA	NA			NA	NA	NA	NA	NA	NA	NA	NA	NA
contig_2446	4293	156	N	FALSE	NA	NA	NA	NA	NA	NA	NA	NA	NA	NA	NA	NA	NA	NA	NA	NA	NA			NA	NA	NA	NA	NA	NA	NA	NA	NA
contig_2448	799	6	N	FALSE	NA	NA	NA	NA	NA	NA	NA	NA	NA	NA	NA	NA	NA	NA	NA	NA	NA			NA	NA	NA	NA	NA	NA	NA	NA	NA
contig_2450	493	13	N	FALSE	NA	NA	NA	NA	NA	NA	NA	NA	NA	NA	NA	NA	NA	NA	NA	NA	NA			NA	NA	NA	NA	NA	NA	NA	NA	NA
contig_2451	639	10	N	FALSE	NA	NA	NA	NA	NA	NA	NA	NA	NA	NA	NA	NA	NA	NA	NA	NA	NA			NA	NA	NA	NA	NA	NA	NA	NA	NA
contig_2452	668	9	N	FALSE	NA	NA	NA	NA	NA	NA	NA	NA	NA	NA	NA	NA	NA	NA	NA	NA	NA			NA	NA	NA	NA	NA	NA	NA	NA	NA
contig_2454	17210	79	N	FALSE	NA	NA	NA	NA	NA	NA	NA	NA	NA	NA	NA	NA	NA	NA	NA	NA	NA			NA	NA	NA	NA	NA	NA	NA	NA	NA
contig_2455	11260	8	N	FALSE	NA	NA	NA	NA	NA	NA	NA	NA	NA	NA	NA	NA	NA	NA	NA	NA	NA			NA	NA	NA	NA	NA	NA	NA	NA	NA
contig_2456	11059	138	N	FALSE	NA	NA	NA	NA	NA	NA	NA	NA	NA	NA	NA	NA	NA	NA	NA	NA	NA			NA	NA	NA	NA	NA	NA	NA	NA	NA
contig_2457	1854	3	Y	FALSE	NA	NA	NA	NA	NA	NA	NA	NA	NA	NA	NA	NA	NA	NA	NA	NA	NA			NA	NA	NA	NA	NA	NA	NA	NA	NA
contig_2458	2127	125	Y	FALSE	NA	NA	NA	NA	NA	NA	NA	NA	NA	NA	NA	NA	NA	NA	NA	NA	NA			NA	NA	NA	NA	NA	NA	NA	NA	NA
contig_2459	22068	15	N	FALSE	NA	NA	NA	NA	NA	NA	NA	NA	NA	NA	NA	NA	NA	NA	NA	NA	NA			NA	NA	NA	NA	NA	NA	NA	NA	NA
contig_246	478	19	N	FALSE	NA	NA	NA	NA	NA	NA	NA	NA	NA	NA	NA	NA	NA	NA	NA	NA	NA			NA	NA	NA	NA	NA	NA	NA	NA	NA
contig_2461	783	260	N	FALSE	NA	NA	NA	NA	NA	NA	NA	NA	NA	NA	NA	NA	NA	NA	NA	NA	NA			NA	NA	NA	NA	NA	NA	NA	NA	NA
contig_2463	32793	14	N	FALSE	NA	NA	NA	NA	NA	NA	NA	NA	NA	NA	NA	NA	NA	NA	NA	NA	NA			NA	NA	NA	NA	NA	NA	NA	NA	NA
contig_2465	6053	90	N	FALSE	NA	NA	NA	NA	NA	NA	NA	NA	NA	NA	NA	NA	NA	NA	NA	NA	NA			NA	NA	NA	NA	NA	NA	NA	NA	NA
contig_2466	18141	79	N	FALSE	NA	NA	NA	NA	NA	NA	NA	NA	NA	NA	NA	NA	NA	NA	NA	NA	NA			NA	NA	NA	NA	NA	NA	NA	NA	NA
contig_247	543	69	N	FALSE	NA	NA	NA	NA	NA	NA	NA	NA	NA	NA	NA	NA	NA	NA	NA	NA	NA			NA	NA	NA	NA	NA	NA	NA	NA	NA
contig_2478	4620	152	N	FALSE	NA	NA	NA	NA	NA	NA	NA	NA	NA	NA	NA	NA	NA	NA	NA	NA	NA			NA	NA	NA	NA	NA	NA	NA	NA	NA
contig_2479	4112	7	N	FALSE	NA	NA	NA	NA	NA	NA	NA	NA	NA	NA	NA	NA	NA	NA	NA	NA	NA			NA	NA	NA	NA	NA	NA	NA	NA	NA
contig_2480	9686	41	N	FALSE	NA	NA	NA	NA	NA	NA	NA	NA	NA	NA	NA	NA	NA	NA	NA	NA	NA			NA	NA	NA	NA	NA	NA	NA	NA	NA
contig_2481	466	8	N	FALSE	NA	NA	NA	NA	NA	NA	NA	NA	NA	NA	NA	NA	NA	NA	NA	NA	NA			NA	NA	NA	NA	NA	NA	NA	NA	NA
contig_2487	30886	139	N	FALSE	NA	NA	NA	NA	NA	NA	NA	NA	NA	NA	NA	NA	NA	NA	NA	NA	NA			NA	NA	NA	NA	NA	NA	NA	NA	NA
contig_2488	57180	47	N	FALSE	NA	NA	NA	NA	NA	NA	NA	NA	NA	NA	NA	NA	NA	NA	NA	NA	NA			NA	NA	NA	NA	NA	NA	NA	NA	NA
contig_2489	12644	76	N	FALSE	NA	NA	NA	NA	NA	NA	NA	NA	NA	NA	NA	NA	NA	NA	NA	NA	NA			NA	NA	NA	NA	NA	NA	NA	NA	NA
contig_249	476	41	N	FALSE	NA	NA	NA	NA	NA	NA	NA	NA	NA	NA	NA	NA	NA	NA	NA	NA	NA			NA	NA	NA	NA	NA	NA	NA	NA	NA
contig_2496	51986	20	N	FALSE	NA	NA	NA	NA	NA	NA	NA	NA	NA	NA	NA	NA	NA	NA	NA	NA	NA			NA	NA	NA	NA	NA	NA	NA	NA	NA
contig_25	833	12	Y	FALSE	NA	NA	NA	NA	NA	NA	NA	NA	NA	NA	NA	NA	NA	NA	NA	NA	NA			NA	NA	NA	NA	NA	NA	NA	NA	NA
contig_2504	878	202	Y	FALSE	NA	NA	NA	NA	NA	NA	NA	NA	NA	NA	NA	NA	NA	NA	NA	NA	NA			NA	NA	NA	NA	NA	NA	NA	NA	NA
contig_2505	3150	259	N	FALSE	NA	NA	NA	NA	NA	NA	NA	NA	NA	NA	NA	NA	NA	NA	NA	NA	NA			NA	NA	NA	NA	NA	NA	NA	NA	NA
contig_2509	874	33	N	FALSE	NA	NA	NA	NA	NA	NA	NA	NA	NA	NA	NA	NA	NA	NA	NA	NA	NA			NA	NA	NA	NA	NA	NA	NA	NA	NA
contig_251	502	12	N	FALSE	NA	NA	NA	NA	NA	NA	NA	NA	NA	NA	NA	NA	NA	NA	NA	NA	NA			NA	NA	NA	NA	NA	NA	NA	NA	NA
contig_2510	1325	14	N	FALSE	NA	NA	NA	NA	NA	NA	NA	NA	NA	NA	NA	NA	NA	NA	NA	NA	NA			NA	NA	NA	NA	NA	NA	NA	NA	NA
contig_2515	86030	91	N	FALSE	NA	NA	NA	NA	NA	NA	NA	NA	NA	NA	NA	NA	NA	NA	NA	NA	NA			NA	NA	NA	NA	NA	NA	NA	NA	NA
contig_2516	2529	10	N	FALSE	NA	NA	NA	NA	NA	NA	NA	NA	NA	NA	NA	NA	NA	NA	NA	NA	NA			NA	NA	NA	NA	NA	NA	NA	NA	NA
contig_2517	21010	108	N	FALSE	NA	NA	NA	NA	NA	NA	NA	NA	NA	NA	NA	NA	NA	NA	NA	NA	NA			NA	NA	NA	NA	NA	NA	NA	NA	NA
contig_2518	14664	55	N	FALSE	NA	NA	NA	NA	NA	NA	NA	NA	NA	NA	NA	NA	NA	NA	NA	NA	NA			NA	NA	NA	NA	NA	NA	NA	NA	NA
contig_2519	2041	6	N	FALSE	NA	NA	NA	NA	NA	NA	NA	NA	NA	NA	NA	NA	NA	NA	NA	NA	NA			NA	NA	NA	NA	NA	NA	NA	NA	NA
contig_252	2627	9	N	FALSE	NA	NA	NA	NA	NA	NA	NA	NA	NA	NA	NA	NA	NA	NA	NA	NA	NA			NA	NA	NA	NA	NA	NA	NA	NA	NA
contig_2524	24952	48	N	FALSE	NA	NA	NA	NA	NA	NA	NA	NA	NA	NA	NA	NA	NA	NA	NA	NA	NA			NA	NA	NA	NA	NA	NA	NA	NA	NA
contig_2525	20805	64	N	FALSE	NA	NA	NA	NA	NA	NA	NA	NA	NA	NA	NA	NA	NA	NA	NA	NA	NA			NA	NA	NA	NA	NA	NA	NA	NA	NA
contig_2526	56779	90	N	FALSE	NA	NA	NA	NA	NA	NA	NA	NA	NA	NA	NA	NA	NA	NA	NA	NA	NA			NA	NA	NA	NA	NA	NA	NA	NA	NA
contig_2527	53718	5	N	FALSE	NA	NA	NA	NA	NA	NA	NA	NA	NA	NA	NA	NA	NA	NA	NA	NA	NA			NA	NA	NA	NA	NA	NA	NA	NA	NA
contig_2528	3700	144	Y	FALSE	NA	NA	NA	NA	NA	NA	NA	NA	NA	NA	NA	NA	NA	NA	NA	NA	NA			NA	NA	NA	NA	NA	NA	NA	NA	NA
contig_253	1636	10	N	FALSE	NA	NA	NA	NA	NA	NA	NA	NA	NA	NA	NA	NA	NA	NA	NA	NA	NA			NA	NA	NA	NA	NA	NA	NA	NA	NA
contig_2530	9152	133	N	FALSE	NA	NA	NA	NA	NA	NA	NA	NA	NA	NA	NA	NA	NA	NA	NA	NA	NA			NA	NA	NA	NA	NA	NA	NA	NA	NA
contig_2531	11057	31	N	FALSE	NA	NA	NA	NA	NA	NA	NA	NA	NA	NA	NA	NA	NA	NA	NA	NA	NA			NA	NA	NA	NA	NA	NA	NA	NA	NA
contig_2538	1023	654	Y	FALSE	NA	NA	NA	NA	NA	NA	NA	NA	NA	NA	NA	NA	NA	NA	NA	NA	NA			NA	NA	NA	NA	NA	NA	NA	NA	NA
contig_2539	38712	73	N	FALSE	NA	NA	NA	NA	NA	NA	NA	NA	NA	NA	NA	NA	NA	NA	NA	NA	NA			NA	NA	NA	NA	NA	NA	NA	NA	NA
contig_2541	6737	142	N	FALSE	NA	NA	NA	NA	NA	NA	NA	NA	NA	NA	NA	NA	NA	NA	NA	NA	NA			NA	NA	NA	NA	NA	NA	NA	NA	NA
contig_2546	3514	357	Y	FALSE	NA	NA	NA	NA	NA	NA	NA	NA	NA	NA	NA	NA	NA	NA	NA	NA	NA			NA	NA	NA	NA	NA	NA	NA	NA	NA
contig_2547	73997	32	N	FALSE	NA	NA	NA	NA	NA	NA	NA	NA	NA	NA	NA	NA	NA	NA	NA	NA	NA			NA	NA	NA	NA	NA	NA	NA	NA	NA
contig_255	2204	14	N	FALSE	NA	NA	NA	NA	NA	NA	NA	NA	NA	NA	NA	NA	NA	NA	NA	NA	NA			NA	NA	NA	NA	NA	NA	NA	NA	NA
contig_2550	28491	45	N	FALSE	NA	NA	NA	NA	NA	NA	NA	NA	NA	NA	NA	NA	NA	NA	NA	NA	NA			NA	NA	NA	NA	NA	NA	NA	NA	NA
contig_2553	58737	51	N	FALSE	NA	NA	NA	NA	NA	NA	NA	NA	NA	NA	NA	NA	NA	NA	NA	NA	NA			NA	NA	NA	NA	NA	NA	NA	NA	NA
contig_2554	7154	101	N	FALSE	NA	NA	NA	NA	NA	NA	NA	NA	NA	NA	NA	NA	NA	NA	NA	NA	NA			NA	NA	NA	NA	NA	NA	NA	NA	NA
contig_2556	71285	41	N	FALSE	NA	NA	NA	NA	NA	NA	NA	NA	NA	NA	NA	NA	NA	NA	NA	NA	NA			NA	NA	NA	NA	NA	NA	NA	NA	NA
contig_2557	6972	45	N	FALSE	NA	NA	NA	NA	NA	NA	NA	NA	NA	NA	NA	NA	NA	NA	NA	NA	NA			NA	NA	NA	NA	NA	NA	NA	NA	NA
contig_2558	18928	46	N	FALSE	NA	NA	NA	NA	NA	NA	NA	NA	NA	NA	NA	NA	NA	NA	NA	NA	NA			NA	NA	NA	NA	NA	NA	NA	NA	NA
contig_2559	34078	28	N	FALSE	NA	NA	NA	NA	NA	NA	NA	NA	NA	NA	NA	NA	NA	NA	NA	NA	NA			NA	NA	NA	NA	NA	NA	NA	NA	NA
contig_256	1516	151	N	FALSE	NA	NA	NA	NA	NA	NA	NA	NA	NA	NA	NA	NA	NA	NA	NA	NA	NA			NA	NA	NA	NA	NA	NA	NA	NA	NA
contig_2560	82349	66	N	FALSE	NA	NA	NA	NA	NA	NA	NA	NA	NA	NA	NA	NA	NA	NA	NA	NA	NA			NA	NA	NA	NA	NA	NA	NA	NA	NA
contig_2561	49849	34	N	FALSE	NA	NA	NA	NA	NA	NA	NA	NA	NA	NA	NA	NA	NA	NA	NA	NA	NA			NA	NA	NA	NA	NA	NA	NA	NA	NA
contig_2563	6027	21	N	FALSE	NA	NA	NA	NA	NA	NA	NA	NA	NA	NA	NA	NA	NA	NA	NA	NA	NA			NA	NA	NA	NA	NA	NA	NA	NA	NA
contig_2564	4177	8	Y	FALSE	NA	NA	NA	NA	NA	NA	NA	NA	NA	NA	NA	NA	NA	NA	NA	NA	NA			NA	NA	NA	NA	NA	NA	NA	NA	NA
contig_2565	14895	97	N	FALSE	NA	NA	NA	NA	NA	NA	NA	NA	NA	NA	NA	NA	NA	NA	NA	NA	NA			NA	NA	NA	NA	NA	NA	NA	NA	NA
contig_2566	21271	192	N	FALSE	NA	NA	NA	NA	NA	NA	NA	NA	NA	NA	NA	NA	NA	NA	NA	NA	NA			NA	NA	NA	NA	NA	NA	NA	NA	NA
contig_2567	927	940	N	FALSE	NA	NA	NA	NA	NA	NA	NA	NA	NA	NA	NA	NA	NA	NA	NA	NA	NA			NA	NA	NA	NA	NA	NA	NA	NA	NA
contig_2568	1415	690	N	FALSE	NA	NA	NA	NA	NA	NA	NA	NA	NA	NA	NA	NA	NA	NA	NA	NA	NA			NA	NA	NA	NA	NA	NA	NA	NA	NA
contig_2569	562	678	N	FALSE	NA	NA	NA	NA	NA	NA	NA	NA	NA	NA	NA	NA	NA	NA	NA	NA	NA			NA	NA	NA	NA	NA	NA	NA	NA	NA
contig_257	526	85	N	FALSE	NA	NA	NA	NA	NA	NA	NA	NA	NA	NA	NA	NA	NA	NA	NA	NA	NA			NA	NA	NA	NA	NA	NA	NA	NA	NA
contig_2570	15538	77	N	FALSE	NA	NA	NA	NA	NA	NA	NA	NA	NA	NA	NA	NA	NA	NA	NA	NA	NA			NA	NA	NA	NA	NA	NA	NA	NA	NA
contig_2575	18707	8	N	FALSE	NA	NA	NA	NA	NA	NA	NA	NA	NA	NA	NA	NA	NA	NA	NA	NA	NA			NA	NA	NA	NA	NA	NA	NA	NA	NA
contig_2576	15534	100	N	FALSE	NA	NA	NA	NA	NA	NA	NA	NA	NA	NA	NA	NA	NA	NA	NA	NA	NA			NA	NA	NA	NA	NA	NA	NA	NA	NA
contig_2577	12012	16	N	FALSE	NA	NA	NA	NA	NA	NA	NA	NA	NA	NA	NA	NA	NA	NA	NA	NA	NA			NA	NA	NA	NA	NA	NA	NA	NA	NA
contig_2578	9570	64	N	FALSE	NA	NA	NA	NA	NA	NA	NA	NA	NA	NA	NA	NA	NA	NA	NA	NA	NA			NA	NA	NA	NA	NA	NA	NA	NA	NA
contig_258	536	58	N	FALSE	NA	NA	NA	NA	NA	NA	NA	NA	NA	NA	NA	NA	NA	NA	NA	NA	NA			NA	NA	NA	NA	NA	NA	NA	NA	NA
contig_2582	9499	107	N	FALSE	NA	NA	NA	NA	NA	NA	NA	NA	NA	NA	NA	NA	NA	NA	NA	NA	NA			NA	NA	NA	NA	NA	NA	NA	NA	NA
contig_2586	8306	108	Y	FALSE	NA	NA	NA	NA	NA	NA	NA	NA	NA	NA	NA	NA	NA	NA	NA	NA	NA			NA	NA	NA	NA	NA	NA	NA	NA	NA
contig_2587	7097	67	N	FALSE	NA	NA	NA	NA	NA	NA	NA	NA	NA	NA	NA	NA	NA	NA	NA	NA	NA			NA	NA	NA	NA	NA	NA	NA	NA	NA
contig_2592	27181	63	N	FALSE	NA	NA	NA	NA	NA	NA	NA	NA	NA	NA	NA	NA	NA	NA	NA	NA	NA			NA	NA	NA	NA	NA	NA	NA	NA	NA
contig_2593	6860	18	N	FALSE	NA	NA	NA	NA	NA	NA	NA	NA	NA	NA	NA	NA	NA	NA	NA	NA	NA			NA	NA	NA	NA	NA	NA	NA	NA	NA
contig_2597	992	255	N	FALSE	NA	NA	NA	NA	NA	NA	NA	NA	NA	NA	NA	NA	NA	NA	NA	NA	NA			NA	NA	NA	NA	NA	NA	NA	NA	NA
contig_2598	3168	240	N	FALSE	NA	NA	NA	NA	NA	NA	NA	NA	NA	NA	NA	NA	NA	NA	NA	NA	NA			NA	NA	NA	NA	NA	NA	NA	NA	NA
contig_2599	7699	24	N	FALSE	NA	NA	NA	NA	NA	NA	NA	NA	NA	NA	NA	NA	NA	NA	NA	NA	NA			NA	NA	NA	NA	NA	NA	NA	NA	NA
contig_26	5117	100	N	FALSE	NA	NA	NA	NA	NA	NA	NA	NA	NA	NA	NA	NA	NA	NA	NA	NA	NA			NA	NA	NA	NA	NA	NA	NA	NA	NA
contig_260	521	7	N	FALSE	NA	NA	NA	NA	NA	NA	NA	NA	NA	NA	NA	NA	NA	NA	NA	NA	NA			NA	NA	NA	NA	NA	NA	NA	NA	NA
contig_2600	1335	10	N	FALSE	NA	NA	NA	NA	NA	NA	NA	NA	NA	NA	NA	NA	NA	NA	NA	NA	NA			NA	NA	NA	NA	NA	NA	NA	NA	NA
contig_2602	726	943	Y	FALSE	NA	NA	NA	NA	NA	NA	NA	NA	NA	NA	NA	NA	NA	NA	NA	NA	NA			NA	NA	NA	NA	NA	NA	NA	NA	NA
contig_2606	27441	25	N	FALSE	NA	NA	NA	NA	NA	NA	NA	NA	NA	NA	NA	NA	NA	NA	NA	NA	NA			NA	NA	NA	NA	NA	NA	NA	NA	NA
contig_261	1231	66	N	FALSE	NA	NA	NA	NA	NA	NA	NA	NA	NA	NA	NA	NA	NA	NA	NA	NA	NA			NA	NA	NA	NA	NA	NA	NA	NA	NA
contig_2612	839	66	N	FALSE	NA	NA	NA	NA	NA	NA	NA	NA	NA	NA	NA	NA	NA	NA	NA	NA	NA			NA	NA	NA	NA	NA	NA	NA	NA	NA
contig_2613	936	262	Y	FALSE	NA	NA	NA	NA	NA	NA	NA	NA	NA	NA	NA	NA	NA	NA	NA	NA	NA			NA	NA	NA	NA	NA	NA	NA	NA	NA
contig_2615	24884	5	N	FALSE	NA	NA	NA	NA	NA	NA	NA	NA	NA	NA	NA	NA	NA	NA	NA	NA	NA			NA	NA	NA	NA	NA	NA	NA	NA	NA
contig_2616	47698	104	N	FALSE	NA	NA	NA	NA	NA	NA	NA	NA	NA	NA	NA	NA	NA	NA	NA	NA	NA			NA	NA	NA	NA	NA	NA	NA	NA	NA
contig_2618	574	827	Y	FALSE	NA	NA	NA	NA	NA	NA	NA	NA	NA	NA	NA	NA	NA	NA	NA	NA	NA			NA	NA	NA	NA	NA	NA	NA	NA	NA
contig_2621	30499	52	N	FALSE	NA	NA	NA	NA	NA	NA	NA	NA	NA	NA	NA	NA	NA	NA	NA	NA	NA			NA	NA	NA	NA	NA	NA	NA	NA	NA
contig_2622	12483	63	N	FALSE	NA	NA	NA	NA	NA	NA	NA	NA	NA	NA	NA	NA	NA	NA	NA	NA	NA			NA	NA	NA	NA	NA	NA	NA	NA	NA
contig_2623	1547	736	N	FALSE	NA	NA	NA	NA	NA	NA	NA	NA	NA	NA	NA	NA	NA	NA	NA	NA	NA			NA	NA	NA	NA	NA	NA	NA	NA	NA
contig_2624	499	234	N	FALSE	NA	NA	NA	NA	NA	NA	NA	NA	NA	NA	NA	NA	NA	NA	NA	NA	NA			NA	NA	NA	NA	NA	NA	NA	NA	NA
contig_2626	1099	13	N	FALSE	NA	NA	NA	NA	NA	NA	NA	NA	NA	NA	NA	NA	NA	NA	NA	NA	NA			NA	NA	NA	NA	NA	NA	NA	NA	NA
contig_2627	18293	35	N	FALSE	NA	NA	NA	NA	NA	NA	NA	NA	NA	NA	NA	NA	NA	NA	NA	NA	NA			NA	NA	NA	NA	NA	NA	NA	NA	NA
contig_263	1561	68	N	FALSE	NA	NA	NA	NA	NA	NA	NA	NA	NA	NA	NA	NA	NA	NA	NA	NA	NA			NA	NA	NA	NA	NA	NA	NA	NA	NA
contig_2634	19704	51	N	FALSE	NA	NA	NA	NA	NA	NA	NA	NA	NA	NA	NA	NA	NA	NA	NA	NA	NA			NA	NA	NA	NA	NA	NA	NA	NA	NA
contig_2636	2177	62	N	FALSE	NA	NA	NA	NA	NA	NA	NA	NA	NA	NA	NA	NA	NA	NA	NA	NA	NA			NA	NA	NA	NA	NA	NA	NA	NA	NA
contig_2637	12829	53	Y	FALSE	NA	NA	NA	NA	NA	NA	NA	NA	NA	NA	NA	NA	NA	NA	NA	NA	NA			NA	NA	NA	NA	NA	NA	NA	NA	NA
contig_2642	30996	73	N	FALSE	NA	NA	NA	NA	NA	NA	NA	NA	NA	NA	NA	NA	NA	NA	NA	NA	NA			NA	NA	NA	NA	NA	NA	NA	NA	NA
contig_2646	40526	46	N	FALSE	NA	NA	NA	NA	NA	NA	NA	NA	NA	NA	NA	NA	NA	NA	NA	NA	NA			NA	NA	NA	NA	NA	NA	NA	NA	NA
contig_2649	56180	30	N	FALSE	NA	NA	NA	NA	NA	NA	NA	NA	NA	NA	NA	NA	NA	NA	NA	NA	NA			NA	NA	NA	NA	NA	NA	NA	NA	NA
contig_265	196	3	N	FALSE	NA	NA	NA	NA	NA	NA	NA	NA	NA	NA	NA	NA	NA	NA	NA	NA	NA			NA	NA	NA	NA	NA	NA	NA	NA	NA
contig_2651	26097	38	N	FALSE	NA	NA	NA	NA	NA	NA	NA	NA	NA	NA	NA	NA	NA	NA	NA	NA	NA			NA	NA	NA	NA	NA	NA	NA	NA	NA
contig_2654	35547	15	N	FALSE	NA	NA	NA	NA	NA	NA	NA	NA	NA	NA	NA	NA	NA	NA	NA	NA	NA			NA	NA	NA	NA	NA	NA	NA	NA	NA
contig_2655	18557	43	N	FALSE	NA	NA	NA	NA	NA	NA	NA	NA	NA	NA	NA	NA	NA	NA	NA	NA	NA			NA	NA	NA	NA	NA	NA	NA	NA	NA
contig_2656	6105	108	N	FALSE	NA	NA	NA	NA	NA	NA	NA	NA	NA	NA	NA	NA	NA	NA	NA	NA	NA			NA	NA	NA	NA	NA	NA	NA	NA	NA
contig_2657	10232	37	N	FALSE	NA	NA	NA	NA	NA	NA	NA	NA	NA	NA	NA	NA	NA	NA	NA	NA	NA			NA	NA	NA	NA	NA	NA	NA	NA	NA
contig_2658	11752	38	N	FALSE	NA	NA	NA	NA	NA	NA	NA	NA	NA	NA	NA	NA	NA	NA	NA	NA	NA			NA	NA	NA	NA	NA	NA	NA	NA	NA
contig_2659	53663	56	N	FALSE	NA	NA	NA	NA	NA	NA	NA	NA	NA	NA	NA	NA	NA	NA	NA	NA	NA			NA	NA	NA	NA	NA	NA	NA	NA	NA
contig_266	1364	8	N	FALSE	NA	NA	NA	NA	NA	NA	NA	NA	NA	NA	NA	NA	NA	NA	NA	NA	NA			NA	NA	NA	NA	NA	NA	NA	NA	NA
contig_2661	594	3	N	FALSE	NA	NA	NA	NA	NA	NA	NA	NA	NA	NA	NA	NA	NA	NA	NA	NA	NA			NA	NA	NA	NA	NA	NA	NA	NA	NA
contig_2662	3188	9	N	FALSE	NA	NA	NA	NA	NA	NA	NA	NA	NA	NA	NA	NA	NA	NA	NA	NA	NA			NA	NA	NA	NA	NA	NA	NA	NA	NA
contig_2666	51871	51	N	FALSE	NA	NA	NA	NA	NA	NA	NA	NA	NA	NA	NA	NA	NA	NA	NA	NA	NA			NA	NA	NA	NA	NA	NA	NA	NA	NA
contig_2669	12832	36	N	FALSE	NA	NA	NA	NA	NA	NA	NA	NA	NA	NA	NA	NA	NA	NA	NA	NA	NA			NA	NA	NA	NA	NA	NA	NA	NA	NA
contig_2673	442	10	N	FALSE	NA	NA	NA	NA	NA	NA	NA	NA	NA	NA	NA	NA	NA	NA	NA	NA	NA			NA	NA	NA	NA	NA	NA	NA	NA	NA
contig_2675	37570	34	N	FALSE	NA	NA	NA	NA	NA	NA	NA	NA	NA	NA	NA	NA	NA	NA	NA	NA	NA			NA	NA	NA	NA	NA	NA	NA	NA	NA
contig_2676	18229	68	N	FALSE	NA	NA	NA	NA	NA	NA	NA	NA	NA	NA	NA	NA	NA	NA	NA	NA	NA			NA	NA	NA	NA	NA	NA	NA	NA	NA
contig_2677	76566	70	N	FALSE	NA	NA	NA	NA	NA	NA	NA	NA	NA	NA	NA	NA	NA	NA	NA	NA	NA			NA	NA	NA	NA	NA	NA	NA	NA	NA
contig_2680	35660	25	N	FALSE	NA	NA	NA	NA	NA	NA	NA	NA	NA	NA	NA	NA	NA	NA	NA	NA	NA			NA	NA	NA	NA	NA	NA	NA	NA	NA
contig_2682	34247	58	N	FALSE	NA	NA	NA	NA	NA	NA	NA	NA	NA	NA	NA	NA	NA	NA	NA	NA	NA			NA	NA	NA	NA	NA	NA	NA	NA	NA
contig_2683	5918	85	N	FALSE	NA	NA	NA	NA	NA	NA	NA	NA	NA	NA	NA	NA	NA	NA	NA	NA	NA			NA	NA	NA	NA	NA	NA	NA	NA	NA
contig_2684	645	101	N	FALSE	NA	NA	NA	NA	NA	NA	NA	NA	NA	NA	NA	NA	NA	NA	NA	NA	NA			NA	NA	NA	NA	NA	NA	NA	NA	NA
contig_2685	12934	26	N	FALSE	NA	NA	NA	NA	NA	NA	NA	NA	NA	NA	NA	NA	NA	NA	NA	NA	NA			NA	NA	NA	NA	NA	NA	NA	NA	NA
contig_2686	18429	75	N	FALSE	NA	NA	NA	NA	NA	NA	NA	NA	NA	NA	NA	NA	NA	NA	NA	NA	NA			NA	NA	NA	NA	NA	NA	NA	NA	NA
contig_2687	10669	80	N	FALSE	NA	NA	NA	NA	NA	NA	NA	NA	NA	NA	NA	NA	NA	NA	NA	NA	NA			NA	NA	NA	NA	NA	NA	NA	NA	NA
contig_2689	18862	131	N	FALSE	NA	NA	NA	NA	NA	NA	NA	NA	NA	NA	NA	NA	NA	NA	NA	NA	NA			NA	NA	NA	NA	NA	NA	NA	NA	NA
contig_269	1016	9	N	FALSE	NA	NA	NA	NA	NA	NA	NA	NA	NA	NA	NA	NA	NA	NA	NA	NA	NA			NA	NA	NA	NA	NA	NA	NA	NA	NA
contig_2692	8005	5	N	FALSE	NA	NA	NA	NA	NA	NA	NA	NA	NA	NA	NA	NA	NA	NA	NA	NA	NA			NA	NA	NA	NA	NA	NA	NA	NA	NA
contig_2693	1926	532	N	FALSE	NA	NA	NA	NA	NA	NA	NA	NA	NA	NA	NA	NA	NA	NA	NA	NA	NA			NA	NA	NA	NA	NA	NA	NA	NA	NA
contig_2694	29914	225	N	FALSE	NA	NA	NA	NA	NA	NA	NA	NA	NA	NA	NA	NA	NA	NA	NA	NA	NA			NA	NA	NA	NA	NA	NA	NA	NA	NA
contig_2695	15136	156	N	FALSE	NA	NA	NA	NA	NA	NA	NA	NA	NA	NA	NA	NA	NA	NA	NA	NA	NA			NA	NA	NA	NA	NA	NA	NA	NA	NA
contig_2697	94328	112	N	FALSE	NA	NA	NA	NA	NA	NA	NA	NA	NA	NA	NA	NA	NA	NA	NA	NA	NA			NA	NA	NA	NA	NA	NA	NA	NA	NA
contig_2699	13167	81	N	FALSE	NA	NA	NA	NA	NA	NA	NA	NA	NA	NA	NA	NA	NA	NA	NA	NA	NA			NA	NA	NA	NA	NA	NA	NA	NA	NA
contig_27	1204	67	Y	FALSE	NA	NA	NA	NA	NA	NA	NA	NA	NA	NA	NA	NA	NA	NA	NA	NA	NA			NA	NA	NA	NA	NA	NA	NA	NA	NA
contig_270	263	5	N	FALSE	NA	NA	NA	NA	NA	NA	NA	NA	NA	NA	NA	NA	NA	NA	NA	NA	NA			NA	NA	NA	NA	NA	NA	NA	NA	NA
contig_2700	1694	931	N	FALSE	NA	NA	NA	NA	NA	NA	NA	NA	NA	NA	NA	NA	NA	NA	NA	NA	NA			NA	NA	NA	NA	NA	NA	NA	NA	NA
contig_2701	1315	6	N	FALSE	NA	NA	NA	NA	NA	NA	NA	NA	NA	NA	NA	NA	NA	NA	NA	NA	NA			NA	NA	NA	NA	NA	NA	NA	NA	NA
contig_2704	11645	95	Y	FALSE	NA	NA	NA	NA	NA	NA	NA	NA	NA	NA	NA	NA	NA	NA	NA	NA	NA			NA	NA	NA	NA	NA	NA	NA	NA	NA
contig_2707	24496	98	N	FALSE	NA	NA	NA	NA	NA	NA	NA	NA	NA	NA	NA	NA	NA	NA	NA	NA	NA			NA	NA	NA	NA	NA	NA	NA	NA	NA
contig_2708	2288	210	N	FALSE	NA	NA	NA	NA	NA	NA	NA	NA	NA	NA	NA	NA	NA	NA	NA	NA	NA			NA	NA	NA	NA	NA	NA	NA	NA	NA
contig_271	512	58	N	FALSE	NA	NA	NA	NA	NA	NA	NA	NA	NA	NA	NA	NA	NA	NA	NA	NA	NA			NA	NA	NA	NA	NA	NA	NA	NA	NA
contig_2714	8771	88	N	FALSE	NA	NA	NA	NA	NA	NA	NA	NA	NA	NA	NA	NA	NA	NA	NA	NA	NA			NA	NA	NA	NA	NA	NA	NA	NA	NA
contig_2716	12218	92	N	FALSE	NA	NA	NA	NA	NA	NA	NA	NA	NA	NA	NA	NA	NA	NA	NA	NA	NA			NA	NA	NA	NA	NA	NA	NA	NA	NA
contig_2717	9698	36	N	FALSE	NA	NA	NA	NA	NA	NA	NA	NA	NA	NA	NA	NA	NA	NA	NA	NA	NA			NA	NA	NA	NA	NA	NA	NA	NA	NA
contig_2718	5875	252	Y	FALSE	NA	NA	NA	NA	NA	NA	NA	NA	NA	NA	NA	NA	NA	NA	NA	NA	NA			NA	NA	NA	NA	NA	NA	NA	NA	NA
contig_2721	2113	934	N	FALSE	NA	NA	NA	NA	NA	NA	NA	NA	NA	NA	NA	NA	NA	NA	NA	NA	NA			NA	NA	NA	NA	NA	NA	NA	NA	NA
contig_2724	40898	41	N	FALSE	NA	NA	NA	NA	NA	NA	NA	NA	NA	NA	NA	NA	NA	NA	NA	NA	NA			NA	NA	NA	NA	NA	NA	NA	NA	NA
contig_2725	63274	152	N	FALSE	NA	NA	NA	NA	NA	NA	NA	NA	NA	NA	NA	NA	NA	NA	NA	NA	NA			NA	NA	NA	NA	NA	NA	NA	NA	NA
contig_2726	2783	159	N	FALSE	NA	NA	NA	NA	NA	NA	NA	NA	NA	NA	NA	NA	NA	NA	NA	NA	NA			NA	NA	NA	NA	NA	NA	NA	NA	NA
contig_2727	53947	69	N	FALSE	NA	NA	NA	NA	NA	NA	NA	NA	NA	NA	NA	NA	NA	NA	NA	NA	NA			NA	NA	NA	NA	NA	NA	NA	NA	NA
contig_2728	2070	72	N	FALSE	NA	NA	NA	NA	NA	NA	NA	NA	NA	NA	NA	NA	NA	NA	NA	NA	NA			NA	NA	NA	NA	NA	NA	NA	NA	NA
contig_273	553	5	N	FALSE	NA	NA	NA	NA	NA	NA	NA	NA	NA	NA	NA	NA	NA	NA	NA	NA	NA			NA	NA	NA	NA	NA	NA	NA	NA	NA
contig_2731	4894	94	N	FALSE	NA	NA	NA	NA	NA	NA	NA	NA	NA	NA	NA	NA	NA	NA	NA	NA	NA			NA	NA	NA	NA	NA	NA	NA	NA	NA
contig_2733	2114	177	N	FALSE	NA	NA	NA	NA	NA	NA	NA	NA	NA	NA	NA	NA	NA	NA	NA	NA	NA			NA	NA	NA	NA	NA	NA	NA	NA	NA
contig_2734	34379	30	N	FALSE	NA	NA	NA	NA	NA	NA	NA	NA	NA	NA	NA	NA	NA	NA	NA	NA	NA			NA	NA	NA	NA	NA	NA	NA	NA	NA
contig_2739	1778	860	N	FALSE	NA	NA	NA	NA	NA	NA	NA	NA	NA	NA	NA	NA	NA	NA	NA	NA	NA			NA	NA	NA	NA	NA	NA	NA	NA	NA
contig_274	984	107	N	FALSE	NA	NA	NA	NA	NA	NA	NA	NA	NA	NA	NA	NA	NA	NA	NA	NA	NA			NA	NA	NA	NA	NA	NA	NA	NA	NA
contig_2740	13017	127	N	FALSE	NA	NA	NA	NA	NA	NA	NA	NA	NA	NA	NA	NA	NA	NA	NA	NA	NA			NA	NA	NA	NA	NA	NA	NA	NA	NA
contig_2741	27895	39	N	FALSE	NA	NA	NA	NA	NA	NA	NA	NA	NA	NA	NA	NA	NA	NA	NA	NA	NA			NA	NA	NA	NA	NA	NA	NA	NA	NA
contig_2742	20439	79	N	FALSE	NA	NA	NA	NA	NA	NA	NA	NA	NA	NA	NA	NA	NA	NA	NA	NA	NA			NA	NA	NA	NA	NA	NA	NA	NA	NA
contig_2744	11891	6	N	FALSE	NA	NA	NA	NA	NA	NA	NA	NA	NA	NA	NA	NA	NA	NA	NA	NA	NA			NA	NA	NA	NA	NA	NA	NA	NA	NA
contig_2745	19895	71	N	FALSE	NA	NA	NA	NA	NA	NA	NA	NA	NA	NA	NA	NA	NA	NA	NA	NA	NA			NA	NA	NA	NA	NA	NA	NA	NA	NA
contig_275	780	4	N	FALSE	NA	NA	NA	NA	NA	NA	NA	NA	NA	NA	NA	NA	NA	NA	NA	NA	NA			NA	NA	NA	NA	NA	NA	NA	NA	NA
contig_2750	5226	15	Y	FALSE	NA	NA	NA	NA	NA	NA	NA	NA	NA	NA	NA	NA	NA	NA	NA	NA	NA			NA	NA	NA	NA	NA	NA	NA	NA	NA
contig_2753	4322	114	N	FALSE	NA	NA	NA	NA	NA	NA	NA	NA	NA	NA	NA	NA	NA	NA	NA	NA	NA			NA	NA	NA	NA	NA	NA	NA	NA	NA
contig_2756	9285	144	N	FALSE	NA	NA	NA	NA	NA	NA	NA	NA	NA	NA	NA	NA	NA	NA	NA	NA	NA			NA	NA	NA	NA	NA	NA	NA	NA	NA
contig_2759	44368	21	N	FALSE	NA	NA	NA	NA	NA	NA	NA	NA	NA	NA	NA	NA	NA	NA	NA	NA	NA			NA	NA	NA	NA	NA	NA	NA	NA	NA
contig_276	404	20	N	FALSE	NA	NA	NA	NA	NA	NA	NA	NA	NA	NA	NA	NA	NA	NA	NA	NA	NA			NA	NA	NA	NA	NA	NA	NA	NA	NA
contig_2762	28328	6	Y	FALSE	NA	NA	NA	NA	NA	NA	NA	NA	NA	NA	NA	NA	NA	NA	NA	NA	NA			NA	NA	NA	NA	NA	NA	NA	NA	NA
contig_2763	40888	21	Y	FALSE	NA	NA	NA	NA	NA	NA	NA	NA	NA	NA	NA	NA	NA	NA	NA	NA	NA			NA	NA	NA	NA	NA	NA	NA	NA	NA
contig_2764	49900	29	N	FALSE	NA	NA	NA	NA	NA	NA	NA	NA	NA	NA	NA	NA	NA	NA	NA	NA	NA			NA	NA	NA	NA	NA	NA	NA	NA	NA
contig_2766	26022	90	N	FALSE	NA	NA	NA	NA	NA	NA	NA	NA	NA	NA	NA	NA	NA	NA	NA	NA	NA			NA	NA	NA	NA	NA	NA	NA	NA	NA
contig_2768	6940	52	Y	FALSE	NA	NA	NA	NA	NA	NA	NA	NA	NA	NA	NA	NA	NA	NA	NA	NA	NA			NA	NA	NA	NA	NA	NA	NA	NA	NA
contig_277	632	164	N	FALSE	NA	NA	NA	NA	NA	NA	NA	NA	NA	NA	NA	NA	NA	NA	NA	NA	NA			NA	NA	NA	NA	NA	NA	NA	NA	NA
contig_2770	7897	59	Y	FALSE	NA	NA	NA	NA	NA	NA	NA	NA	NA	NA	NA	NA	NA	NA	NA	NA	NA			NA	NA	NA	NA	NA	NA	NA	NA	NA
contig_2771	31025	46	N	FALSE	NA	NA	NA	NA	NA	NA	NA	NA	NA	NA	NA	NA	NA	NA	NA	NA	NA			NA	NA	NA	NA	NA	NA	NA	NA	NA
contig_2772	34283	122	N	FALSE	NA	NA	NA	NA	NA	NA	NA	NA	NA	NA	NA	NA	NA	NA	NA	NA	NA			NA	NA	NA	NA	NA	NA	NA	NA	NA
contig_2773	6580	143	N	FALSE	NA	NA	NA	NA	NA	NA	NA	NA	NA	NA	NA	NA	NA	NA	NA	NA	NA			NA	NA	NA	NA	NA	NA	NA	NA	NA
contig_2774	28521	87	N	FALSE	NA	NA	NA	NA	NA	NA	NA	NA	NA	NA	NA	NA	NA	NA	NA	NA	NA			NA	NA	NA	NA	NA	NA	NA	NA	NA
contig_2778	15078	90	N	FALSE	NA	NA	NA	NA	NA	NA	NA	NA	NA	NA	NA	NA	NA	NA	NA	NA	NA			NA	NA	NA	NA	NA	NA	NA	NA	NA
contig_2781	9001	206	N	FALSE	NA	NA	NA	NA	NA	NA	NA	NA	NA	NA	NA	NA	NA	NA	NA	NA	NA			NA	NA	NA	NA	NA	NA	NA	NA	NA
contig_2783	18420	101	N	FALSE	NA	NA	NA	NA	NA	NA	NA	NA	NA	NA	NA	NA	NA	NA	NA	NA	NA			NA	NA	NA	NA	NA	NA	NA	NA	NA
contig_2784	41352	128	N	FALSE	NA	NA	NA	NA	NA	NA	NA	NA	NA	NA	NA	NA	NA	NA	NA	NA	NA			NA	NA	NA	NA	NA	NA	NA	NA	NA
contig_2786	2624	334	Y	FALSE	NA	NA	NA	NA	NA	NA	NA	NA	NA	NA	NA	NA	NA	NA	NA	NA	NA			NA	NA	NA	NA	NA	NA	NA	NA	NA
contig_2789	12556	66	N	FALSE	NA	NA	NA	NA	NA	NA	NA	NA	NA	NA	NA	NA	NA	NA	NA	NA	NA			NA	NA	NA	NA	NA	NA	NA	NA	NA
contig_2792	6183	132	Y	FALSE	NA	NA	NA	NA	NA	NA	NA	NA	NA	NA	NA	NA	NA	NA	NA	NA	NA			NA	NA	NA	NA	NA	NA	NA	NA	NA
contig_2797	4298	32	N	FALSE	NA	NA	NA	NA	NA	NA	NA	NA	NA	NA	NA	NA	NA	NA	NA	NA	NA			NA	NA	NA	NA	NA	NA	NA	NA	NA
contig_2799	1807	34	N	FALSE	NA	NA	NA	NA	NA	NA	NA	NA	NA	NA	NA	NA	NA	NA	NA	NA	NA			NA	NA	NA	NA	NA	NA	NA	NA	NA
contig_28	3784	351	N	FALSE	NA	NA	NA	NA	NA	NA	NA	NA	NA	NA	NA	NA	NA	NA	NA	NA	NA			NA	NA	NA	NA	NA	NA	NA	NA	NA
contig_280	514	221	N	FALSE	NA	NA	NA	NA	NA	NA	NA	NA	NA	NA	NA	NA	NA	NA	NA	NA	NA			NA	NA	NA	NA	NA	NA	NA	NA	NA
contig_2800	84746	121	N	FALSE	NA	NA	NA	NA	NA	NA	NA	NA	NA	NA	NA	NA	NA	NA	NA	NA	NA			NA	NA	NA	NA	NA	NA	NA	NA	NA
contig_2807	17214	244	N	FALSE	NA	NA	NA	NA	NA	NA	NA	NA	NA	NA	NA	NA	NA	NA	NA	NA	NA			NA	NA	NA	NA	NA	NA	NA	NA	NA
contig_2808	65999	32	N	FALSE	NA	NA	NA	NA	NA	NA	NA	NA	NA	NA	NA	NA	NA	NA	NA	NA	NA			NA	NA	NA	NA	NA	NA	NA	NA	NA
contig_2809	22379	48	N	FALSE	NA	NA	NA	NA	NA	NA	NA	NA	NA	NA	NA	NA	NA	NA	NA	NA	NA			NA	NA	NA	NA	NA	NA	NA	NA	NA
contig_2813	31930	43	N	FALSE	NA	NA	NA	NA	NA	NA	NA	NA	NA	NA	NA	NA	NA	NA	NA	NA	NA			NA	NA	NA	NA	NA	NA	NA	NA	NA
contig_2816	44132	76	N	FALSE	NA	NA	NA	NA	NA	NA	NA	NA	NA	NA	NA	NA	NA	NA	NA	NA	NA			NA	NA	NA	NA	NA	NA	NA	NA	NA
contig_2817	3640	352	N	FALSE	NA	NA	NA	NA	NA	NA	NA	NA	NA	NA	NA	NA	NA	NA	NA	NA	NA			NA	NA	NA	NA	NA	NA	NA	NA	NA
contig_2818	8312	26	Y	FALSE	NA	NA	NA	NA	NA	NA	NA	NA	NA	NA	NA	NA	NA	NA	NA	NA	NA			NA	NA	NA	NA	NA	NA	NA	NA	NA
contig_282	1394	62	N	FALSE	NA	NA	NA	NA	NA	NA	NA	NA	NA	NA	NA	NA	NA	NA	NA	NA	NA			NA	NA	NA	NA	NA	NA	NA	NA	NA
contig_2820	44850	58	N	FALSE	NA	NA	NA	NA	NA	NA	NA	NA	NA	NA	NA	NA	NA	NA	NA	NA	NA			NA	NA	NA	NA	NA	NA	NA	NA	NA
contig_2821	60957	97	N	FALSE	NA	NA	NA	NA	NA	NA	NA	NA	NA	NA	NA	NA	NA	NA	NA	NA	NA			NA	NA	NA	NA	NA	NA	NA	NA	NA
contig_2823	10604	141	N	FALSE	NA	NA	NA	NA	NA	NA	NA	NA	NA	NA	NA	NA	NA	NA	NA	NA	NA			NA	NA	NA	NA	NA	NA	NA	NA	NA
contig_283	1385	55	N	FALSE	NA	NA	NA	NA	NA	NA	NA	NA	NA	NA	NA	NA	NA	NA	NA	NA	NA			NA	NA	NA	NA	NA	NA	NA	NA	NA
contig_2832	6770	14	Y	FALSE	NA	NA	NA	NA	NA	NA	NA	NA	NA	NA	NA	NA	NA	NA	NA	NA	NA			NA	NA	NA	NA	NA	NA	NA	NA	NA
contig_2836	143496	53	N	FALSE	NA	NA	NA	NA	NA	NA	NA	NA	NA	NA	NA	NA	NA	NA	NA	NA	NA			NA	NA	NA	NA	NA	NA	NA	NA	NA
contig_2837	2495	126	N	FALSE	NA	NA	NA	NA	NA	NA	NA	NA	NA	NA	NA	NA	NA	NA	NA	NA	NA			NA	NA	NA	NA	NA	NA	NA	NA	NA
contig_2839	4335	24	Y	FALSE	NA	NA	NA	NA	NA	NA	NA	NA	NA	NA	NA	NA	NA	NA	NA	NA	NA			NA	NA	NA	NA	NA	NA	NA	NA	NA
contig_284	493	12	N	FALSE	NA	NA	NA	NA	NA	NA	NA	NA	NA	NA	NA	NA	NA	NA	NA	NA	NA			NA	NA	NA	NA	NA	NA	NA	NA	NA
contig_2843	27011	86	N	FALSE	NA	NA	NA	NA	NA	NA	NA	NA	NA	NA	NA	NA	NA	NA	NA	NA	NA			NA	NA	NA	NA	NA	NA	NA	NA	NA
contig_2845	1609	602	N	FALSE	NA	NA	NA	NA	NA	NA	NA	NA	NA	NA	NA	NA	NA	NA	NA	NA	NA			NA	NA	NA	NA	NA	NA	NA	NA	NA
contig_2851	2675	133	N	FALSE	NA	NA	NA	NA	NA	NA	NA	NA	NA	NA	NA	NA	NA	NA	NA	NA	NA			NA	NA	NA	NA	NA	NA	NA	NA	NA
contig_2853	4888	135	N	FALSE	NA	NA	NA	NA	NA	NA	NA	NA	NA	NA	NA	NA	NA	NA	NA	NA	NA			NA	NA	NA	NA	NA	NA	NA	NA	NA
contig_2858	23733	19	N	FALSE	NA	NA	NA	NA	NA	NA	NA	NA	NA	NA	NA	NA	NA	NA	NA	NA	NA			NA	NA	NA	NA	NA	NA	NA	NA	NA
contig_2859	9315	16	N	FALSE	NA	NA	NA	NA	NA	NA	NA	NA	NA	NA	NA	NA	NA	NA	NA	NA	NA			NA	NA	NA	NA	NA	NA	NA	NA	NA
contig_2860	5613	142	N	FALSE	NA	NA	NA	NA	NA	NA	NA	NA	NA	NA	NA	NA	NA	NA	NA	NA	NA			NA	NA	NA	NA	NA	NA	NA	NA	NA
contig_2863	20135	8	N	FALSE	NA	NA	NA	NA	NA	NA	NA	NA	NA	NA	NA	NA	NA	NA	NA	NA	NA			NA	NA	NA	NA	NA	NA	NA	NA	NA
contig_2868	9996	123	N	FALSE	NA	NA	NA	NA	NA	NA	NA	NA	NA	NA	NA	NA	NA	NA	NA	NA	NA			NA	NA	NA	NA	NA	NA	NA	NA	NA
contig_2869	4605	28	Y	FALSE	NA	NA	NA	NA	NA	NA	NA	NA	NA	NA	NA	NA	NA	NA	NA	NA	NA			NA	NA	NA	NA	NA	NA	NA	NA	NA
contig_2871	2186	22	N	FALSE	NA	NA	NA	NA	NA	NA	NA	NA	NA	NA	NA	NA	NA	NA	NA	NA	NA			NA	NA	NA	NA	NA	NA	NA	NA	NA
contig_2873	4064	10	N	FALSE	NA	NA	NA	NA	NA	NA	NA	NA	NA	NA	NA	NA	NA	NA	NA	NA	NA			NA	NA	NA	NA	NA	NA	NA	NA	NA
contig_288	519	135	N	FALSE	NA	NA	NA	NA	NA	NA	NA	NA	NA	NA	NA	NA	NA	NA	NA	NA	NA			NA	NA	NA	NA	NA	NA	NA	NA	NA
contig_2881	4202	60	Y	FALSE	NA	NA	NA	NA	NA	NA	NA	NA	NA	NA	NA	NA	NA	NA	NA	NA	NA			NA	NA	NA	NA	NA	NA	NA	NA	NA
contig_2885	7949	73	Y	FALSE	NA	NA	NA	NA	NA	NA	NA	NA	NA	NA	NA	NA	NA	NA	NA	NA	NA			NA	NA	NA	NA	NA	NA	NA	NA	NA
contig_2888	6060	19	N	FALSE	NA	NA	NA	NA	NA	NA	NA	NA	NA	NA	NA	NA	NA	NA	NA	NA	NA			NA	NA	NA	NA	NA	NA	NA	NA	NA
contig_2889	101977	52	N	FALSE	NA	NA	NA	NA	NA	NA	NA	NA	NA	NA	NA	NA	NA	NA	NA	NA	NA			NA	NA	NA	NA	NA	NA	NA	NA	NA
contig_289	499	34	N	FALSE	NA	NA	NA	NA	NA	NA	NA	NA	NA	NA	NA	NA	NA	NA	NA	NA	NA			NA	NA	NA	NA	NA	NA	NA	NA	NA
contig_2895	46510	26	Y	FALSE	NA	NA	NA	NA	NA	NA	NA	NA	NA	NA	NA	NA	NA	NA	NA	NA	NA			NA	NA	NA	NA	NA	NA	NA	NA	NA
contig_2897	22226	12	Y	FALSE	NA	NA	NA	NA	NA	NA	NA	NA	NA	NA	NA	NA	NA	NA	NA	NA	NA			NA	NA	NA	NA	NA	NA	NA	NA	NA
contig_2899	14059	25	Y	FALSE	NA	NA	NA	NA	NA	NA	NA	NA	NA	NA	NA	NA	NA	NA	NA	NA	NA			NA	NA	NA	NA	NA	NA	NA	NA	NA
contig_290	501	43	N	FALSE	NA	NA	NA	NA	NA	NA	NA	NA	NA	NA	NA	NA	NA	NA	NA	NA	NA			NA	NA	NA	NA	NA	NA	NA	NA	NA
contig_2900	8128	310	Y	FALSE	NA	NA	NA	NA	NA	NA	NA	NA	NA	NA	NA	NA	NA	NA	NA	NA	NA			NA	NA	NA	NA	NA	NA	NA	NA	NA
contig_2901	6612	433	Y	FALSE	NA	NA	NA	NA	NA	NA	NA	NA	NA	NA	NA	NA	NA	NA	NA	NA	NA			NA	NA	NA	NA	NA	NA	NA	NA	NA
contig_2902	2950	10	N	FALSE	NA	NA	NA	NA	NA	NA	NA	NA	NA	NA	NA	NA	NA	NA	NA	NA	NA			NA	NA	NA	NA	NA	NA	NA	NA	NA
contig_2905	2667	35	N	FALSE	NA	NA	NA	NA	NA	NA	NA	NA	NA	NA	NA	NA	NA	NA	NA	NA	NA			NA	NA	NA	NA	NA	NA	NA	NA	NA
contig_2907	22854	7	Y	FALSE	NA	NA	NA	NA	NA	NA	NA	NA	NA	NA	NA	NA	NA	NA	NA	NA	NA			NA	NA	NA	NA	NA	NA	NA	NA	NA
contig_291	520	3	N	FALSE	NA	NA	NA	NA	NA	NA	NA	NA	NA	NA	NA	NA	NA	NA	NA	NA	NA			NA	NA	NA	NA	NA	NA	NA	NA	NA
contig_2910	5109	23	Y	FALSE	NA	NA	NA	NA	NA	NA	NA	NA	NA	NA	NA	NA	NA	NA	NA	NA	NA			NA	NA	NA	NA	NA	NA	NA	NA	NA
contig_2911	4150	77	Y	FALSE	NA	NA	NA	NA	NA	NA	NA	NA	NA	NA	NA	NA	NA	NA	NA	NA	NA			NA	NA	NA	NA	NA	NA	NA	NA	NA
contig_2913	4607	71	Y	FALSE	NA	NA	NA	NA	NA	NA	NA	NA	NA	NA	NA	NA	NA	NA	NA	NA	NA			NA	NA	NA	NA	NA	NA	NA	NA	NA
contig_2915	3825	23	Y	FALSE	NA	NA	NA	NA	NA	NA	NA	NA	NA	NA	NA	NA	NA	NA	NA	NA	NA			NA	NA	NA	NA	NA	NA	NA	NA	NA
contig_2916	2582	56	Y	FALSE	NA	NA	NA	NA	NA	NA	NA	NA	NA	NA	NA	NA	NA	NA	NA	NA	NA			NA	NA	NA	NA	NA	NA	NA	NA	NA
contig_2919	4631	47	Y	FALSE	NA	NA	NA	NA	NA	NA	NA	NA	NA	NA	NA	NA	NA	NA	NA	NA	NA			NA	NA	NA	NA	NA	NA	NA	NA	NA
contig_292	987	4	N	FALSE	NA	NA	NA	NA	NA	NA	NA	NA	NA	NA	NA	NA	NA	NA	NA	NA	NA			NA	NA	NA	NA	NA	NA	NA	NA	NA
contig_2920	4612	11	Y	FALSE	NA	NA	NA	NA	NA	NA	NA	NA	NA	NA	NA	NA	NA	NA	NA	NA	NA			NA	NA	NA	NA	NA	NA	NA	NA	NA
contig_2923	5084	9	Y	FALSE	NA	NA	NA	NA	NA	NA	NA	NA	NA	NA	NA	NA	NA	NA	NA	NA	NA			NA	NA	NA	NA	NA	NA	NA	NA	NA
contig_2931	4601	67	Y	FALSE	NA	NA	NA	NA	NA	NA	NA	NA	NA	NA	NA	NA	NA	NA	NA	NA	NA			NA	NA	NA	NA	NA	NA	NA	NA	NA
contig_2932	3168	17	Y	FALSE	NA	NA	NA	NA	NA	NA	NA	NA	NA	NA	NA	NA	NA	NA	NA	NA	NA			NA	NA	NA	NA	NA	NA	NA	NA	NA
contig_2933	4308	29	Y	FALSE	NA	NA	NA	NA	NA	NA	NA	NA	NA	NA	NA	NA	NA	NA	NA	NA	NA			NA	NA	NA	NA	NA	NA	NA	NA	NA
contig_2936	4671	28	Y	FALSE	NA	NA	NA	NA	NA	NA	NA	NA	NA	NA	NA	NA	NA	NA	NA	NA	NA			NA	NA	NA	NA	NA	NA	NA	NA	NA
contig_2939	5588	47	Y	FALSE	NA	NA	NA	NA	NA	NA	NA	NA	NA	NA	NA	NA	NA	NA	NA	NA	NA			NA	NA	NA	NA	NA	NA	NA	NA	NA
contig_294	1698	19	N	FALSE	NA	NA	NA	NA	NA	NA	NA	NA	NA	NA	NA	NA	NA	NA	NA	NA	NA			NA	NA	NA	NA	NA	NA	NA	NA	NA
contig_2940	3507	20	Y	FALSE	NA	NA	NA	NA	NA	NA	NA	NA	NA	NA	NA	NA	NA	NA	NA	NA	NA			NA	NA	NA	NA	NA	NA	NA	NA	NA
contig_2941	3974	68	Y	FALSE	NA	NA	NA	NA	NA	NA	NA	NA	NA	NA	NA	NA	NA	NA	NA	NA	NA			NA	NA	NA	NA	NA	NA	NA	NA	NA
contig_2943	3597	58	Y	FALSE	NA	NA	NA	NA	NA	NA	NA	NA	NA	NA	NA	NA	NA	NA	NA	NA	NA			NA	NA	NA	NA	NA	NA	NA	NA	NA
contig_2945	4809	105	Y	FALSE	NA	NA	NA	NA	NA	NA	NA	NA	NA	NA	NA	NA	NA	NA	NA	NA	NA			NA	NA	NA	NA	NA	NA	NA	NA	NA
contig_2948	6239	50	Y	FALSE	NA	NA	NA	NA	NA	NA	NA	NA	NA	NA	NA	NA	NA	NA	NA	NA	NA			NA	NA	NA	NA	NA	NA	NA	NA	NA
contig_2949	3906	62	Y	FALSE	NA	NA	NA	NA	NA	NA	NA	NA	NA	NA	NA	NA	NA	NA	NA	NA	NA			NA	NA	NA	NA	NA	NA	NA	NA	NA
contig_295	1932	172	N	FALSE	NA	NA	NA	NA	NA	NA	NA	NA	NA	NA	NA	NA	NA	NA	NA	NA	NA			NA	NA	NA	NA	NA	NA	NA	NA	NA
contig_2952	5235	10	Y	FALSE	NA	NA	NA	NA	NA	NA	NA	NA	NA	NA	NA	NA	NA	NA	NA	NA	NA			NA	NA	NA	NA	NA	NA	NA	NA	NA
contig_2953	5466	5	Y	FALSE	NA	NA	NA	NA	NA	NA	NA	NA	NA	NA	NA	NA	NA	NA	NA	NA	NA			NA	NA	NA	NA	NA	NA	NA	NA	NA
contig_2956	4710	45	Y	FALSE	NA	NA	NA	NA	NA	NA	NA	NA	NA	NA	NA	NA	NA	NA	NA	NA	NA			NA	NA	NA	NA	NA	NA	NA	NA	NA
contig_2957	3906	26	Y	FALSE	NA	NA	NA	NA	NA	NA	NA	NA	NA	NA	NA	NA	NA	NA	NA	NA	NA			NA	NA	NA	NA	NA	NA	NA	NA	NA
contig_2958	2673	81	Y	FALSE	NA	NA	NA	NA	NA	NA	NA	NA	NA	NA	NA	NA	NA	NA	NA	NA	NA			NA	NA	NA	NA	NA	NA	NA	NA	NA
contig_2961	4678	51	Y	FALSE	NA	NA	NA	NA	NA	NA	NA	NA	NA	NA	NA	NA	NA	NA	NA	NA	NA			NA	NA	NA	NA	NA	NA	NA	NA	NA
contig_2969	3976	43	Y	FALSE	NA	NA	NA	NA	NA	NA	NA	NA	NA	NA	NA	NA	NA	NA	NA	NA	NA			NA	NA	NA	NA	NA	NA	NA	NA	NA
contig_297	654	288	N	FALSE	NA	NA	NA	NA	NA	NA	NA	NA	NA	NA	NA	NA	NA	NA	NA	NA	NA			NA	NA	NA	NA	NA	NA	NA	NA	NA
contig_2971	8818	33	Y	FALSE	NA	NA	NA	NA	NA	NA	NA	NA	NA	NA	NA	NA	NA	NA	NA	NA	NA			NA	NA	NA	NA	NA	NA	NA	NA	NA
contig_2972	1259	117	Y	FALSE	NA	NA	NA	NA	NA	NA	NA	NA	NA	NA	NA	NA	NA	NA	NA	NA	NA			NA	NA	NA	NA	NA	NA	NA	NA	NA
contig_2974	3613	73	Y	FALSE	NA	NA	NA	NA	NA	NA	NA	NA	NA	NA	NA	NA	NA	NA	NA	NA	NA			NA	NA	NA	NA	NA	NA	NA	NA	NA
contig_2975	7045	19	Y	FALSE	NA	NA	NA	NA	NA	NA	NA	NA	NA	NA	NA	NA	NA	NA	NA	NA	NA			NA	NA	NA	NA	NA	NA	NA	NA	NA
contig_2978	3518	30	Y	FALSE	NA	NA	NA	NA	NA	NA	NA	NA	NA	NA	NA	NA	NA	NA	NA	NA	NA			NA	NA	NA	NA	NA	NA	NA	NA	NA
contig_298	1467	168	N	FALSE	NA	NA	NA	NA	NA	NA	NA	NA	NA	NA	NA	NA	NA	NA	NA	NA	NA			NA	NA	NA	NA	NA	NA	NA	NA	NA
contig_2980	1324	176	Y	FALSE	NA	NA	NA	NA	NA	NA	NA	NA	NA	NA	NA	NA	NA	NA	NA	NA	NA			NA	NA	NA	NA	NA	NA	NA	NA	NA
contig_2986	6877	36	Y	FALSE	NA	NA	NA	NA	NA	NA	NA	NA	NA	NA	NA	NA	NA	NA	NA	NA	NA			NA	NA	NA	NA	NA	NA	NA	NA	NA
contig_2990	4659	66	Y	FALSE	NA	NA	NA	NA	NA	NA	NA	NA	NA	NA	NA	NA	NA	NA	NA	NA	NA			NA	NA	NA	NA	NA	NA	NA	NA	NA
contig_2991	4936	70	Y	FALSE	NA	NA	NA	NA	NA	NA	NA	NA	NA	NA	NA	NA	NA	NA	NA	NA	NA			NA	NA	NA	NA	NA	NA	NA	NA	NA
contig_2998	6186	84	Y	FALSE	NA	NA	NA	NA	NA	NA	NA	NA	NA	NA	NA	NA	NA	NA	NA	NA	NA			NA	NA	NA	NA	NA	NA	NA	NA	NA
contig_3	35036	23	N	FALSE	NA	NA	NA	NA	NA	NA	NA	NA	NA	NA	NA	NA	NA	NA	NA	NA	NA			NA	NA	NA	NA	NA	NA	NA	NA	NA
contig_30	729	313	N	FALSE	NA	NA	NA	NA	NA	NA	NA	NA	NA	NA	NA	NA	NA	NA	NA	NA	NA			NA	NA	NA	NA	NA	NA	NA	NA	NA
contig_300	841	533	N	FALSE	NA	NA	NA	NA	NA	NA	NA	NA	NA	NA	NA	NA	NA	NA	NA	NA	NA			NA	NA	NA	NA	NA	NA	NA	NA	NA
contig_3005	4926	122	Y	FALSE	NA	NA	NA	NA	NA	NA	NA	NA	NA	NA	NA	NA	NA	NA	NA	NA	NA			NA	NA	NA	NA	NA	NA	NA	NA	NA
contig_3014	4416	23	Y	FALSE	NA	NA	NA	NA	NA	NA	NA	NA	NA	NA	NA	NA	NA	NA	NA	NA	NA			NA	NA	NA	NA	NA	NA	NA	NA	NA
contig_3015	6162	36	Y	FALSE	NA	NA	NA	NA	NA	NA	NA	NA	NA	NA	NA	NA	NA	NA	NA	NA	NA			NA	NA	NA	NA	NA	NA	NA	NA	NA
contig_3020	7640	34	Y	FALSE	NA	NA	NA	NA	NA	NA	NA	NA	NA	NA	NA	NA	NA	NA	NA	NA	NA			NA	NA	NA	NA	NA	NA	NA	NA	NA
contig_3022	4476	29	Y	FALSE	NA	NA	NA	NA	NA	NA	NA	NA	NA	NA	NA	NA	NA	NA	NA	NA	NA			NA	NA	NA	NA	NA	NA	NA	NA	NA
contig_3024	2471	36	Y	FALSE	NA	NA	NA	NA	NA	NA	NA	NA	NA	NA	NA	NA	NA	NA	NA	NA	NA			NA	NA	NA	NA	NA	NA	NA	NA	NA
contig_3026	5025	31	Y	FALSE	NA	NA	NA	NA	NA	NA	NA	NA	NA	NA	NA	NA	NA	NA	NA	NA	NA			NA	NA	NA	NA	NA	NA	NA	NA	NA
contig_3028	4349	10	Y	FALSE	NA	NA	NA	NA	NA	NA	NA	NA	NA	NA	NA	NA	NA	NA	NA	NA	NA			NA	NA	NA	NA	NA	NA	NA	NA	NA
contig_3029	4144	45	Y	FALSE	NA	NA	NA	NA	NA	NA	NA	NA	NA	NA	NA	NA	NA	NA	NA	NA	NA			NA	NA	NA	NA	NA	NA	NA	NA	NA
contig_303	1034	10	N	FALSE	NA	NA	NA	NA	NA	NA	NA	NA	NA	NA	NA	NA	NA	NA	NA	NA	NA			NA	NA	NA	NA	NA	NA	NA	NA	NA
contig_3030	3379	50	Y	FALSE	NA	NA	NA	NA	NA	NA	NA	NA	NA	NA	NA	NA	NA	NA	NA	NA	NA			NA	NA	NA	NA	NA	NA	NA	NA	NA
contig_3031	3013	58	Y	FALSE	NA	NA	NA	NA	NA	NA	NA	NA	NA	NA	NA	NA	NA	NA	NA	NA	NA			NA	NA	NA	NA	NA	NA	NA	NA	NA
contig_3033	10381	28	Y	FALSE	NA	NA	NA	NA	NA	NA	NA	NA	NA	NA	NA	NA	NA	NA	NA	NA	NA			NA	NA	NA	NA	NA	NA	NA	NA	NA
contig_3034	6404	23	Y	FALSE	NA	NA	NA	NA	NA	NA	NA	NA	NA	NA	NA	NA	NA	NA	NA	NA	NA			NA	NA	NA	NA	NA	NA	NA	NA	NA
contig_3035	4554	8	Y	FALSE	NA	NA	NA	NA	NA	NA	NA	NA	NA	NA	NA	NA	NA	NA	NA	NA	NA			NA	NA	NA	NA	NA	NA	NA	NA	NA
contig_3036	4808	19	Y	FALSE	NA	NA	NA	NA	NA	NA	NA	NA	NA	NA	NA	NA	NA	NA	NA	NA	NA			NA	NA	NA	NA	NA	NA	NA	NA	NA
contig_3038	8040	22	Y	FALSE	NA	NA	NA	NA	NA	NA	NA	NA	NA	NA	NA	NA	NA	NA	NA	NA	NA			NA	NA	NA	NA	NA	NA	NA	NA	NA
contig_3039	6398	26	Y	FALSE	NA	NA	NA	NA	NA	NA	NA	NA	NA	NA	NA	NA	NA	NA	NA	NA	NA			NA	NA	NA	NA	NA	NA	NA	NA	NA
contig_3043	7644	16	Y	FALSE	NA	NA	NA	NA	NA	NA	NA	NA	NA	NA	NA	NA	NA	NA	NA	NA	NA			NA	NA	NA	NA	NA	NA	NA	NA	NA
contig_3044	4793	78	Y	FALSE	NA	NA	NA	NA	NA	NA	NA	NA	NA	NA	NA	NA	NA	NA	NA	NA	NA			NA	NA	NA	NA	NA	NA	NA	NA	NA
contig_3045	4719	51	Y	FALSE	NA	NA	NA	NA	NA	NA	NA	NA	NA	NA	NA	NA	NA	NA	NA	NA	NA			NA	NA	NA	NA	NA	NA	NA	NA	NA
contig_3046	6011	22	Y	FALSE	NA	NA	NA	NA	NA	NA	NA	NA	NA	NA	NA	NA	NA	NA	NA	NA	NA			NA	NA	NA	NA	NA	NA	NA	NA	NA
contig_3049	5887	78	Y	FALSE	NA	NA	NA	NA	NA	NA	NA	NA	NA	NA	NA	NA	NA	NA	NA	NA	NA			NA	NA	NA	NA	NA	NA	NA	NA	NA
contig_305	2076	10	N	FALSE	NA	NA	NA	NA	NA	NA	NA	NA	NA	NA	NA	NA	NA	NA	NA	NA	NA			NA	NA	NA	NA	NA	NA	NA	NA	NA
contig_3059	1820	68	Y	FALSE	NA	NA	NA	NA	NA	NA	NA	NA	NA	NA	NA	NA	NA	NA	NA	NA	NA			NA	NA	NA	NA	NA	NA	NA	NA	NA
contig_306	479	10	N	FALSE	NA	NA	NA	NA	NA	NA	NA	NA	NA	NA	NA	NA	NA	NA	NA	NA	NA			NA	NA	NA	NA	NA	NA	NA	NA	NA
contig_3060	5107	45	Y	FALSE	NA	NA	NA	NA	NA	NA	NA	NA	NA	NA	NA	NA	NA	NA	NA	NA	NA			NA	NA	NA	NA	NA	NA	NA	NA	NA
contig_3069	4098	43	Y	FALSE	NA	NA	NA	NA	NA	NA	NA	NA	NA	NA	NA	NA	NA	NA	NA	NA	NA			NA	NA	NA	NA	NA	NA	NA	NA	NA
contig_3070	5589	41	Y	FALSE	NA	NA	NA	NA	NA	NA	NA	NA	NA	NA	NA	NA	NA	NA	NA	NA	NA			NA	NA	NA	NA	NA	NA	NA	NA	NA
contig_3077	5037	25	Y	FALSE	NA	NA	NA	NA	NA	NA	NA	NA	NA	NA	NA	NA	NA	NA	NA	NA	NA			NA	NA	NA	NA	NA	NA	NA	NA	NA
contig_308	428	10	N	FALSE	NA	NA	NA	NA	NA	NA	NA	NA	NA	NA	NA	NA	NA	NA	NA	NA	NA			NA	NA	NA	NA	NA	NA	NA	NA	NA
contig_3080	6678	16	Y	FALSE	NA	NA	NA	NA	NA	NA	NA	NA	NA	NA	NA	NA	NA	NA	NA	NA	NA			NA	NA	NA	NA	NA	NA	NA	NA	NA
contig_3083	3340	50	Y	FALSE	NA	NA	NA	NA	NA	NA	NA	NA	NA	NA	NA	NA	NA	NA	NA	NA	NA			NA	NA	NA	NA	NA	NA	NA	NA	NA
contig_3084	7500	26	Y	FALSE	NA	NA	NA	NA	NA	NA	NA	NA	NA	NA	NA	NA	NA	NA	NA	NA	NA			NA	NA	NA	NA	NA	NA	NA	NA	NA
contig_3093	6523	27	Y	FALSE	NA	NA	NA	NA	NA	NA	NA	NA	NA	NA	NA	NA	NA	NA	NA	NA	NA			NA	NA	NA	NA	NA	NA	NA	NA	NA
contig_3095	3009	61	Y	FALSE	NA	NA	NA	NA	NA	NA	NA	NA	NA	NA	NA	NA	NA	NA	NA	NA	NA			NA	NA	NA	NA	NA	NA	NA	NA	NA
contig_3097	4247	42	Y	FALSE	NA	NA	NA	NA	NA	NA	NA	NA	NA	NA	NA	NA	NA	NA	NA	NA	NA			NA	NA	NA	NA	NA	NA	NA	NA	NA
contig_3099	5585	16	Y	FALSE	NA	NA	NA	NA	NA	NA	NA	NA	NA	NA	NA	NA	NA	NA	NA	NA	NA			NA	NA	NA	NA	NA	NA	NA	NA	NA
contig_31	1884	370	N	FALSE	NA	NA	NA	NA	NA	NA	NA	NA	NA	NA	NA	NA	NA	NA	NA	NA	NA			NA	NA	NA	NA	NA	NA	NA	NA	NA
contig_3100	5229	58	Y	FALSE	NA	NA	NA	NA	NA	NA	NA	NA	NA	NA	NA	NA	NA	NA	NA	NA	NA			NA	NA	NA	NA	NA	NA	NA	NA	NA
contig_3107	4426	24	Y	FALSE	NA	NA	NA	NA	NA	NA	NA	NA	NA	NA	NA	NA	NA	NA	NA	NA	NA			NA	NA	NA	NA	NA	NA	NA	NA	NA
contig_3108	1449	80	Y	FALSE	NA	NA	NA	NA	NA	NA	NA	NA	NA	NA	NA	NA	NA	NA	NA	NA	NA			NA	NA	NA	NA	NA	NA	NA	NA	NA
contig_3109	5140	7	Y	FALSE	NA	NA	NA	NA	NA	NA	NA	NA	NA	NA	NA	NA	NA	NA	NA	NA	NA			NA	NA	NA	NA	NA	NA	NA	NA	NA
contig_3113	1945	110	Y	FALSE	NA	NA	NA	NA	NA	NA	NA	NA	NA	NA	NA	NA	NA	NA	NA	NA	NA			NA	NA	NA	NA	NA	NA	NA	NA	NA
contig_3114	7274	27	Y	FALSE	NA	NA	NA	NA	NA	NA	NA	NA	NA	NA	NA	NA	NA	NA	NA	NA	NA			NA	NA	NA	NA	NA	NA	NA	NA	NA
contig_3116	2256	24	Y	FALSE	NA	NA	NA	NA	NA	NA	NA	NA	NA	NA	NA	NA	NA	NA	NA	NA	NA			NA	NA	NA	NA	NA	NA	NA	NA	NA
contig_3117	2152	34	Y	FALSE	NA	NA	NA	NA	NA	NA	NA	NA	NA	NA	NA	NA	NA	NA	NA	NA	NA			NA	NA	NA	NA	NA	NA	NA	NA	NA
contig_3119	3105	65	Y	FALSE	NA	NA	NA	NA	NA	NA	NA	NA	NA	NA	NA	NA	NA	NA	NA	NA	NA			NA	NA	NA	NA	NA	NA	NA	NA	NA
contig_312	993	26	N	FALSE	NA	NA	NA	NA	NA	NA	NA	NA	NA	NA	NA	NA	NA	NA	NA	NA	NA			NA	NA	NA	NA	NA	NA	NA	NA	NA
contig_3125	1898	38	Y	FALSE	NA	NA	NA	NA	NA	NA	NA	NA	NA	NA	NA	NA	NA	NA	NA	NA	NA			NA	NA	NA	NA	NA	NA	NA	NA	NA
contig_3126	1876	57	Y	FALSE	NA	NA	NA	NA	NA	NA	NA	NA	NA	NA	NA	NA	NA	NA	NA	NA	NA			NA	NA	NA	NA	NA	NA	NA	NA	NA
contig_313	145	10	N	FALSE	NA	NA	NA	NA	NA	NA	NA	NA	NA	NA	NA	NA	NA	NA	NA	NA	NA			NA	NA	NA	NA	NA	NA	NA	NA	NA
contig_3131	1315	214	Y	FALSE	NA	NA	NA	NA	NA	NA	NA	NA	NA	NA	NA	NA	NA	NA	NA	NA	NA			NA	NA	NA	NA	NA	NA	NA	NA	NA
contig_3133	4489	13	Y	FALSE	NA	NA	NA	NA	NA	NA	NA	NA	NA	NA	NA	NA	NA	NA	NA	NA	NA			NA	NA	NA	NA	NA	NA	NA	NA	NA
contig_3136	1347	12	Y	FALSE	NA	NA	NA	NA	NA	NA	NA	NA	NA	NA	NA	NA	NA	NA	NA	NA	NA			NA	NA	NA	NA	NA	NA	NA	NA	NA
contig_3138	2234	57	Y	FALSE	NA	NA	NA	NA	NA	NA	NA	NA	NA	NA	NA	NA	NA	NA	NA	NA	NA			NA	NA	NA	NA	NA	NA	NA	NA	NA
contig_3140	1413	33	Y	FALSE	NA	NA	NA	NA	NA	NA	NA	NA	NA	NA	NA	NA	NA	NA	NA	NA	NA			NA	NA	NA	NA	NA	NA	NA	NA	NA
contig_3141	1106	127	Y	FALSE	NA	NA	NA	NA	NA	NA	NA	NA	NA	NA	NA	NA	NA	NA	NA	NA	NA			NA	NA	NA	NA	NA	NA	NA	NA	NA
contig_3144	3400	7	Y	FALSE	NA	NA	NA	NA	NA	NA	NA	NA	NA	NA	NA	NA	NA	NA	NA	NA	NA			NA	NA	NA	NA	NA	NA	NA	NA	NA
contig_3145	4577	12	Y	FALSE	NA	NA	NA	NA	NA	NA	NA	NA	NA	NA	NA	NA	NA	NA	NA	NA	NA			NA	NA	NA	NA	NA	NA	NA	NA	NA
contig_3146	1289	42	Y	FALSE	NA	NA	NA	NA	NA	NA	NA	NA	NA	NA	NA	NA	NA	NA	NA	NA	NA			NA	NA	NA	NA	NA	NA	NA	NA	NA
contig_3148	1944	65	Y	FALSE	NA	NA	NA	NA	NA	NA	NA	NA	NA	NA	NA	NA	NA	NA	NA	NA	NA			NA	NA	NA	NA	NA	NA	NA	NA	NA
contig_3149	2762	91	Y	FALSE	NA	NA	NA	NA	NA	NA	NA	NA	NA	NA	NA	NA	NA	NA	NA	NA	NA			NA	NA	NA	NA	NA	NA	NA	NA	NA
contig_315	1623	38	N	FALSE	NA	NA	NA	NA	NA	NA	NA	NA	NA	NA	NA	NA	NA	NA	NA	NA	NA			NA	NA	NA	NA	NA	NA	NA	NA	NA
contig_3152	2306	125	Y	FALSE	NA	NA	NA	NA	NA	NA	NA	NA	NA	NA	NA	NA	NA	NA	NA	NA	NA			NA	NA	NA	NA	NA	NA	NA	NA	NA
contig_3153	3393	12	Y	FALSE	NA	NA	NA	NA	NA	NA	NA	NA	NA	NA	NA	NA	NA	NA	NA	NA	NA			NA	NA	NA	NA	NA	NA	NA	NA	NA
contig_3156	2187	92	Y	FALSE	NA	NA	NA	NA	NA	NA	NA	NA	NA	NA	NA	NA	NA	NA	NA	NA	NA			NA	NA	NA	NA	NA	NA	NA	NA	NA
contig_3157	1957	172	Y	FALSE	NA	NA	NA	NA	NA	NA	NA	NA	NA	NA	NA	NA	NA	NA	NA	NA	NA			NA	NA	NA	NA	NA	NA	NA	NA	NA
contig_3161	2012	73	Y	FALSE	NA	NA	NA	NA	NA	NA	NA	NA	NA	NA	NA	NA	NA	NA	NA	NA	NA			NA	NA	NA	NA	NA	NA	NA	NA	NA
contig_3167	1310	32	Y	FALSE	NA	NA	NA	NA	NA	NA	NA	NA	NA	NA	NA	NA	NA	NA	NA	NA	NA			NA	NA	NA	NA	NA	NA	NA	NA	NA
contig_3173	3508	22	Y	FALSE	NA	NA	NA	NA	NA	NA	NA	NA	NA	NA	NA	NA	NA	NA	NA	NA	NA			NA	NA	NA	NA	NA	NA	NA	NA	NA
contig_3174	2725	74	Y	FALSE	NA	NA	NA	NA	NA	NA	NA	NA	NA	NA	NA	NA	NA	NA	NA	NA	NA			NA	NA	NA	NA	NA	NA	NA	NA	NA
contig_3176	2572	47	Y	FALSE	NA	NA	NA	NA	NA	NA	NA	NA	NA	NA	NA	NA	NA	NA	NA	NA	NA			NA	NA	NA	NA	NA	NA	NA	NA	NA
contig_3178	1607	45	Y	FALSE	NA	NA	NA	NA	NA	NA	NA	NA	NA	NA	NA	NA	NA	NA	NA	NA	NA			NA	NA	NA	NA	NA	NA	NA	NA	NA
contig_3179	1784	69	Y	FALSE	NA	NA	NA	NA	NA	NA	NA	NA	NA	NA	NA	NA	NA	NA	NA	NA	NA			NA	NA	NA	NA	NA	NA	NA	NA	NA
contig_318	450	8	N	FALSE	NA	NA	NA	NA	NA	NA	NA	NA	NA	NA	NA	NA	NA	NA	NA	NA	NA			NA	NA	NA	NA	NA	NA	NA	NA	NA
contig_3181	2255	72	Y	FALSE	NA	NA	NA	NA	NA	NA	NA	NA	NA	NA	NA	NA	NA	NA	NA	NA	NA			NA	NA	NA	NA	NA	NA	NA	NA	NA
contig_319	2740	246	N	FALSE	NA	NA	NA	NA	NA	NA	NA	NA	NA	NA	NA	NA	NA	NA	NA	NA	NA			NA	NA	NA	NA	NA	NA	NA	NA	NA
contig_320	1011	19	N	FALSE	NA	NA	NA	NA	NA	NA	NA	NA	NA	NA	NA	NA	NA	NA	NA	NA	NA			NA	NA	NA	NA	NA	NA	NA	NA	NA
contig_321	563	17	N	FALSE	NA	NA	NA	NA	NA	NA	NA	NA	NA	NA	NA	NA	NA	NA	NA	NA	NA			NA	NA	NA	NA	NA	NA	NA	NA	NA
contig_323	774	59	N	FALSE	NA	NA	NA	NA	NA	NA	NA	NA	NA	NA	NA	NA	NA	NA	NA	NA	NA			NA	NA	NA	NA	NA	NA	NA	NA	NA
contig_324	900	27	N	FALSE	NA	NA	NA	NA	NA	NA	NA	NA	NA	NA	NA	NA	NA	NA	NA	NA	NA			NA	NA	NA	NA	NA	NA	NA	NA	NA
contig_325	330	11	N	FALSE	NA	NA	NA	NA	NA	NA	NA	NA	NA	NA	NA	NA	NA	NA	NA	NA	NA			NA	NA	NA	NA	NA	NA	NA	NA	NA
contig_327	281	206	N	FALSE	NA	NA	NA	NA	NA	NA	NA	NA	NA	NA	NA	NA	NA	NA	NA	NA	NA			NA	NA	NA	NA	NA	NA	NA	NA	NA
contig_329	670	21	N	FALSE	NA	NA	NA	NA	NA	NA	NA	NA	NA	NA	NA	NA	NA	NA	NA	NA	NA			NA	NA	NA	NA	NA	NA	NA	NA	NA
contig_332	176	63	N	FALSE	NA	NA	NA	NA	NA	NA	NA	NA	NA	NA	NA	NA	NA	NA	NA	NA	NA			NA	NA	NA	NA	NA	NA	NA	NA	NA
contig_334	117	8	N	FALSE	NA	NA	NA	NA	NA	NA	NA	NA	NA	NA	NA	NA	NA	NA	NA	NA	NA			NA	NA	NA	NA	NA	NA	NA	NA	NA
contig_336	1215	24	N	FALSE	NA	NA	NA	NA	NA	NA	NA	NA	NA	NA	NA	NA	NA	NA	NA	NA	NA			NA	NA	NA	NA	NA	NA	NA	NA	NA
contig_340	701	501	N	FALSE	NA	NA	NA	NA	NA	NA	NA	NA	NA	NA	NA	NA	NA	NA	NA	NA	NA			NA	NA	NA	NA	NA	NA	NA	NA	NA
contig_342	1356	17	N	FALSE	NA	NA	NA	NA	NA	NA	NA	NA	NA	NA	NA	NA	NA	NA	NA	NA	NA			NA	NA	NA	NA	NA	NA	NA	NA	NA
contig_343	259	15	N	FALSE	NA	NA	NA	NA	NA	NA	NA	NA	NA	NA	NA	NA	NA	NA	NA	NA	NA			NA	NA	NA	NA	NA	NA	NA	NA	NA
contig_344	958	131	N	FALSE	NA	NA	NA	NA	NA	NA	NA	NA	NA	NA	NA	NA	NA	NA	NA	NA	NA			NA	NA	NA	NA	NA	NA	NA	NA	NA
contig_348	603	39	N	FALSE	NA	NA	NA	NA	NA	NA	NA	NA	NA	NA	NA	NA	NA	NA	NA	NA	NA			NA	NA	NA	NA	NA	NA	NA	NA	NA
contig_349	796	53	N	FALSE	NA	NA	NA	NA	NA	NA	NA	NA	NA	NA	NA	NA	NA	NA	NA	NA	NA			NA	NA	NA	NA	NA	NA	NA	NA	NA
contig_35	4070	28	N	FALSE	NA	NA	NA	NA	NA	NA	NA	NA	NA	NA	NA	NA	NA	NA	NA	NA	NA			NA	NA	NA	NA	NA	NA	NA	NA	NA
contig_352	527	28	N	FALSE	NA	NA	NA	NA	NA	NA	NA	NA	NA	NA	NA	NA	NA	NA	NA	NA	NA			NA	NA	NA	NA	NA	NA	NA	NA	NA
contig_353	1285	24	N	FALSE	NA	NA	NA	NA	NA	NA	NA	NA	NA	NA	NA	NA	NA	NA	NA	NA	NA			NA	NA	NA	NA	NA	NA	NA	NA	NA
contig_354	785	29	N	FALSE	NA	NA	NA	NA	NA	NA	NA	NA	NA	NA	NA	NA	NA	NA	NA	NA	NA			NA	NA	NA	NA	NA	NA	NA	NA	NA
contig_355	765	150	N	FALSE	NA	NA	NA	NA	NA	NA	NA	NA	NA	NA	NA	NA	NA	NA	NA	NA	NA			NA	NA	NA	NA	NA	NA	NA	NA	NA
contig_356	497	7	N	FALSE	NA	NA	NA	NA	NA	NA	NA	NA	NA	NA	NA	NA	NA	NA	NA	NA	NA			NA	NA	NA	NA	NA	NA	NA	NA	NA
contig_358	525	6	N	FALSE	NA	NA	NA	NA	NA	NA	NA	NA	NA	NA	NA	NA	NA	NA	NA	NA	NA			NA	NA	NA	NA	NA	NA	NA	NA	NA
contig_359	1150	150	N	FALSE	NA	NA	NA	NA	NA	NA	NA	NA	NA	NA	NA	NA	NA	NA	NA	NA	NA			NA	NA	NA	NA	NA	NA	NA	NA	NA
contig_360	1618	26	N	FALSE	NA	NA	NA	NA	NA	NA	NA	NA	NA	NA	NA	NA	NA	NA	NA	NA	NA			NA	NA	NA	NA	NA	NA	NA	NA	NA
contig_361	1731	10	N	FALSE	NA	NA	NA	NA	NA	NA	NA	NA	NA	NA	NA	NA	NA	NA	NA	NA	NA			NA	NA	NA	NA	NA	NA	NA	NA	NA
contig_364	480	271	N	FALSE	NA	NA	NA	NA	NA	NA	NA	NA	NA	NA	NA	NA	NA	NA	NA	NA	NA			NA	NA	NA	NA	NA	NA	NA	NA	NA
contig_366	501	11	N	FALSE	NA	NA	NA	NA	NA	NA	NA	NA	NA	NA	NA	NA	NA	NA	NA	NA	NA			NA	NA	NA	NA	NA	NA	NA	NA	NA
contig_367	535	95	N	FALSE	NA	NA	NA	NA	NA	NA	NA	NA	NA	NA	NA	NA	NA	NA	NA	NA	NA			NA	NA	NA	NA	NA	NA	NA	NA	NA
contig_368	765	32	N	FALSE	NA	NA	NA	NA	NA	NA	NA	NA	NA	NA	NA	NA	NA	NA	NA	NA	NA			NA	NA	NA	NA	NA	NA	NA	NA	NA
contig_37	5768	3	N	FALSE	NA	NA	NA	NA	NA	NA	NA	NA	NA	NA	NA	NA	NA	NA	NA	NA	NA			NA	NA	NA	NA	NA	NA	NA	NA	NA
contig_372	3459	304	N	FALSE	NA	NA	NA	NA	NA	NA	NA	NA	NA	NA	NA	NA	NA	NA	NA	NA	NA			NA	NA	NA	NA	NA	NA	NA	NA	NA
contig_373	2548	424	N	FALSE	NA	NA	NA	NA	NA	NA	NA	NA	NA	NA	NA	NA	NA	NA	NA	NA	NA			NA	NA	NA	NA	NA	NA	NA	NA	NA
contig_376	807	78	N	FALSE	NA	NA	NA	NA	NA	NA	NA	NA	NA	NA	NA	NA	NA	NA	NA	NA	NA			NA	NA	NA	NA	NA	NA	NA	NA	NA
contig_378	523	43	N	FALSE	NA	NA	NA	NA	NA	NA	NA	NA	NA	NA	NA	NA	NA	NA	NA	NA	NA			NA	NA	NA	NA	NA	NA	NA	NA	NA
contig_379	120	58	N	FALSE	NA	NA	NA	NA	NA	NA	NA	NA	NA	NA	NA	NA	NA	NA	NA	NA	NA			NA	NA	NA	NA	NA	NA	NA	NA	NA
contig_380	479	11	N	FALSE	NA	NA	NA	NA	NA	NA	NA	NA	NA	NA	NA	NA	NA	NA	NA	NA	NA			NA	NA	NA	NA	NA	NA	NA	NA	NA
contig_381	543	339	N	FALSE	NA	NA	NA	NA	NA	NA	NA	NA	NA	NA	NA	NA	NA	NA	NA	NA	NA			NA	NA	NA	NA	NA	NA	NA	NA	NA
contig_382	255	8	N	FALSE	NA	NA	NA	NA	NA	NA	NA	NA	NA	NA	NA	NA	NA	NA	NA	NA	NA			NA	NA	NA	NA	NA	NA	NA	NA	NA
contig_390	1001	43	N	FALSE	NA	NA	NA	NA	NA	NA	NA	NA	NA	NA	NA	NA	NA	NA	NA	NA	NA			NA	NA	NA	NA	NA	NA	NA	NA	NA
contig_392	508	284	N	FALSE	NA	NA	NA	NA	NA	NA	NA	NA	NA	NA	NA	NA	NA	NA	NA	NA	NA			NA	NA	NA	NA	NA	NA	NA	NA	NA
contig_393	682	19	N	FALSE	NA	NA	NA	NA	NA	NA	NA	NA	NA	NA	NA	NA	NA	NA	NA	NA	NA			NA	NA	NA	NA	NA	NA	NA	NA	NA
contig_396	415	5	N	FALSE	NA	NA	NA	NA	NA	NA	NA	NA	NA	NA	NA	NA	NA	NA	NA	NA	NA			NA	NA	NA	NA	NA	NA	NA	NA	NA
contig_397	1560	188	N	FALSE	NA	NA	NA	NA	NA	NA	NA	NA	NA	NA	NA	NA	NA	NA	NA	NA	NA			NA	NA	NA	NA	NA	NA	NA	NA	NA
contig_399	688	67	N	FALSE	NA	NA	NA	NA	NA	NA	NA	NA	NA	NA	NA	NA	NA	NA	NA	NA	NA			NA	NA	NA	NA	NA	NA	NA	NA	NA
contig_4	21538	34	N	FALSE	NA	NA	NA	NA	NA	NA	NA	NA	NA	NA	NA	NA	NA	NA	NA	NA	NA			NA	NA	NA	NA	NA	NA	NA	NA	NA
contig_401	950	67	N	FALSE	NA	NA	NA	NA	NA	NA	NA	NA	NA	NA	NA	NA	NA	NA	NA	NA	NA			NA	NA	NA	NA	NA	NA	NA	NA	NA
contig_404	836	49	N	FALSE	NA	NA	NA	NA	NA	NA	NA	NA	NA	NA	NA	NA	NA	NA	NA	NA	NA			NA	NA	NA	NA	NA	NA	NA	NA	NA
contig_406	749	308	N	FALSE	NA	NA	NA	NA	NA	NA	NA	NA	NA	NA	NA	NA	NA	NA	NA	NA	NA			NA	NA	NA	NA	NA	NA	NA	NA	NA
contig_407	1805	3	N	FALSE	NA	NA	NA	NA	NA	NA	NA	NA	NA	NA	NA	NA	NA	NA	NA	NA	NA			NA	NA	NA	NA	NA	NA	NA	NA	NA
contig_408	688	163	N	FALSE	NA	NA	NA	NA	NA	NA	NA	NA	NA	NA	NA	NA	NA	NA	NA	NA	NA			NA	NA	NA	NA	NA	NA	NA	NA	NA
contig_409	807	46	N	FALSE	NA	NA	NA	NA	NA	NA	NA	NA	NA	NA	NA	NA	NA	NA	NA	NA	NA			NA	NA	NA	NA	NA	NA	NA	NA	NA
contig_410	1232	15	N	FALSE	NA	NA	NA	NA	NA	NA	NA	NA	NA	NA	NA	NA	NA	NA	NA	NA	NA			NA	NA	NA	NA	NA	NA	NA	NA	NA
contig_412	595	42	N	FALSE	NA	NA	NA	NA	NA	NA	NA	NA	NA	NA	NA	NA	NA	NA	NA	NA	NA			NA	NA	NA	NA	NA	NA	NA	NA	NA
contig_416	1116	3	N	FALSE	NA	NA	NA	NA	NA	NA	NA	NA	NA	NA	NA	NA	NA	NA	NA	NA	NA			NA	NA	NA	NA	NA	NA	NA	NA	NA
contig_419	143	18	N	FALSE	NA	NA	NA	NA	NA	NA	NA	NA	NA	NA	NA	NA	NA	NA	NA	NA	NA			NA	NA	NA	NA	NA	NA	NA	NA	NA
contig_422	511	42	N	FALSE	NA	NA	NA	NA	NA	NA	NA	NA	NA	NA	NA	NA	NA	NA	NA	NA	NA			NA	NA	NA	NA	NA	NA	NA	NA	NA
contig_424	341	11	N	FALSE	NA	NA	NA	NA	NA	NA	NA	NA	NA	NA	NA	NA	NA	NA	NA	NA	NA			NA	NA	NA	NA	NA	NA	NA	NA	NA
contig_427	2350	41	N	FALSE	NA	NA	NA	NA	NA	NA	NA	NA	NA	NA	NA	NA	NA	NA	NA	NA	NA			NA	NA	NA	NA	NA	NA	NA	NA	NA
contig_428	906	100	N	FALSE	NA	NA	NA	NA	NA	NA	NA	NA	NA	NA	NA	NA	NA	NA	NA	NA	NA			NA	NA	NA	NA	NA	NA	NA	NA	NA
contig_429	1395	20	N	FALSE	NA	NA	NA	NA	NA	NA	NA	NA	NA	NA	NA	NA	NA	NA	NA	NA	NA			NA	NA	NA	NA	NA	NA	NA	NA	NA
contig_43	4390	9	N	FALSE	NA	NA	NA	NA	NA	NA	NA	NA	NA	NA	NA	NA	NA	NA	NA	NA	NA			NA	NA	NA	NA	NA	NA	NA	NA	NA
contig_430	703	35	N	FALSE	NA	NA	NA	NA	NA	NA	NA	NA	NA	NA	NA	NA	NA	NA	NA	NA	NA			NA	NA	NA	NA	NA	NA	NA	NA	NA
contig_435	484	9	N	FALSE	NA	NA	NA	NA	NA	NA	NA	NA	NA	NA	NA	NA	NA	NA	NA	NA	NA			NA	NA	NA	NA	NA	NA	NA	NA	NA
contig_436	651	99	N	FALSE	NA	NA	NA	NA	NA	NA	NA	NA	NA	NA	NA	NA	NA	NA	NA	NA	NA			NA	NA	NA	NA	NA	NA	NA	NA	NA
contig_437	1650	11	N	FALSE	NA	NA	NA	NA	NA	NA	NA	NA	NA	NA	NA	NA	NA	NA	NA	NA	NA			NA	NA	NA	NA	NA	NA	NA	NA	NA
contig_44	937	5	N	FALSE	NA	NA	NA	NA	NA	NA	NA	NA	NA	NA	NA	NA	NA	NA	NA	NA	NA			NA	NA	NA	NA	NA	NA	NA	NA	NA
contig_441	502	8	N	FALSE	NA	NA	NA	NA	NA	NA	NA	NA	NA	NA	NA	NA	NA	NA	NA	NA	NA			NA	NA	NA	NA	NA	NA	NA	NA	NA
contig_442	517	25	N	FALSE	NA	NA	NA	NA	NA	NA	NA	NA	NA	NA	NA	NA	NA	NA	NA	NA	NA			NA	NA	NA	NA	NA	NA	NA	NA	NA
contig_444	2021	9	N	FALSE	NA	NA	NA	NA	NA	NA	NA	NA	NA	NA	NA	NA	NA	NA	NA	NA	NA			NA	NA	NA	NA	NA	NA	NA	NA	NA
contig_448	512	38	N	FALSE	NA	NA	NA	NA	NA	NA	NA	NA	NA	NA	NA	NA	NA	NA	NA	NA	NA			NA	NA	NA	NA	NA	NA	NA	NA	NA
contig_452	1407	61	N	FALSE	NA	NA	NA	NA	NA	NA	NA	NA	NA	NA	NA	NA	NA	NA	NA	NA	NA			NA	NA	NA	NA	NA	NA	NA	NA	NA
contig_453	60	10	N	FALSE	NA	NA	NA	NA	NA	NA	NA	NA	NA	NA	NA	NA	NA	NA	NA	NA	NA			NA	NA	NA	NA	NA	NA	NA	NA	NA
contig_455	500	97	N	FALSE	NA	NA	NA	NA	NA	NA	NA	NA	NA	NA	NA	NA	NA	NA	NA	NA	NA			NA	NA	NA	NA	NA	NA	NA	NA	NA
contig_456	590	7	N	FALSE	NA	NA	NA	NA	NA	NA	NA	NA	NA	NA	NA	NA	NA	NA	NA	NA	NA			NA	NA	NA	NA	NA	NA	NA	NA	NA
contig_458	907	155	N	FALSE	NA	NA	NA	NA	NA	NA	NA	NA	NA	NA	NA	NA	NA	NA	NA	NA	NA			NA	NA	NA	NA	NA	NA	NA	NA	NA
contig_459	819	238	N	FALSE	NA	NA	NA	NA	NA	NA	NA	NA	NA	NA	NA	NA	NA	NA	NA	NA	NA			NA	NA	NA	NA	NA	NA	NA	NA	NA
contig_46	2401	4	N	FALSE	NA	NA	NA	NA	NA	NA	NA	NA	NA	NA	NA	NA	NA	NA	NA	NA	NA			NA	NA	NA	NA	NA	NA	NA	NA	NA
contig_460	339	16	N	FALSE	NA	NA	NA	NA	NA	NA	NA	NA	NA	NA	NA	NA	NA	NA	NA	NA	NA			NA	NA	NA	NA	NA	NA	NA	NA	NA
contig_468	766	42	N	FALSE	NA	NA	NA	NA	NA	NA	NA	NA	NA	NA	NA	NA	NA	NA	NA	NA	NA			NA	NA	NA	NA	NA	NA	NA	NA	NA
contig_47	1878	8	N	FALSE	NA	NA	NA	NA	NA	NA	NA	NA	NA	NA	NA	NA	NA	NA	NA	NA	NA			NA	NA	NA	NA	NA	NA	NA	NA	NA
contig_472	524	73	N	FALSE	NA	NA	NA	NA	NA	NA	NA	NA	NA	NA	NA	NA	NA	NA	NA	NA	NA			NA	NA	NA	NA	NA	NA	NA	NA	NA
contig_476	1222	27	N	FALSE	NA	NA	NA	NA	NA	NA	NA	NA	NA	NA	NA	NA	NA	NA	NA	NA	NA			NA	NA	NA	NA	NA	NA	NA	NA	NA
contig_477	845	26	N	FALSE	NA	NA	NA	NA	NA	NA	NA	NA	NA	NA	NA	NA	NA	NA	NA	NA	NA			NA	NA	NA	NA	NA	NA	NA	NA	NA
contig_478	608	64	N	FALSE	NA	NA	NA	NA	NA	NA	NA	NA	NA	NA	NA	NA	NA	NA	NA	NA	NA			NA	NA	NA	NA	NA	NA	NA	NA	NA
contig_482	600	93	N	FALSE	NA	NA	NA	NA	NA	NA	NA	NA	NA	NA	NA	NA	NA	NA	NA	NA	NA			NA	NA	NA	NA	NA	NA	NA	NA	NA
contig_483	191	8	N	FALSE	NA	NA	NA	NA	NA	NA	NA	NA	NA	NA	NA	NA	NA	NA	NA	NA	NA			NA	NA	NA	NA	NA	NA	NA	NA	NA
contig_484	881	33	N	FALSE	NA	NA	NA	NA	NA	NA	NA	NA	NA	NA	NA	NA	NA	NA	NA	NA	NA			NA	NA	NA	NA	NA	NA	NA	NA	NA
contig_489	545	8	N	FALSE	NA	NA	NA	NA	NA	NA	NA	NA	NA	NA	NA	NA	NA	NA	NA	NA	NA			NA	NA	NA	NA	NA	NA	NA	NA	NA
contig_490	1371	4	N	FALSE	NA	NA	NA	NA	NA	NA	NA	NA	NA	NA	NA	NA	NA	NA	NA	NA	NA			NA	NA	NA	NA	NA	NA	NA	NA	NA
contig_495	816	39	N	FALSE	NA	NA	NA	NA	NA	NA	NA	NA	NA	NA	NA	NA	NA	NA	NA	NA	NA			NA	NA	NA	NA	NA	NA	NA	NA	NA
contig_497	316	4	N	FALSE	NA	NA	NA	NA	NA	NA	NA	NA	NA	NA	NA	NA	NA	NA	NA	NA	NA			NA	NA	NA	NA	NA	NA	NA	NA	NA
contig_500	504	149	N	FALSE	NA	NA	NA	NA	NA	NA	NA	NA	NA	NA	NA	NA	NA	NA	NA	NA	NA			NA	NA	NA	NA	NA	NA	NA	NA	NA
contig_501	509	542	N	FALSE	NA	NA	NA	NA	NA	NA	NA	NA	NA	NA	NA	NA	NA	NA	NA	NA	NA			NA	NA	NA	NA	NA	NA	NA	NA	NA
contig_506	753	3	N	FALSE	NA	NA	NA	NA	NA	NA	NA	NA	NA	NA	NA	NA	NA	NA	NA	NA	NA			NA	NA	NA	NA	NA	NA	NA	NA	NA
contig_509	497	13	N	FALSE	NA	NA	NA	NA	NA	NA	NA	NA	NA	NA	NA	NA	NA	NA	NA	NA	NA			NA	NA	NA	NA	NA	NA	NA	NA	NA
contig_510	776	158	N	FALSE	NA	NA	NA	NA	NA	NA	NA	NA	NA	NA	NA	NA	NA	NA	NA	NA	NA			NA	NA	NA	NA	NA	NA	NA	NA	NA
contig_511	1231	17	N	FALSE	NA	NA	NA	NA	NA	NA	NA	NA	NA	NA	NA	NA	NA	NA	NA	NA	NA			NA	NA	NA	NA	NA	NA	NA	NA	NA
contig_512	860	18	N	FALSE	NA	NA	NA	NA	NA	NA	NA	NA	NA	NA	NA	NA	NA	NA	NA	NA	NA			NA	NA	NA	NA	NA	NA	NA	NA	NA
contig_515	893	22	N	FALSE	NA	NA	NA	NA	NA	NA	NA	NA	NA	NA	NA	NA	NA	NA	NA	NA	NA			NA	NA	NA	NA	NA	NA	NA	NA	NA
contig_516	500	8	N	FALSE	NA	NA	NA	NA	NA	NA	NA	NA	NA	NA	NA	NA	NA	NA	NA	NA	NA			NA	NA	NA	NA	NA	NA	NA	NA	NA
contig_518	564	48	N	FALSE	NA	NA	NA	NA	NA	NA	NA	NA	NA	NA	NA	NA	NA	NA	NA	NA	NA			NA	NA	NA	NA	NA	NA	NA	NA	NA
contig_52	5495	3	N	FALSE	NA	NA	NA	NA	NA	NA	NA	NA	NA	NA	NA	NA	NA	NA	NA	NA	NA			NA	NA	NA	NA	NA	NA	NA	NA	NA
contig_521	530	15	N	FALSE	NA	NA	NA	NA	NA	NA	NA	NA	NA	NA	NA	NA	NA	NA	NA	NA	NA			NA	NA	NA	NA	NA	NA	NA	NA	NA
contig_523	601	30	N	FALSE	NA	NA	NA	NA	NA	NA	NA	NA	NA	NA	NA	NA	NA	NA	NA	NA	NA			NA	NA	NA	NA	NA	NA	NA	NA	NA
contig_525	542	24	N	FALSE	NA	NA	NA	NA	NA	NA	NA	NA	NA	NA	NA	NA	NA	NA	NA	NA	NA			NA	NA	NA	NA	NA	NA	NA	NA	NA
contig_526	418	51	N	FALSE	NA	NA	NA	NA	NA	NA	NA	NA	NA	NA	NA	NA	NA	NA	NA	NA	NA			NA	NA	NA	NA	NA	NA	NA	NA	NA
contig_529	32	8	N	FALSE	NA	NA	NA	NA	NA	NA	NA	NA	NA	NA	NA	NA	NA	NA	NA	NA	NA			NA	NA	NA	NA	NA	NA	NA	NA	NA
contig_530	1263	5	N	FALSE	NA	NA	NA	NA	NA	NA	NA	NA	NA	NA	NA	NA	NA	NA	NA	NA	NA			NA	NA	NA	NA	NA	NA	NA	NA	NA
contig_531	780	95	N	FALSE	NA	NA	NA	NA	NA	NA	NA	NA	NA	NA	NA	NA	NA	NA	NA	NA	NA			NA	NA	NA	NA	NA	NA	NA	NA	NA
contig_534	628	73	N	FALSE	NA	NA	NA	NA	NA	NA	NA	NA	NA	NA	NA	NA	NA	NA	NA	NA	NA			NA	NA	NA	NA	NA	NA	NA	NA	NA
contig_536	653	9	N	FALSE	NA	NA	NA	NA	NA	NA	NA	NA	NA	NA	NA	NA	NA	NA	NA	NA	NA			NA	NA	NA	NA	NA	NA	NA	NA	NA
contig_537	763	36	N	FALSE	NA	NA	NA	NA	NA	NA	NA	NA	NA	NA	NA	NA	NA	NA	NA	NA	NA			NA	NA	NA	NA	NA	NA	NA	NA	NA
contig_538	99	3	N	FALSE	NA	NA	NA	NA	NA	NA	NA	NA	NA	NA	NA	NA	NA	NA	NA	NA	NA			NA	NA	NA	NA	NA	NA	NA	NA	NA
contig_539	163	4	N	FALSE	NA	NA	NA	NA	NA	NA	NA	NA	NA	NA	NA	NA	NA	NA	NA	NA	NA			NA	NA	NA	NA	NA	NA	NA	NA	NA
contig_540	261	11	N	FALSE	NA	NA	NA	NA	NA	NA	NA	NA	NA	NA	NA	NA	NA	NA	NA	NA	NA			NA	NA	NA	NA	NA	NA	NA	NA	NA
contig_541	502	21	N	FALSE	NA	NA	NA	NA	NA	NA	NA	NA	NA	NA	NA	NA	NA	NA	NA	NA	NA			NA	NA	NA	NA	NA	NA	NA	NA	NA
contig_543	522	373	N	FALSE	NA	NA	NA	NA	NA	NA	NA	NA	NA	NA	NA	NA	NA	NA	NA	NA	NA			NA	NA	NA	NA	NA	NA	NA	NA	NA
contig_545	621	4	N	FALSE	NA	NA	NA	NA	NA	NA	NA	NA	NA	NA	NA	NA	NA	NA	NA	NA	NA			NA	NA	NA	NA	NA	NA	NA	NA	NA
contig_547	2508	8	N	FALSE	NA	NA	NA	NA	NA	NA	NA	NA	NA	NA	NA	NA	NA	NA	NA	NA	NA			NA	NA	NA	NA	NA	NA	NA	NA	NA
contig_548	97	9	N	FALSE	NA	NA	NA	NA	NA	NA	NA	NA	NA	NA	NA	NA	NA	NA	NA	NA	NA			NA	NA	NA	NA	NA	NA	NA	NA	NA
contig_549	562	127	N	FALSE	NA	NA	NA	NA	NA	NA	NA	NA	NA	NA	NA	NA	NA	NA	NA	NA	NA			NA	NA	NA	NA	NA	NA	NA	NA	NA
contig_55	2578	28	N	FALSE	NA	NA	NA	NA	NA	NA	NA	NA	NA	NA	NA	NA	NA	NA	NA	NA	NA			NA	NA	NA	NA	NA	NA	NA	NA	NA
contig_550	1139	10	N	FALSE	NA	NA	NA	NA	NA	NA	NA	NA	NA	NA	NA	NA	NA	NA	NA	NA	NA			NA	NA	NA	NA	NA	NA	NA	NA	NA
contig_551	518	29	N	FALSE	NA	NA	NA	NA	NA	NA	NA	NA	NA	NA	NA	NA	NA	NA	NA	NA	NA			NA	NA	NA	NA	NA	NA	NA	NA	NA
contig_553	1112	534	N	FALSE	NA	NA	NA	NA	NA	NA	NA	NA	NA	NA	NA	NA	NA	NA	NA	NA	NA			NA	NA	NA	NA	NA	NA	NA	NA	NA
contig_556	530	6	N	FALSE	NA	NA	NA	NA	NA	NA	NA	NA	NA	NA	NA	NA	NA	NA	NA	NA	NA			NA	NA	NA	NA	NA	NA	NA	NA	NA
contig_557	890	4	N	FALSE	NA	NA	NA	NA	NA	NA	NA	NA	NA	NA	NA	NA	NA	NA	NA	NA	NA			NA	NA	NA	NA	NA	NA	NA	NA	NA
contig_558	1013	42	N	FALSE	NA	NA	NA	NA	NA	NA	NA	NA	NA	NA	NA	NA	NA	NA	NA	NA	NA			NA	NA	NA	NA	NA	NA	NA	NA	NA
contig_559	918	7	N	FALSE	NA	NA	NA	NA	NA	NA	NA	NA	NA	NA	NA	NA	NA	NA	NA	NA	NA			NA	NA	NA	NA	NA	NA	NA	NA	NA
contig_56	2730	78	N	FALSE	NA	NA	NA	NA	NA	NA	NA	NA	NA	NA	NA	NA	NA	NA	NA	NA	NA			NA	NA	NA	NA	NA	NA	NA	NA	NA
contig_560	790	5	N	FALSE	NA	NA	NA	NA	NA	NA	NA	NA	NA	NA	NA	NA	NA	NA	NA	NA	NA			NA	NA	NA	NA	NA	NA	NA	NA	NA
contig_561	3757	743	N	FALSE	NA	NA	NA	NA	NA	NA	NA	NA	NA	NA	NA	NA	NA	NA	NA	NA	NA			NA	NA	NA	NA	NA	NA	NA	NA	NA
contig_564	2182	3	N	FALSE	NA	NA	NA	NA	NA	NA	NA	NA	NA	NA	NA	NA	NA	NA	NA	NA	NA			NA	NA	NA	NA	NA	NA	NA	NA	NA
contig_565	1735	14	N	FALSE	NA	NA	NA	NA	NA	NA	NA	NA	NA	NA	NA	NA	NA	NA	NA	NA	NA			NA	NA	NA	NA	NA	NA	NA	NA	NA
contig_568	508	358	N	FALSE	NA	NA	NA	NA	NA	NA	NA	NA	NA	NA	NA	NA	NA	NA	NA	NA	NA			NA	NA	NA	NA	NA	NA	NA	NA	NA
contig_569	722	9	N	FALSE	NA	NA	NA	NA	NA	NA	NA	NA	NA	NA	NA	NA	NA	NA	NA	NA	NA			NA	NA	NA	NA	NA	NA	NA	NA	NA
contig_57	1076	6	N	FALSE	NA	NA	NA	NA	NA	NA	NA	NA	NA	NA	NA	NA	NA	NA	NA	NA	NA			NA	NA	NA	NA	NA	NA	NA	NA	NA
contig_570	507	43	N	FALSE	NA	NA	NA	NA	NA	NA	NA	NA	NA	NA	NA	NA	NA	NA	NA	NA	NA			NA	NA	NA	NA	NA	NA	NA	NA	NA
contig_571	508	244	N	FALSE	NA	NA	NA	NA	NA	NA	NA	NA	NA	NA	NA	NA	NA	NA	NA	NA	NA			NA	NA	NA	NA	NA	NA	NA	NA	NA
contig_572	193	8	N	FALSE	NA	NA	NA	NA	NA	NA	NA	NA	NA	NA	NA	NA	NA	NA	NA	NA	NA			NA	NA	NA	NA	NA	NA	NA	NA	NA
contig_573	420	18	N	FALSE	NA	NA	NA	NA	NA	NA	NA	NA	NA	NA	NA	NA	NA	NA	NA	NA	NA			NA	NA	NA	NA	NA	NA	NA	NA	NA
contig_574	628	40	N	FALSE	NA	NA	NA	NA	NA	NA	NA	NA	NA	NA	NA	NA	NA	NA	NA	NA	NA			NA	NA	NA	NA	NA	NA	NA	NA	NA
contig_575	1081	9	N	FALSE	NA	NA	NA	NA	NA	NA	NA	NA	NA	NA	NA	NA	NA	NA	NA	NA	NA			NA	NA	NA	NA	NA	NA	NA	NA	NA
contig_579	510	9	N	FALSE	NA	NA	NA	NA	NA	NA	NA	NA	NA	NA	NA	NA	NA	NA	NA	NA	NA			NA	NA	NA	NA	NA	NA	NA	NA	NA
contig_58	7861	19	N	FALSE	NA	NA	NA	NA	NA	NA	NA	NA	NA	NA	NA	NA	NA	NA	NA	NA	NA			NA	NA	NA	NA	NA	NA	NA	NA	NA
contig_580	1261	159	N	FALSE	NA	NA	NA	NA	NA	NA	NA	NA	NA	NA	NA	NA	NA	NA	NA	NA	NA			NA	NA	NA	NA	NA	NA	NA	NA	NA
contig_584	528	14	N	FALSE	NA	NA	NA	NA	NA	NA	NA	NA	NA	NA	NA	NA	NA	NA	NA	NA	NA			NA	NA	NA	NA	NA	NA	NA	NA	NA
contig_585	566	9	N	FALSE	NA	NA	NA	NA	NA	NA	NA	NA	NA	NA	NA	NA	NA	NA	NA	NA	NA			NA	NA	NA	NA	NA	NA	NA	NA	NA
contig_59	4920	9	N	FALSE	NA	NA	NA	NA	NA	NA	NA	NA	NA	NA	NA	NA	NA	NA	NA	NA	NA			NA	NA	NA	NA	NA	NA	NA	NA	NA
contig_590	497	10	N	FALSE	NA	NA	NA	NA	NA	NA	NA	NA	NA	NA	NA	NA	NA	NA	NA	NA	NA			NA	NA	NA	NA	NA	NA	NA	NA	NA
contig_592	541	49	N	FALSE	NA	NA	NA	NA	NA	NA	NA	NA	NA	NA	NA	NA	NA	NA	NA	NA	NA			NA	NA	NA	NA	NA	NA	NA	NA	NA
contig_593	232	53	N	FALSE	NA	NA	NA	NA	NA	NA	NA	NA	NA	NA	NA	NA	NA	NA	NA	NA	NA			NA	NA	NA	NA	NA	NA	NA	NA	NA
contig_594	572	63	N	FALSE	NA	NA	NA	NA	NA	NA	NA	NA	NA	NA	NA	NA	NA	NA	NA	NA	NA			NA	NA	NA	NA	NA	NA	NA	NA	NA
contig_596	499	8	N	FALSE	NA	NA	NA	NA	NA	NA	NA	NA	NA	NA	NA	NA	NA	NA	NA	NA	NA			NA	NA	NA	NA	NA	NA	NA	NA	NA
contig_597	978	7	N	FALSE	NA	NA	NA	NA	NA	NA	NA	NA	NA	NA	NA	NA	NA	NA	NA	NA	NA			NA	NA	NA	NA	NA	NA	NA	NA	NA
contig_598	766	3	N	FALSE	NA	NA	NA	NA	NA	NA	NA	NA	NA	NA	NA	NA	NA	NA	NA	NA	NA			NA	NA	NA	NA	NA	NA	NA	NA	NA
contig_599	641	50	N	FALSE	NA	NA	NA	NA	NA	NA	NA	NA	NA	NA	NA	NA	NA	NA	NA	NA	NA			NA	NA	NA	NA	NA	NA	NA	NA	NA
contig_6	13422	138	N	FALSE	NA	NA	NA	NA	NA	NA	NA	NA	NA	NA	NA	NA	NA	NA	NA	NA	NA			NA	NA	NA	NA	NA	NA	NA	NA	NA
contig_601	279	15	N	FALSE	NA	NA	NA	NA	NA	NA	NA	NA	NA	NA	NA	NA	NA	NA	NA	NA	NA			NA	NA	NA	NA	NA	NA	NA	NA	NA
contig_602	142	8	N	FALSE	NA	NA	NA	NA	NA	NA	NA	NA	NA	NA	NA	NA	NA	NA	NA	NA	NA			NA	NA	NA	NA	NA	NA	NA	NA	NA
contig_608	601	29	N	FALSE	NA	NA	NA	NA	NA	NA	NA	NA	NA	NA	NA	NA	NA	NA	NA	NA	NA			NA	NA	NA	NA	NA	NA	NA	NA	NA
contig_609	1482	69	N	FALSE	NA	NA	NA	NA	NA	NA	NA	NA	NA	NA	NA	NA	NA	NA	NA	NA	NA			NA	NA	NA	NA	NA	NA	NA	NA	NA
contig_610	848	121	N	FALSE	NA	NA	NA	NA	NA	NA	NA	NA	NA	NA	NA	NA	NA	NA	NA	NA	NA			NA	NA	NA	NA	NA	NA	NA	NA	NA
contig_611	483	41	N	FALSE	NA	NA	NA	NA	NA	NA	NA	NA	NA	NA	NA	NA	NA	NA	NA	NA	NA			NA	NA	NA	NA	NA	NA	NA	NA	NA
contig_612	1356	29	N	FALSE	NA	NA	NA	NA	NA	NA	NA	NA	NA	NA	NA	NA	NA	NA	NA	NA	NA			NA	NA	NA	NA	NA	NA	NA	NA	NA
contig_613	1550	295	N	FALSE	NA	NA	NA	NA	NA	NA	NA	NA	NA	NA	NA	NA	NA	NA	NA	NA	NA			NA	NA	NA	NA	NA	NA	NA	NA	NA
contig_615	518	10	N	FALSE	NA	NA	NA	NA	NA	NA	NA	NA	NA	NA	NA	NA	NA	NA	NA	NA	NA			NA	NA	NA	NA	NA	NA	NA	NA	NA
contig_616	1230	336	N	FALSE	NA	NA	NA	NA	NA	NA	NA	NA	NA	NA	NA	NA	NA	NA	NA	NA	NA			NA	NA	NA	NA	NA	NA	NA	NA	NA
contig_618	1834	5	N	FALSE	NA	NA	NA	NA	NA	NA	NA	NA	NA	NA	NA	NA	NA	NA	NA	NA	NA			NA	NA	NA	NA	NA	NA	NA	NA	NA
contig_622	610	26	N	FALSE	NA	NA	NA	NA	NA	NA	NA	NA	NA	NA	NA	NA	NA	NA	NA	NA	NA			NA	NA	NA	NA	NA	NA	NA	NA	NA
contig_625	974	194	N	FALSE	NA	NA	NA	NA	NA	NA	NA	NA	NA	NA	NA	NA	NA	NA	NA	NA	NA			NA	NA	NA	NA	NA	NA	NA	NA	NA
contig_626	2381	294	N	FALSE	NA	NA	NA	NA	NA	NA	NA	NA	NA	NA	NA	NA	NA	NA	NA	NA	NA			NA	NA	NA	NA	NA	NA	NA	NA	NA
contig_629	1556	57	N	FALSE	NA	NA	NA	NA	NA	NA	NA	NA	NA	NA	NA	NA	NA	NA	NA	NA	NA			NA	NA	NA	NA	NA	NA	NA	NA	NA
contig_63	9078	8	N	FALSE	NA	NA	NA	NA	NA	NA	NA	NA	NA	NA	NA	NA	NA	NA	NA	NA	NA			NA	NA	NA	NA	NA	NA	NA	NA	NA
contig_631	766	72	N	FALSE	NA	NA	NA	NA	NA	NA	NA	NA	NA	NA	NA	NA	NA	NA	NA	NA	NA			NA	NA	NA	NA	NA	NA	NA	NA	NA
contig_634	1064	20	N	FALSE	NA	NA	NA	NA	NA	NA	NA	NA	NA	NA	NA	NA	NA	NA	NA	NA	NA			NA	NA	NA	NA	NA	NA	NA	NA	NA
contig_637	2624	184	N	FALSE	NA	NA	NA	NA	NA	NA	NA	NA	NA	NA	NA	NA	NA	NA	NA	NA	NA			NA	NA	NA	NA	NA	NA	NA	NA	NA
contig_639	960	3	N	FALSE	NA	NA	NA	NA	NA	NA	NA	NA	NA	NA	NA	NA	NA	NA	NA	NA	NA			NA	NA	NA	NA	NA	NA	NA	NA	NA
contig_640	373	82	N	FALSE	NA	NA	NA	NA	NA	NA	NA	NA	NA	NA	NA	NA	NA	NA	NA	NA	NA			NA	NA	NA	NA	NA	NA	NA	NA	NA
contig_641	231	7	N	FALSE	NA	NA	NA	NA	NA	NA	NA	NA	NA	NA	NA	NA	NA	NA	NA	NA	NA			NA	NA	NA	NA	NA	NA	NA	NA	NA
contig_65	6419	232	N	FALSE	NA	NA	NA	NA	NA	NA	NA	NA	NA	NA	NA	NA	NA	NA	NA	NA	NA			NA	NA	NA	NA	NA	NA	NA	NA	NA
contig_651	1314	33	N	FALSE	NA	NA	NA	NA	NA	NA	NA	NA	NA	NA	NA	NA	NA	NA	NA	NA	NA			NA	NA	NA	NA	NA	NA	NA	NA	NA
contig_657	1084	21	N	FALSE	NA	NA	NA	NA	NA	NA	NA	NA	NA	NA	NA	NA	NA	NA	NA	NA	NA			NA	NA	NA	NA	NA	NA	NA	NA	NA
contig_659	524	841	N	FALSE	NA	NA	NA	NA	NA	NA	NA	NA	NA	NA	NA	NA	NA	NA	NA	NA	NA			NA	NA	NA	NA	NA	NA	NA	NA	NA
contig_660	523	4	N	FALSE	NA	NA	NA	NA	NA	NA	NA	NA	NA	NA	NA	NA	NA	NA	NA	NA	NA			NA	NA	NA	NA	NA	NA	NA	NA	NA
contig_661	491	41	N	FALSE	NA	NA	NA	NA	NA	NA	NA	NA	NA	NA	NA	NA	NA	NA	NA	NA	NA			NA	NA	NA	NA	NA	NA	NA	NA	NA
contig_662	481	6	N	FALSE	NA	NA	NA	NA	NA	NA	NA	NA	NA	NA	NA	NA	NA	NA	NA	NA	NA			NA	NA	NA	NA	NA	NA	NA	NA	NA
contig_665	1157	39	N	FALSE	NA	NA	NA	NA	NA	NA	NA	NA	NA	NA	NA	NA	NA	NA	NA	NA	NA			NA	NA	NA	NA	NA	NA	NA	NA	NA
contig_667	718	20	N	FALSE	NA	NA	NA	NA	NA	NA	NA	NA	NA	NA	NA	NA	NA	NA	NA	NA	NA			NA	NA	NA	NA	NA	NA	NA	NA	NA
contig_668	192	8	N	FALSE	NA	NA	NA	NA	NA	NA	NA	NA	NA	NA	NA	NA	NA	NA	NA	NA	NA			NA	NA	NA	NA	NA	NA	NA	NA	NA
contig_669	497	24	N	FALSE	NA	NA	NA	NA	NA	NA	NA	NA	NA	NA	NA	NA	NA	NA	NA	NA	NA			NA	NA	NA	NA	NA	NA	NA	NA	NA
contig_671	479	6	N	FALSE	NA	NA	NA	NA	NA	NA	NA	NA	NA	NA	NA	NA	NA	NA	NA	NA	NA			NA	NA	NA	NA	NA	NA	NA	NA	NA
contig_675	635	10	N	FALSE	NA	NA	NA	NA	NA	NA	NA	NA	NA	NA	NA	NA	NA	NA	NA	NA	NA			NA	NA	NA	NA	NA	NA	NA	NA	NA
contig_676	504	10	N	FALSE	NA	NA	NA	NA	NA	NA	NA	NA	NA	NA	NA	NA	NA	NA	NA	NA	NA			NA	NA	NA	NA	NA	NA	NA	NA	NA
contig_677	1566	8	N	FALSE	NA	NA	NA	NA	NA	NA	NA	NA	NA	NA	NA	NA	NA	NA	NA	NA	NA			NA	NA	NA	NA	NA	NA	NA	NA	NA
contig_678	505	11	N	FALSE	NA	NA	NA	NA	NA	NA	NA	NA	NA	NA	NA	NA	NA	NA	NA	NA	NA			NA	NA	NA	NA	NA	NA	NA	NA	NA
contig_679	504	11	N	FALSE	NA	NA	NA	NA	NA	NA	NA	NA	NA	NA	NA	NA	NA	NA	NA	NA	NA			NA	NA	NA	NA	NA	NA	NA	NA	NA
contig_68	4148	9	N	FALSE	NA	NA	NA	NA	NA	NA	NA	NA	NA	NA	NA	NA	NA	NA	NA	NA	NA			NA	NA	NA	NA	NA	NA	NA	NA	NA
contig_680	1501	280	N	FALSE	NA	NA	NA	NA	NA	NA	NA	NA	NA	NA	NA	NA	NA	NA	NA	NA	NA			NA	NA	NA	NA	NA	NA	NA	NA	NA
contig_681	274	16	N	FALSE	NA	NA	NA	NA	NA	NA	NA	NA	NA	NA	NA	NA	NA	NA	NA	NA	NA			NA	NA	NA	NA	NA	NA	NA	NA	NA
contig_682	1867	3	N	FALSE	NA	NA	NA	NA	NA	NA	NA	NA	NA	NA	NA	NA	NA	NA	NA	NA	NA			NA	NA	NA	NA	NA	NA	NA	NA	NA
contig_684	684	64	N	FALSE	NA	NA	NA	NA	NA	NA	NA	NA	NA	NA	NA	NA	NA	NA	NA	NA	NA			NA	NA	NA	NA	NA	NA	NA	NA	NA
contig_685	520	4	N	FALSE	NA	NA	NA	NA	NA	NA	NA	NA	NA	NA	NA	NA	NA	NA	NA	NA	NA			NA	NA	NA	NA	NA	NA	NA	NA	NA
contig_686	503	19	N	FALSE	NA	NA	NA	NA	NA	NA	NA	NA	NA	NA	NA	NA	NA	NA	NA	NA	NA			NA	NA	NA	NA	NA	NA	NA	NA	NA
contig_687	468	17	N	FALSE	NA	NA	NA	NA	NA	NA	NA	NA	NA	NA	NA	NA	NA	NA	NA	NA	NA			NA	NA	NA	NA	NA	NA	NA	NA	NA
contig_690	519	7	N	FALSE	NA	NA	NA	NA	NA	NA	NA	NA	NA	NA	NA	NA	NA	NA	NA	NA	NA			NA	NA	NA	NA	NA	NA	NA	NA	NA
contig_691	532	10	N	FALSE	NA	NA	NA	NA	NA	NA	NA	NA	NA	NA	NA	NA	NA	NA	NA	NA	NA			NA	NA	NA	NA	NA	NA	NA	NA	NA
contig_693	492	3	N	FALSE	NA	NA	NA	NA	NA	NA	NA	NA	NA	NA	NA	NA	NA	NA	NA	NA	NA			NA	NA	NA	NA	NA	NA	NA	NA	NA
contig_695	180	5	N	FALSE	NA	NA	NA	NA	NA	NA	NA	NA	NA	NA	NA	NA	NA	NA	NA	NA	NA			NA	NA	NA	NA	NA	NA	NA	NA	NA
contig_696	731	7	N	FALSE	NA	NA	NA	NA	NA	NA	NA	NA	NA	NA	NA	NA	NA	NA	NA	NA	NA			NA	NA	NA	NA	NA	NA	NA	NA	NA
contig_7	7579	17	N	FALSE	NA	NA	NA	NA	NA	NA	NA	NA	NA	NA	NA	NA	NA	NA	NA	NA	NA			NA	NA	NA	NA	NA	NA	NA	NA	NA
contig_70	947	18	N	FALSE	NA	NA	NA	NA	NA	NA	NA	NA	NA	NA	NA	NA	NA	NA	NA	NA	NA			NA	NA	NA	NA	NA	NA	NA	NA	NA
contig_700	601	64	N	FALSE	NA	NA	NA	NA	NA	NA	NA	NA	NA	NA	NA	NA	NA	NA	NA	NA	NA			NA	NA	NA	NA	NA	NA	NA	NA	NA
contig_706	219	8	N	FALSE	NA	NA	NA	NA	NA	NA	NA	NA	NA	NA	NA	NA	NA	NA	NA	NA	NA			NA	NA	NA	NA	NA	NA	NA	NA	NA
contig_708	856	109	N	FALSE	NA	NA	NA	NA	NA	NA	NA	NA	NA	NA	NA	NA	NA	NA	NA	NA	NA			NA	NA	NA	NA	NA	NA	NA	NA	NA
contig_709	372	10	N	FALSE	NA	NA	NA	NA	NA	NA	NA	NA	NA	NA	NA	NA	NA	NA	NA	NA	NA			NA	NA	NA	NA	NA	NA	NA	NA	NA
contig_710	2108	196	N	FALSE	NA	NA	NA	NA	NA	NA	NA	NA	NA	NA	NA	NA	NA	NA	NA	NA	NA			NA	NA	NA	NA	NA	NA	NA	NA	NA
contig_713	699	21	N	FALSE	NA	NA	NA	NA	NA	NA	NA	NA	NA	NA	NA	NA	NA	NA	NA	NA	NA			NA	NA	NA	NA	NA	NA	NA	NA	NA
contig_714	2795	338	N	FALSE	NA	NA	NA	NA	NA	NA	NA	NA	NA	NA	NA	NA	NA	NA	NA	NA	NA			NA	NA	NA	NA	NA	NA	NA	NA	NA
contig_715	578	25	N	FALSE	NA	NA	NA	NA	NA	NA	NA	NA	NA	NA	NA	NA	NA	NA	NA	NA	NA			NA	NA	NA	NA	NA	NA	NA	NA	NA
contig_717	513	9	N	FALSE	NA	NA	NA	NA	NA	NA	NA	NA	NA	NA	NA	NA	NA	NA	NA	NA	NA			NA	NA	NA	NA	NA	NA	NA	NA	NA
contig_718	469	4	N	FALSE	NA	NA	NA	NA	NA	NA	NA	NA	NA	NA	NA	NA	NA	NA	NA	NA	NA			NA	NA	NA	NA	NA	NA	NA	NA	NA
contig_720	733	194	N	FALSE	NA	NA	NA	NA	NA	NA	NA	NA	NA	NA	NA	NA	NA	NA	NA	NA	NA			NA	NA	NA	NA	NA	NA	NA	NA	NA
contig_723	476	6	N	FALSE	NA	NA	NA	NA	NA	NA	NA	NA	NA	NA	NA	NA	NA	NA	NA	NA	NA			NA	NA	NA	NA	NA	NA	NA	NA	NA
contig_724	1223	14	N	FALSE	NA	NA	NA	NA	NA	NA	NA	NA	NA	NA	NA	NA	NA	NA	NA	NA	NA			NA	NA	NA	NA	NA	NA	NA	NA	NA
contig_728	892	11	N	FALSE	NA	NA	NA	NA	NA	NA	NA	NA	NA	NA	NA	NA	NA	NA	NA	NA	NA			NA	NA	NA	NA	NA	NA	NA	NA	NA
contig_729	29637	28	N	FALSE	NA	NA	NA	NA	NA	NA	NA	NA	NA	NA	NA	NA	NA	NA	NA	NA	NA			NA	NA	NA	NA	NA	NA	NA	NA	NA
contig_73	5667	12	N	FALSE	NA	NA	NA	NA	NA	NA	NA	NA	NA	NA	NA	NA	NA	NA	NA	NA	NA			NA	NA	NA	NA	NA	NA	NA	NA	NA
contig_730	550	8	N	FALSE	NA	NA	NA	NA	NA	NA	NA	NA	NA	NA	NA	NA	NA	NA	NA	NA	NA			NA	NA	NA	NA	NA	NA	NA	NA	NA
contig_731	60312	22	N	FALSE	NA	NA	NA	NA	NA	NA	NA	NA	NA	NA	NA	NA	NA	NA	NA	NA	NA			NA	NA	NA	NA	NA	NA	NA	NA	NA
contig_734	51390	15	N	FALSE	NA	NA	NA	NA	NA	NA	NA	NA	NA	NA	NA	NA	NA	NA	NA	NA	NA			NA	NA	NA	NA	NA	NA	NA	NA	NA
contig_735	11571	133	N	FALSE	NA	NA	NA	NA	NA	NA	NA	NA	NA	NA	NA	NA	NA	NA	NA	NA	NA			NA	NA	NA	NA	NA	NA	NA	NA	NA
contig_740	1543	3	N	FALSE	NA	NA	NA	NA	NA	NA	NA	NA	NA	NA	NA	NA	NA	NA	NA	NA	NA			NA	NA	NA	NA	NA	NA	NA	NA	NA
contig_741	1692	145	N	FALSE	NA	NA	NA	NA	NA	NA	NA	NA	NA	NA	NA	NA	NA	NA	NA	NA	NA			NA	NA	NA	NA	NA	NA	NA	NA	NA
contig_743	1351	121	N	FALSE	NA	NA	NA	NA	NA	NA	NA	NA	NA	NA	NA	NA	NA	NA	NA	NA	NA			NA	NA	NA	NA	NA	NA	NA	NA	NA
contig_744	187	11	N	FALSE	NA	NA	NA	NA	NA	NA	NA	NA	NA	NA	NA	NA	NA	NA	NA	NA	NA			NA	NA	NA	NA	NA	NA	NA	NA	NA
contig_746	750	8	N	FALSE	NA	NA	NA	NA	NA	NA	NA	NA	NA	NA	NA	NA	NA	NA	NA	NA	NA			NA	NA	NA	NA	NA	NA	NA	NA	NA
contig_747	783	65	N	FALSE	NA	NA	NA	NA	NA	NA	NA	NA	NA	NA	NA	NA	NA	NA	NA	NA	NA			NA	NA	NA	NA	NA	NA	NA	NA	NA
contig_748	347611	8	N	FALSE	NA	NA	NA	NA	NA	NA	NA	NA	NA	NA	NA	NA	NA	NA	NA	NA	NA			NA	NA	NA	NA	NA	NA	NA	NA	NA
contig_749	984	4	N	FALSE	NA	NA	NA	NA	NA	NA	NA	NA	NA	NA	NA	NA	NA	NA	NA	NA	NA			NA	NA	NA	NA	NA	NA	NA	NA	NA
contig_75	6189	23	N	FALSE	NA	NA	NA	NA	NA	NA	NA	NA	NA	NA	NA	NA	NA	NA	NA	NA	NA			NA	NA	NA	NA	NA	NA	NA	NA	NA
contig_750	854	9	N	FALSE	NA	NA	NA	NA	NA	NA	NA	NA	NA	NA	NA	NA	NA	NA	NA	NA	NA			NA	NA	NA	NA	NA	NA	NA	NA	NA
contig_752	555	33	N	FALSE	NA	NA	NA	NA	NA	NA	NA	NA	NA	NA	NA	NA	NA	NA	NA	NA	NA			NA	NA	NA	NA	NA	NA	NA	NA	NA
contig_753	887	3	N	FALSE	NA	NA	NA	NA	NA	NA	NA	NA	NA	NA	NA	NA	NA	NA	NA	NA	NA			NA	NA	NA	NA	NA	NA	NA	NA	NA
contig_758	65829	67	N	FALSE	NA	NA	NA	NA	NA	NA	NA	NA	NA	NA	NA	NA	NA	NA	NA	NA	NA			NA	NA	NA	NA	NA	NA	NA	NA	NA
contig_759	563	559	N	FALSE	NA	NA	NA	NA	NA	NA	NA	NA	NA	NA	NA	NA	NA	NA	NA	NA	NA			NA	NA	NA	NA	NA	NA	NA	NA	NA
contig_76	9590	19	N	FALSE	NA	NA	NA	NA	NA	NA	NA	NA	NA	NA	NA	NA	NA	NA	NA	NA	NA			NA	NA	NA	NA	NA	NA	NA	NA	NA
contig_760	872	5	N	FALSE	NA	NA	NA	NA	NA	NA	NA	NA	NA	NA	NA	NA	NA	NA	NA	NA	NA			NA	NA	NA	NA	NA	NA	NA	NA	NA
contig_761	40303	18	N	FALSE	NA	NA	NA	NA	NA	NA	NA	NA	NA	NA	NA	NA	NA	NA	NA	NA	NA			NA	NA	NA	NA	NA	NA	NA	NA	NA
contig_771	1002	10	N	FALSE	NA	NA	NA	NA	NA	NA	NA	NA	NA	NA	NA	NA	NA	NA	NA	NA	NA			NA	NA	NA	NA	NA	NA	NA	NA	NA
contig_779	1610	74	N	FALSE	NA	NA	NA	NA	NA	NA	NA	NA	NA	NA	NA	NA	NA	NA	NA	NA	NA			NA	NA	NA	NA	NA	NA	NA	NA	NA
contig_78	47659	46	N	FALSE	NA	NA	NA	NA	NA	NA	NA	NA	NA	NA	NA	NA	NA	NA	NA	NA	NA			NA	NA	NA	NA	NA	NA	NA	NA	NA
contig_780	634	8	Y	FALSE	NA	NA	NA	NA	NA	NA	NA	NA	NA	NA	NA	NA	NA	NA	NA	NA	NA			NA	NA	NA	NA	NA	NA	NA	NA	NA
contig_785	2432	34	N	FALSE	NA	NA	NA	NA	NA	NA	NA	NA	NA	NA	NA	NA	NA	NA	NA	NA	NA			NA	NA	NA	NA	NA	NA	NA	NA	NA
contig_79	539	11	N	FALSE	NA	NA	NA	NA	NA	NA	NA	NA	NA	NA	NA	NA	NA	NA	NA	NA	NA			NA	NA	NA	NA	NA	NA	NA	NA	NA
contig_792	1432	874	N	FALSE	NA	NA	NA	NA	NA	NA	NA	NA	NA	NA	NA	NA	NA	NA	NA	NA	NA			NA	NA	NA	NA	NA	NA	NA	NA	NA
contig_796	709	20	N	FALSE	NA	NA	NA	NA	NA	NA	NA	NA	NA	NA	NA	NA	NA	NA	NA	NA	NA			NA	NA	NA	NA	NA	NA	NA	NA	NA
contig_797	2567	521	N	FALSE	NA	NA	NA	NA	NA	NA	NA	NA	NA	NA	NA	NA	NA	NA	NA	NA	NA			NA	NA	NA	NA	NA	NA	NA	NA	NA
contig_8	31257	143	N	FALSE	NA	NA	NA	NA	NA	NA	NA	NA	NA	NA	NA	NA	NA	NA	NA	NA	NA			NA	NA	NA	NA	NA	NA	NA	NA	NA
contig_800	3751	38	N	FALSE	NA	NA	NA	NA	NA	NA	NA	NA	NA	NA	NA	NA	NA	NA	NA	NA	NA			NA	NA	NA	NA	NA	NA	NA	NA	NA
contig_801	876	48	N	FALSE	NA	NA	NA	NA	NA	NA	NA	NA	NA	NA	NA	NA	NA	NA	NA	NA	NA			NA	NA	NA	NA	NA	NA	NA	NA	NA
contig_802	5789	22	N	FALSE	NA	NA	NA	NA	NA	NA	NA	NA	NA	NA	NA	NA	NA	NA	NA	NA	NA			NA	NA	NA	NA	NA	NA	NA	NA	NA
contig_811	10609	18	N	FALSE	NA	NA	NA	NA	NA	NA	NA	NA	NA	NA	NA	NA	NA	NA	NA	NA	NA			NA	NA	NA	NA	NA	NA	NA	NA	NA
contig_812	38382	41	N	FALSE	NA	NA	NA	NA	NA	NA	NA	NA	NA	NA	NA	NA	NA	NA	NA	NA	NA			NA	NA	NA	NA	NA	NA	NA	NA	NA
contig_813	11201	73	N	FALSE	NA	NA	NA	NA	NA	NA	NA	NA	NA	NA	NA	NA	NA	NA	NA	NA	NA			NA	NA	NA	NA	NA	NA	NA	NA	NA
contig_815	305743	118	N	FALSE	NA	NA	NA	NA	NA	NA	NA	NA	NA	NA	NA	NA	NA	NA	NA	NA	NA			NA	NA	NA	NA	NA	NA	NA	NA	NA
contig_817	938	5	N	FALSE	NA	NA	NA	NA	NA	NA	NA	NA	NA	NA	NA	NA	NA	NA	NA	NA	NA			NA	NA	NA	NA	NA	NA	NA	NA	NA
contig_819	988	435	N	FALSE	NA	NA	NA	NA	NA	NA	NA	NA	NA	NA	NA	NA	NA	NA	NA	NA	NA			NA	NA	NA	NA	NA	NA	NA	NA	NA
contig_82	117	5	N	FALSE	NA	NA	NA	NA	NA	NA	NA	NA	NA	NA	NA	NA	NA	NA	NA	NA	NA			NA	NA	NA	NA	NA	NA	NA	NA	NA
contig_820	43792	36	N	FALSE	NA	NA	NA	NA	NA	NA	NA	NA	NA	NA	NA	NA	NA	NA	NA	NA	NA			NA	NA	NA	NA	NA	NA	NA	NA	NA
contig_83	1079	947	N	FALSE	NA	NA	NA	NA	NA	NA	NA	NA	NA	NA	NA	NA	NA	NA	NA	NA	NA			NA	NA	NA	NA	NA	NA	NA	NA	NA
contig_832	555	29	N	FALSE	NA	NA	NA	NA	NA	NA	NA	NA	NA	NA	NA	NA	NA	NA	NA	NA	NA			NA	NA	NA	NA	NA	NA	NA	NA	NA
contig_833	693	132	N	FALSE	NA	NA	NA	NA	NA	NA	NA	NA	NA	NA	NA	NA	NA	NA	NA	NA	NA			NA	NA	NA	NA	NA	NA	NA	NA	NA
contig_834	524	10	N	FALSE	NA	NA	NA	NA	NA	NA	NA	NA	NA	NA	NA	NA	NA	NA	NA	NA	NA			NA	NA	NA	NA	NA	NA	NA	NA	NA
contig_835	2117	185	N	FALSE	NA	NA	NA	NA	NA	NA	NA	NA	NA	NA	NA	NA	NA	NA	NA	NA	NA			NA	NA	NA	NA	NA	NA	NA	NA	NA
contig_836	517	182	N	FALSE	NA	NA	NA	NA	NA	NA	NA	NA	NA	NA	NA	NA	NA	NA	NA	NA	NA			NA	NA	NA	NA	NA	NA	NA	NA	NA
contig_838	923	11	N	FALSE	NA	NA	NA	NA	NA	NA	NA	NA	NA	NA	NA	NA	NA	NA	NA	NA	NA			NA	NA	NA	NA	NA	NA	NA	NA	NA
contig_840	667	76	N	FALSE	NA	NA	NA	NA	NA	NA	NA	NA	NA	NA	NA	NA	NA	NA	NA	NA	NA			NA	NA	NA	NA	NA	NA	NA	NA	NA
contig_847	1562	26	N	FALSE	NA	NA	NA	NA	NA	NA	NA	NA	NA	NA	NA	NA	NA	NA	NA	NA	NA			NA	NA	NA	NA	NA	NA	NA	NA	NA
contig_853	1997	602	N	FALSE	NA	NA	NA	NA	NA	NA	NA	NA	NA	NA	NA	NA	NA	NA	NA	NA	NA			NA	NA	NA	NA	NA	NA	NA	NA	NA
contig_856	1094	17	N	FALSE	NA	NA	NA	NA	NA	NA	NA	NA	NA	NA	NA	NA	NA	NA	NA	NA	NA			NA	NA	NA	NA	NA	NA	NA	NA	NA
contig_860	555	247	N	FALSE	NA	NA	NA	NA	NA	NA	NA	NA	NA	NA	NA	NA	NA	NA	NA	NA	NA			NA	NA	NA	NA	NA	NA	NA	NA	NA
contig_861	130934	139	N	FALSE	NA	NA	NA	NA	NA	NA	NA	NA	NA	NA	NA	NA	NA	NA	NA	NA	NA			NA	NA	NA	NA	NA	NA	NA	NA	NA
contig_862	6210	72	N	FALSE	NA	NA	NA	NA	NA	NA	NA	NA	NA	NA	NA	NA	NA	NA	NA	NA	NA			NA	NA	NA	NA	NA	NA	NA	NA	NA
contig_864	15330	64	N	FALSE	NA	NA	NA	NA	NA	NA	NA	NA	NA	NA	NA	NA	NA	NA	NA	NA	NA			NA	NA	NA	NA	NA	NA	NA	NA	NA
contig_865	96317	160	N	FALSE	NA	NA	NA	NA	NA	NA	NA	NA	NA	NA	NA	NA	NA	NA	NA	NA	NA			NA	NA	NA	NA	NA	NA	NA	NA	NA
contig_87	603	952	N	FALSE	NA	NA	NA	NA	NA	NA	NA	NA	NA	NA	NA	NA	NA	NA	NA	NA	NA			NA	NA	NA	NA	NA	NA	NA	NA	NA
contig_870	21855	53	N	FALSE	NA	NA	NA	NA	NA	NA	NA	NA	NA	NA	NA	NA	NA	NA	NA	NA	NA			NA	NA	NA	NA	NA	NA	NA	NA	NA
contig_871	621	335	N	FALSE	NA	NA	NA	NA	NA	NA	NA	NA	NA	NA	NA	NA	NA	NA	NA	NA	NA			NA	NA	NA	NA	NA	NA	NA	NA	NA
contig_872	616	8	N	FALSE	NA	NA	NA	NA	NA	NA	NA	NA	NA	NA	NA	NA	NA	NA	NA	NA	NA			NA	NA	NA	NA	NA	NA	NA	NA	NA
contig_88	515	924	N	FALSE	NA	NA	NA	NA	NA	NA	NA	NA	NA	NA	NA	NA	NA	NA	NA	NA	NA			NA	NA	NA	NA	NA	NA	NA	NA	NA
contig_885	385	13	N	FALSE	NA	NA	NA	NA	NA	NA	NA	NA	NA	NA	NA	NA	NA	NA	NA	NA	NA			NA	NA	NA	NA	NA	NA	NA	NA	NA
contig_886	1017	8	N	FALSE	NA	NA	NA	NA	NA	NA	NA	NA	NA	NA	NA	NA	NA	NA	NA	NA	NA			NA	NA	NA	NA	NA	NA	NA	NA	NA
contig_890	706	71	N	FALSE	NA	NA	NA	NA	NA	NA	NA	NA	NA	NA	NA	NA	NA	NA	NA	NA	NA			NA	NA	NA	NA	NA	NA	NA	NA	NA
contig_895	20421	30	N	FALSE	NA	NA	NA	NA	NA	NA	NA	NA	NA	NA	NA	NA	NA	NA	NA	NA	NA			NA	NA	NA	NA	NA	NA	NA	NA	NA
contig_897	1823	882	N	FALSE	NA	NA	NA	NA	NA	NA	NA	NA	NA	NA	NA	NA	NA	NA	NA	NA	NA			NA	NA	NA	NA	NA	NA	NA	NA	NA
contig_898	26092	52	N	FALSE	NA	NA	NA	NA	NA	NA	NA	NA	NA	NA	NA	NA	NA	NA	NA	NA	NA			NA	NA	NA	NA	NA	NA	NA	NA	NA
contig_90	1271	94	N	FALSE	NA	NA	NA	NA	NA	NA	NA	NA	NA	NA	NA	NA	NA	NA	NA	NA	NA			NA	NA	NA	NA	NA	NA	NA	NA	NA
contig_900	631	121	N	FALSE	NA	NA	NA	NA	NA	NA	NA	NA	NA	NA	NA	NA	NA	NA	NA	NA	NA			NA	NA	NA	NA	NA	NA	NA	NA	NA
contig_902	40418	50	N	FALSE	NA	NA	NA	NA	NA	NA	NA	NA	NA	NA	NA	NA	NA	NA	NA	NA	NA			NA	NA	NA	NA	NA	NA	NA	NA	NA
contig_907	41926	51	N	FALSE	NA	NA	NA	NA	NA	NA	NA	NA	NA	NA	NA	NA	NA	NA	NA	NA	NA			NA	NA	NA	NA	NA	NA	NA	NA	NA
contig_910	979	260	Y	FALSE	NA	NA	NA	NA	NA	NA	NA	NA	NA	NA	NA	NA	NA	NA	NA	NA	NA			NA	NA	NA	NA	NA	NA	NA	NA	NA
contig_912	25821	55	N	FALSE	NA	NA	NA	NA	NA	NA	NA	NA	NA	NA	NA	NA	NA	NA	NA	NA	NA			NA	NA	NA	NA	NA	NA	NA	NA	NA
contig_913	9719	33	N	FALSE	NA	NA	NA	NA	NA	NA	NA	NA	NA	NA	NA	NA	NA	NA	NA	NA	NA			NA	NA	NA	NA	NA	NA	NA	NA	NA
contig_914	10980	39	N	FALSE	NA	NA	NA	NA	NA	NA	NA	NA	NA	NA	NA	NA	NA	NA	NA	NA	NA			NA	NA	NA	NA	NA	NA	NA	NA	NA
contig_915	5126	87	N	FALSE	NA	NA	NA	NA	NA	NA	NA	NA	NA	NA	NA	NA	NA	NA	NA	NA	NA			NA	NA	NA	NA	NA	NA	NA	NA	NA
contig_917	2976	38	N	FALSE	NA	NA	NA	NA	NA	NA	NA	NA	NA	NA	NA	NA	NA	NA	NA	NA	NA			NA	NA	NA	NA	NA	NA	NA	NA	NA
contig_918	53640	125	N	FALSE	NA	NA	NA	NA	NA	NA	NA	NA	NA	NA	NA	NA	NA	NA	NA	NA	NA			NA	NA	NA	NA	NA	NA	NA	NA	NA
contig_919	12706	13	N	FALSE	NA	NA	NA	NA	NA	NA	NA	NA	NA	NA	NA	NA	NA	NA	NA	NA	NA			NA	NA	NA	NA	NA	NA	NA	NA	NA
contig_92	534	886	N	FALSE	NA	NA	NA	NA	NA	NA	NA	NA	NA	NA	NA	NA	NA	NA	NA	NA	NA			NA	NA	NA	NA	NA	NA	NA	NA	NA
contig_920	6831	11	N	FALSE	NA	NA	NA	NA	NA	NA	NA	NA	NA	NA	NA	NA	NA	NA	NA	NA	NA			NA	NA	NA	NA	NA	NA	NA	NA	NA
contig_921	9713	63	N	FALSE	NA	NA	NA	NA	NA	NA	NA	NA	NA	NA	NA	NA	NA	NA	NA	NA	NA			NA	NA	NA	NA	NA	NA	NA	NA	NA
contig_927	788	91	N	FALSE	NA	NA	NA	NA	NA	NA	NA	NA	NA	NA	NA	NA	NA	NA	NA	NA	NA			NA	NA	NA	NA	NA	NA	NA	NA	NA
contig_928	533	155	N	FALSE	NA	NA	NA	NA	NA	NA	NA	NA	NA	NA	NA	NA	NA	NA	NA	NA	NA			NA	NA	NA	NA	NA	NA	NA	NA	NA
contig_93	646	435	N	FALSE	NA	NA	NA	NA	NA	NA	NA	NA	NA	NA	NA	NA	NA	NA	NA	NA	NA			NA	NA	NA	NA	NA	NA	NA	NA	NA
contig_933	526	23	Y	FALSE	NA	NA	NA	NA	NA	NA	NA	NA	NA	NA	NA	NA	NA	NA	NA	NA	NA			NA	NA	NA	NA	NA	NA	NA	NA	NA
contig_938	33577	26	N	FALSE	NA	NA	NA	NA	NA	NA	NA	NA	NA	NA	NA	NA	NA	NA	NA	NA	NA			NA	NA	NA	NA	NA	NA	NA	NA	NA
contig_939	638	192	Y	FALSE	NA	NA	NA	NA	NA	NA	NA	NA	NA	NA	NA	NA	NA	NA	NA	NA	NA			NA	NA	NA	NA	NA	NA	NA	NA	NA
contig_940	4199	10	N	FALSE	NA	NA	NA	NA	NA	NA	NA	NA	NA	NA	NA	NA	NA	NA	NA	NA	NA			NA	NA	NA	NA	NA	NA	NA	NA	NA
contig_941	1136	51	N	FALSE	NA	NA	NA	NA	NA	NA	NA	NA	NA	NA	NA	NA	NA	NA	NA	NA	NA			NA	NA	NA	NA	NA	NA	NA	NA	NA
contig_942	3858	222	N	FALSE	NA	NA	NA	NA	NA	NA	NA	NA	NA	NA	NA	NA	NA	NA	NA	NA	NA			NA	NA	NA	NA	NA	NA	NA	NA	NA
contig_946	513	897	N	FALSE	NA	NA	NA	NA	NA	NA	NA	NA	NA	NA	NA	NA	NA	NA	NA	NA	NA			NA	NA	NA	NA	NA	NA	NA	NA	NA
contig_948	23317	65	N	FALSE	NA	NA	NA	NA	NA	NA	NA	NA	NA	NA	NA	NA	NA	NA	NA	NA	NA			NA	NA	NA	NA	NA	NA	NA	NA	NA
contig_950	524	90	N	FALSE	NA	NA	NA	NA	NA	NA	NA	NA	NA	NA	NA	NA	NA	NA	NA	NA	NA			NA	NA	NA	NA	NA	NA	NA	NA	NA
contig_951	559	921	N	FALSE	NA	NA	NA	NA	NA	NA	NA	NA	NA	NA	NA	NA	NA	NA	NA	NA	NA			NA	NA	NA	NA	NA	NA	NA	NA	NA
contig_952	560	930	N	FALSE	NA	NA	NA	NA	NA	NA	NA	NA	NA	NA	NA	NA	NA	NA	NA	NA	NA			NA	NA	NA	NA	NA	NA	NA	NA	NA
contig_953	529	930	N	FALSE	NA	NA	NA	NA	NA	NA	NA	NA	NA	NA	NA	NA	NA	NA	NA	NA	NA			NA	NA	NA	NA	NA	NA	NA	NA	NA
contig_96	525	547	N	FALSE	NA	NA	NA	NA	NA	NA	NA	NA	NA	NA	NA	NA	NA	NA	NA	NA	NA			NA	NA	NA	NA	NA	NA	NA	NA	NA
contig_963	972	938	N	FALSE	NA	NA	NA	NA	NA	NA	NA	NA	NA	NA	NA	NA	NA	NA	NA	NA	NA			NA	NA	NA	NA	NA	NA	NA	NA	NA
contig_971	1012	19	N	FALSE	NA	NA	NA	NA	NA	NA	NA	NA	NA	NA	NA	NA	NA	NA	NA	NA	NA			NA	NA	NA	NA	NA	NA	NA	NA	NA
contig_973	1108	954	N	FALSE	NA	NA	NA	NA	NA	NA	NA	NA	NA	NA	NA	NA	NA	NA	NA	NA	NA			NA	NA	NA	NA	NA	NA	NA	NA	NA
contig_974	726	39	N	FALSE	NA	NA	NA	NA	NA	NA	NA	NA	NA	NA	NA	NA	NA	NA	NA	NA	NA			NA	NA	NA	NA	NA	NA	NA	NA	NA
contig_975	2382	3	N	FALSE	NA	NA	NA	NA	NA	NA	NA	NA	NA	NA	NA	NA	NA	NA	NA	NA	NA			NA	NA	NA	NA	NA	NA	NA	NA	NA
contig_977	2448	1095	N	FALSE	NA	NA	NA	NA	NA	NA	NA	NA	NA	NA	NA	NA	NA	NA	NA	NA	NA			NA	NA	NA	NA	NA	NA	NA	NA	NA
contig_981	1178	919	N	FALSE	NA	NA	NA	NA	NA	NA	NA	NA	NA	NA	NA	NA	NA	NA	NA	NA	NA			NA	NA	NA	NA	NA	NA	NA	NA	NA
contig_984	39876	31	N	FALSE	NA	NA	NA	NA	NA	NA	NA	NA	NA	NA	NA	NA	NA	NA	NA	NA	NA			NA	NA	NA	NA	NA	NA	NA	NA	NA
contig_994	543	35	N	FALSE	NA	NA	NA	NA	NA	NA	NA	NA	NA	NA	NA	NA	NA	NA	NA	NA	NA			NA	NA	NA	NA	NA	NA	NA	NA	NA
contig_995	516	33	N	FALSE	NA	NA	NA	NA	NA	NA	NA	NA	NA	NA	NA	NA	NA	NA	NA	NA	NA			NA	NA	NA	NA	NA	NA	NA	NA	NA
contig_998	623	34	N	FALSE	NA	NA	NA	NA	NA	NA	NA	NA	NA	NA	NA	NA	NA	NA	NA	NA	NA			NA	NA	NA	NA	NA	NA	NA	NA	NA
scaffold_2532	120859	82	N	FALSE	NA	NA	NA	NA	NA	NA	NA	NA	NA	NA	NA	NA	NA	NA	NA	NA	NA			NA	NA	NA	NA	NA	NA	NA	NA	NA
contig_1037	324939	147	N	FALSE	organism	NA	NA	incomplete(20)	tail	6	6	PHAGE_Agroba_Atu_ph07_NC_042013(1),PHAGE_Bacill_vB_BanS_Tsamsa_NC_023007(1),PHAGE_Yersin_phiR1_37_NC_016163(1),PHAGE_Geobac_E3_NC_029073(1),PHAGE_Bacill_AR9_NC_031039(1),PHAGE_Bacill_SP_15_NC_031245(1),PHAGE_Bacill_PBS1_NC_043027(1),PHAGE_Bacill_G_NC_023719(1)	NA	NA	NA	NA	NA	NA	NA	NA	NA			NA	NA	NA	NA	NA	NA	NA	NA	NA
contig_2144	6253	8	N	FALSE	organism	NA	NA	incomplete(50)	plate,integrase	11	6	PHAGE_Entero_mEp390_NC_019721(2),PHAGE_Salmon_118970_sal3_NC_031940(2),PHAGE_Entero_mEp460_NC_019716(1),PHAGE_Shigel_SfII_NC_021857(1),PHAGE_Salmon_ST64B_NC_004313(1),PHAGE_Pectob_ZF40_NC_019522(1),PHAGE_Shigel_SfIV_NC_022749(1),PHAGE_Entero_SfV_NC_003444(1)	NA	NA	NA	NA	NA	NA	NA	NA	NA			NA	NA	NA	NA	NA	NA	NA	NA	NA
contig_2508	10834	11	N	FALSE	organism	lysogenic	low quality draft	incomplete(40)	integrase	9	6	PHAGE_Entero_P4_NC_001609(2),PHAGE_Proteu_VB_PmiS_Isfahan_NC_041925(1),PHAGE_Acinet_YMC11/11/R3177_NC_041866(1),PHAGE_Strept_TP_778L_NC_022776(1),PHAGE_Serrat_Eta_NC_021563(1),PHAGE_Strept_P9_NC_009819(1),PHAGE_Strept_TG1_NC_018853(1),PHAGE_Shewan_1/41_NC_025458(1),PHAGE_Strept_315.6_NC_004589(1),PHAGE_Xantho_vB_XveM_DIBBI_NC_017981(1),PHAGE_Pseudo_PS_1_NC_029066(1)	NA	NA	NA	NA	NA	NA	NA	NA	NA			NA	NA	NA	NA	NA	NA	NA	NA	NA
contig_2777	28519	79	N	FALSE	organism	lysogenic	low quality draft	incomplete(30)	integrase	9	6	PHAGE_Lactob_jlb1_NC_024206(3),PHAGE_Lactob_KC5a_NC_007924(3),PHAGE_Lactob_PLE2_NC_031036(1),PHAGE_Lister_A118_NC_003216(1),PHAGE_Lister_vB_LmoS_293_NC_028929(1),PHAGE_Lister_A500_NC_009810(1),PHAGE_Lactob_LL_H_NC_009554(1),PHAGE_Lister_2389_NC_003291(1),PHAGE_Lister_B025_NC_009812(1),PHAGE_Lactob_LBR48_NC_027990(1),PHAGE_Lactob_A2_NC_004112(1),PHAGE_Lister_vB_LmoS_188_NC_028871(1),PHAGE_Lactob_S…	NA	NA	NA	NA	NA	NA	NA	NA	NA			NA	NA	NA	NA	NA	NA	NA	NA	NA
contig_1584	17068	29	N	FALSE	organism	NA	NA	incomplete(20)	virion	10	7	PHAGE_Bacill_G_NC_023719(2),PHAGE_Pseudo_PaMx11_NC_028770(1),PHAGE_Erwini_vB_EamM_RisingSun_NC_042018(1),PHAGE_Ralsto_RP12_NC_041911(1),PHAGE_Vibrio_Ceto_NC_042094(1),PHAGE_Sinorh_phiN3_NC_028945(1),PHAGE_Pseudo_nickie_NC_042091(1),PHAGE_Agroba_Atu_ph07_NC_042013(1),PHAGE_Vibrio_12A10_NC_029067(1),PHAGE_Vibrio_pVp_1_NC_019529(1),PHAGE_Rhizob_RHEph10_NC_034248(1),PHAGE_Erwini_PhiEaH1_NC_023610(1),…	NA	NA	NA	NA	NA	NA	NA	NA	NA			NA	NA	NA	NA	NA	NA	NA	NA	NA
contig_2802	60183	79	N	FALSE	organism	NA	NA	incomplete(30)	protease	14	9	PHAGE_Bacill_AR9_NC_031039(2),PHAGE_Lactoc_phiL47_NC_023574(2),PHAGE_Yersin_phiR1_37_NC_016163(2),PHAGE_Bacill_G_NC_023719(2),PHAGE_Bacill_vB_BanS_Tsamsa_NC_023007(1),PHAGE_Geobac_E3_NC_029073(1),PHAGE_Lactoc_949_NC_015263(1),PHAGE_Bacill_SP_15_NC_031245(1),PHAGE_Mycoba_Squirty_NC_026588(1),PHAGE_Mycoba_Phrann_NC_031266(1),PHAGE_Mycoba_Redi_NC_023730(1),PHAGE_Erwini_vB_EamM_Deimos_Minion_NC_04197…	NA	NA	NA	NA	NA	NA	NA	NA	NA			NA	NA	NA	NA	NA	NA	NA	NA	NA
contig_2754	65733	90	N	FALSE	organism	NA	NA	incomplete(60)	plate,tail	14	11	PHAGE_Staphy_6ec_NC_024355(2),PHAGE_Bacill_G_NC_023719(2),PHAGE_Entero_ECP3_NC_027335(2),PHAGE_Bacill_vB_BanS_Tsamsa_NC_023007(1),PHAGE_Cronob_vB_CsaM_GAP32_NC_019401(1),PHAGE_Bacill_BCD7_NC_019515(1),PHAGE_Mycoba_Bongo_NC_041970(1),PHAGE_Pectob_CBB_NC_041878(1),PHAGE_Staphy_SPbeta_like_NC_029119(1),PHAGE_Coryne_Darwin_NC_042086(1),PHAGE_Lactoc_phiL47_NC_023574(1),PHAGE_Serrat_BF_NC_041917(1),PHA…	NA	NA	NA	NA	NA	NA	NA	NA	NA			NA	NA	NA	NA	NA	NA	NA	NA	NA
contig_3023	7063	16	Y	FALSE	organism	NA	NA	incomplete(50)	integrase	12	11	PHAGE_Entero_P4_NC_001609(1),PHAGE_Prochl_P_SSM7_NC_015290(1),PHAGE_Geobac_E3_NC_029073(1),PHAGE_Salmon_vB_SemP_Emek_NC_018275(1),PHAGE_Ralsto_RSY1_NC_025115(1),PHAGE_Aeromo_vB_AsaM_56_NC_019527(1),PHAGE_Vibrio_pYD38_B_NC_021561(1),PHAGE_Stenot_S1_NC_011589(1),PHAGE_Haemop_Aaphi23_NC_004827(1),PHAGE_Escher_TL_2011b_NC_019445(1),PHAGE_Escher_phiV10_NC_007804(1),PHAGE_Haemop_HP2_NC_003315(1),PHAGE_…	NA	NA	NA	NA	NA	NA	NA	NA	NA			NA	NA	NA	NA	NA	NA	NA	NA	NA
contig_1684	24244	35	N	FALSE	organism	NA	NA	questionable(80)	plate	21	15	PHAGE_Bacill_SP_10_NC_019487(2),PHAGE_Bacill_SIOphi_NC_042133(2),PHAGE_Bacill_phiNIT1_NC_021856(1),PHAGE_Bacill_Grass_NC_022771(1),PHAGE_Rhodoc_REQ2_NC_016652(1),PHAGE_Gordon_Gsput1_NC_030932(1),PHAGE_Rhodoc_RGL3_NC_016650(1),PHAGE_Bacill_SP_15_NC_031245(1),PHAGE_Mycoba_Bongo_NC_041970(1),PHAGE_Staphy_SPbeta_like_NC_029119(1),PHAGE_Bacill_Shanette_NC_028983(1),PHAGE_Lactoc_phiL47_NC_023574(1),PHA…	NA	NA	NA	NA	NA	NA	NA	NA	NA			NA	NA	NA	NA	NA	NA	NA	NA	NA
contig_1710	9638	10	N	FALSE	organism	NA	NA	incomplete(30)	plate	15	15	PHAGE_Entero_ECP3_NC_027335(2),PHAGE_Bacill_Bobb_NC_024792(1),PHAGE_Bacill_phiNIT1_NC_021856(1),PHAGE_Bacill_vB_BanS_Tsamsa_NC_023007(1),PHAGE_Bacill_BCD7_NC_019515(1),PHAGE_Mycoba_Bongo_NC_041970(1),PHAGE_Mycoba_Dusk_NC_029079(1),PHAGE_Coryne_Darwin_NC_042086(1),PHAGE_Mycoba_Contagion_NC_022065(1),PHAGE_Lactoc_phiL47_NC_023574(1),PHAGE_Coryne_P1201_NC_009816(1),PHAGE_Brocho_A9_NC_015253(1),PHAGE…	NA	NA	NA	NA	NA	NA	NA	NA	NA			NA	NA	NA	NA	NA	NA	NA	NA	NA
contig_2838	18902	15	Y	FALSE	organism	lysogenic	low quality draft	intact(150)	integrase,plate,tail	48	19	PHAGE_Entero_HK97_NC_002167(2),PHAGE_Shigel_SfIV_NC_022749(2),PHAGE_Entero_HK106_NC_019768(2),PHAGE_Salmon_118970_sal3_NC_031940(2),PHAGE_Escher_P2_NC_041848(2),PHAGE_Escher_pro483_NC_028943(2),PHAGE_Bacter_APSE_2_NC_011551(1),PHAGE_Salmon_ST64B_NC_004313(1),PHAGE_Aeromo_vB_AsaM_56_NC_019527(1),PHAGE_Entero_lambda_NC_001416(1),PHAGE_Salmon_SEN5_NC_028701(1),PHAGE_Endosy_APSE_1_NC_000935(1),PHAGE_…	NA	NA	NA	NA	NA	NA	NA	NA	NA			NA	NA	NA	NA	NA	NA	NA	NA	NA
contig_1948	69610	48	N	FALSE	organism	lysogenic	low quality draft	intact(150)	integrase,transposase,tail	60	35	PHAGE_Mannhe_vB_MhS_587AP2_NC_028743(4),PHAGE_Mannhe_vB_MhS_1152AP2_NC_028956(4),PHAGE_Entero_lambda_NC_001416(4),PHAGE_Phage_Gifsy_2_NC_010393(4),PHAGE_Entero_DE3_NC_042057(3),PHAGE_Phage_Gifsy_1_NC_010392(3),PHAGE_Mannhe_vB_MhS_535AP2_NC_028853(3),PHAGE_Salmon_Fels_1_NC_010391(2),PHAGE_Acinet_YMC11/11/R3177_NC_041866(2),PHAGE_Salmon_vB_SosS_Oslo_NC_018279(2),PHAGE_Entero_YYZ_2008_NC_011356(2),P…	NA	NA	NA	NA	NA	NA	NA	NA	NA			NA	NA	NA	NA	NA	NA	NA	NA	NA
circular_pair_1031	10306	5	Y	FALSE	organism	NA	NA	NA	NA	NA	NA	NA	NA	NA	NA	NA	NA	NA	NA	NA	NA			NA	NA	NA	NA	NA	NA	NA	NA	NA
circular_pair_1210	8328	22	Y	FALSE	organism	NA	NA	NA	NA	NA	NA	NA	NA	NA	NA	NA	NA	NA	NA	NA	NA			NA	NA	NA	NA	NA	NA	NA	NA	NA
circular_pair_1371	5250	32	Y	FALSE	organism	NA	NA	NA	NA	NA	NA	NA	NA	NA	NA	NA	NA	NA	NA	NA	NA			NA	NA	NA	NA	NA	NA	NA	NA	NA
circular_pair_1432	4375	21	Y	FALSE	organism	NA	NA	NA	NA	NA	NA	NA	NA	NA	NA	NA	NA	NA	NA	NA	NA			NA	NA	NA	NA	NA	NA	NA	NA	NA
circular_pair_1456	4802	27	Y	FALSE	organism	NA	NA	NA	NA	NA	NA	NA	NA	NA	NA	NA	NA	NA	NA	NA	NA			NA	NA	NA	NA	NA	NA	NA	NA	NA
circular_pair_1473	6011	5	Y	FALSE	organism	NA	NA	NA	NA	NA	NA	NA	NA	NA	NA	NA	NA	NA	NA	NA	NA			NA	NA	NA	NA	NA	NA	NA	NA	NA
circular_pair_158	8672	69	Y	FALSE	organism	NA	NA	NA	NA	NA	NA	NA	NA	NA	NA	NA	NA	NA	NA	NA	NA			NA	NA	NA	NA	NA	NA	NA	NA	NA
circular_pair_2102	7277	35	Y	FALSE	organism	NA	NA	NA	NA	NA	NA	NA	NA	NA	NA	NA	NA	NA	NA	NA	NA			NA	NA	NA	NA	NA	NA	NA	NA	NA
circular_pair_2121	5517	7	Y	FALSE	organism	NA	NA	NA	NA	NA	NA	NA	NA	NA	NA	NA	NA	NA	NA	NA	NA			NA	NA	NA	NA	NA	NA	NA	NA	NA
circular_pair_219	7495	7	Y	FALSE	organism	NA	NA	NA	NA	NA	NA	NA	NA	NA	NA	NA	NA	NA	NA	NA	NA			NA	NA	NA	NA	NA	NA	NA	NA	NA
circular_pair_2238	4284	9	Y	FALSE	organism	NA	NA	NA	NA	NA	NA	NA	NA	NA	NA	NA	NA	NA	NA	NA	NA			NA	NA	NA	NA	NA	NA	NA	NA	NA
circular_pair_2485	5384	30	Y	FALSE	organism	NA	NA	NA	NA	NA	NA	NA	NA	NA	NA	NA	NA	NA	NA	NA	NA			NA	NA	NA	NA	NA	NA	NA	NA	NA
circular_pair_2795	7775	21	Y	FALSE	organism	NA	NA	NA	NA	NA	NA	NA	NA	NA	NA	NA	NA	NA	NA	NA	NA			NA	NA	NA	NA	NA	NA	NA	NA	NA
circular_pair_2876	5148	26	Y	FALSE	organism	NA	NA	NA	NA	NA	NA	NA	NA	NA	NA	NA	NA	NA	NA	NA	NA			NA	NA	NA	NA	NA	NA	NA	NA	NA
circular_pair_3014	6451	15	Y	FALSE	organism	NA	NA	NA	NA	NA	NA	NA	NA	NA	NA	NA	NA	NA	NA	NA	NA			NA	NA	NA	NA	NA	NA	NA	NA	NA
circular_pair_3080	4121	7	Y	FALSE	organism	NA	NA	NA	NA	NA	NA	NA	NA	NA	NA	NA	NA	NA	NA	NA	NA			NA	NA	NA	NA	NA	NA	NA	NA	NA
circular_pair_3300	3803	174	Y	FALSE	organism	NA	NA	NA	NA	NA	NA	NA	NA	NA	NA	NA	NA	NA	NA	NA	NA			NA	NA	NA	NA	NA	NA	NA	NA	NA
circular_pair_3559	3666	56	Y	FALSE	organism	NA	NA	NA	NA	NA	NA	NA	NA	NA	NA	NA	NA	NA	NA	NA	NA			NA	NA	NA	NA	NA	NA	NA	NA	NA
circular_pair_373	2468	35	Y	FALSE	organism	NA	NA	NA	NA	NA	NA	NA	NA	NA	NA	NA	NA	NA	NA	NA	NA			NA	NA	NA	NA	NA	NA	NA	NA	NA
circular_pair_3749	5127	23	Y	FALSE	organism	NA	NA	NA	NA	NA	NA	NA	NA	NA	NA	NA	NA	NA	NA	NA	NA			NA	NA	NA	NA	NA	NA	NA	NA	NA
circular_pair_4128	4632	30	Y	FALSE	organism	NA	NA	NA	NA	NA	NA	NA	NA	NA	NA	NA	NA	NA	NA	NA	NA			NA	NA	NA	NA	NA	NA	NA	NA	NA
circular_pair_4434	6494	10	Y	FALSE	organism	NA	NA	NA	NA	NA	NA	NA	NA	NA	NA	NA	NA	NA	NA	NA	NA			NA	NA	NA	NA	NA	NA	NA	NA	NA
circular_pair_4479	2235	40	Y	FALSE	organism	NA	NA	NA	NA	NA	NA	NA	NA	NA	NA	NA	NA	NA	NA	NA	NA			NA	NA	NA	NA	NA	NA	NA	NA	NA
circular_pair_4542	4271	18	Y	FALSE	organism	NA	NA	NA	NA	NA	NA	NA	NA	NA	NA	NA	NA	NA	NA	NA	NA			NA	NA	NA	NA	NA	NA	NA	NA	NA
circular_pair_461	4709	46	Y	FALSE	organism	NA	NA	NA	NA	NA	NA	NA	NA	NA	NA	NA	NA	NA	NA	NA	NA			NA	NA	NA	NA	NA	NA	NA	NA	NA
circular_pair_4625	5741	4	Y	FALSE	organism	NA	NA	NA	NA	NA	NA	NA	NA	NA	NA	NA	NA	NA	NA	NA	NA			NA	NA	NA	NA	NA	NA	NA	NA	NA
circular_pair_4766	8618	11	Y	FALSE	organism	NA	NA	NA	NA	NA	NA	NA	NA	NA	NA	NA	NA	NA	NA	NA	NA			NA	NA	NA	NA	NA	NA	NA	NA	NA
circular_pair_4771	7339	43	Y	FALSE	organism	NA	NA	NA	NA	NA	NA	NA	NA	NA	NA	NA	NA	NA	NA	NA	NA			NA	NA	NA	NA	NA	NA	NA	NA	NA
circular_pair_4821	5106	25	Y	FALSE	organism	NA	NA	NA	NA	NA	NA	NA	NA	NA	NA	NA	NA	NA	NA	NA	NA			NA	NA	NA	NA	NA	NA	NA	NA	NA
circular_pair_624	3611	18	Y	FALSE	organism	NA	NA	NA	NA	NA	NA	NA	NA	NA	NA	NA	NA	NA	NA	NA	NA			NA	NA	NA	NA	NA	NA	NA	NA	NA
circular_pair_685	6044	32	Y	FALSE	organism	NA	NA	NA	NA	NA	NA	NA	NA	NA	NA	NA	NA	NA	NA	NA	NA			NA	NA	NA	NA	NA	NA	NA	NA	NA
circular_pair_734	12540	6	Y	FALSE	organism	NA	NA	NA	NA	NA	NA	NA	NA	NA	NA	NA	NA	NA	NA	NA	NA			NA	NA	NA	NA	NA	NA	NA	NA	NA
circular_pair_871	5637	16	Y	FALSE	organism	NA	NA	NA	NA	NA	NA	NA	NA	NA	NA	NA	NA	NA	NA	NA	NA			NA	NA	NA	NA	NA	NA	NA	NA	NA
circular_read_1025	2696	292	Y	FALSE	organism	NA	NA	NA	NA	NA	NA	NA	NA	NA	NA	NA	NA	NA	NA	NA	NA			NA	NA	NA	NA	NA	NA	NA	NA	NA
circular_read_1071	5093	8	Y	FALSE	organism	NA	NA	NA	NA	NA	NA	NA	NA	NA	NA	NA	NA	NA	NA	NA	NA			NA	NA	NA	NA	NA	NA	NA	NA	NA
circular_read_15	4180	43	Y	FALSE	organism	NA	NA	NA	NA	NA	NA	NA	NA	NA	NA	NA	NA	NA	NA	NA	NA			NA	NA	NA	NA	NA	NA	NA	NA	NA
circular_read_414	3360	19	Y	FALSE	organism	NA	NA	NA	NA	NA	NA	NA	NA	NA	NA	NA	NA	NA	NA	NA	NA			NA	NA	NA	NA	NA	NA	NA	NA	NA
circular_read_793	3705	4	Y	FALSE	organism	NA	NA	NA	NA	NA	NA	NA	NA	NA	NA	NA	NA	NA	NA	NA	NA			NA	NA	NA	NA	NA	NA	NA	NA	NA
circular_read_795	2079	4	Y	FALSE	organism	NA	NA	NA	NA	NA	NA	NA	NA	NA	NA	NA	NA	NA	NA	NA	NA			NA	NA	NA	NA	NA	NA	NA	NA	NA
circular_read_865	4255	27	Y	FALSE	organism	NA	NA	NA	NA	NA	NA	NA	NA	NA	NA	NA	NA	NA	NA	NA	NA			NA	NA	NA	NA	NA	NA	NA	NA	NA
circular_read_892	3044	21	Y	FALSE	organism	NA	NA	NA	NA	NA	NA	NA	NA	NA	NA	NA	NA	NA	NA	NA	NA			NA	NA	NA	NA	NA	NA	NA	NA	NA
circular_read_909	10771	1	Y	FALSE	organism	NA	NA	NA	NA	NA	NA	NA	NA	NA	NA	NA	NA	NA	NA	NA	NA			NA	NA	NA	NA	NA	NA	NA	NA	NA
contig_1	67467	72	N	FALSE	organism	NA	NA	NA	NA	NA	NA	NA	NA	NA	NA	NA	NA	NA	NA	NA	NA			NA	NA	NA	NA	NA	NA	NA	NA	NA
contig_1033	2823	425	N	FALSE	organism	lytic	low quality draft	NA	NA	NA	NA	NA	NA	NA	NA	NA	NA	NA	NA	NA	NA			NA	NA	NA	NA	NA	NA	NA	NA	NA
contig_1036	28031	25	N	FALSE	organism	NA	NA	NA	NA	NA	NA	NA	NA	NA	NA	NA	NA	NA	NA	NA	NA			NA	NA	NA	NA	NA	NA	NA	NA	NA
contig_1076	1927	223	N	FALSE	organism	lytic	low quality draft	NA	NA	NA	NA	NA	NA	NA	NA	NA	NA	NA	NA	NA	NA			NA	NA	NA	NA	NA	NA	NA	NA	NA
contig_11	11941	676	N	FALSE	organism	lytic	low quality draft	NA	NA	NA	NA	NA	NA	NA	NA	NA	NA	NA	NA	NA	NA			NA	NA	NA	NA	NA	NA	NA	NA	NA
contig_110	8115	22	N	FALSE	organism	NA	NA	NA	NA	NA	NA	NA	NA	NA	NA	NA	NA	NA	NA	NA	NA			NA	NA	NA	NA	NA	NA	NA	NA	NA
contig_1107	30740	65	N	FALSE	organism	lytic	low quality draft	NA	NA	NA	NA	NA	NA	NA	NA	NA	NA	NA	NA	NA	NA			NA	NA	NA	NA	NA	NA	NA	NA	NA
contig_1108	9042	53	N	FALSE	organism	lytic	low quality draft	NA	NA	NA	NA	NA	NA	NA	NA	NA	NA	NA	NA	NA	NA			NA	NA	NA	NA	NA	NA	NA	NA	NA
contig_1109	41583	45	N	FALSE	organism	NA	NA	NA	NA	NA	NA	NA	NA	NA	NA	NA	NA	NA	NA	NA	NA			NA	NA	NA	NA	NA	NA	NA	NA	NA
contig_1112	12113	34	N	FALSE	organism	lytic	low quality draft	NA	NA	NA	NA	NA	NA	NA	NA	NA	NA	NA	NA	NA	NA			NA	NA	NA	NA	NA	NA	NA	NA	NA
[truncated: 819 more rows]
