# Supplementary material for: Global Composition of the Bacteriophage Community in Honey Bees
Source: mSystems. 2022 Mar 28;7(2):e01195-21. doi: 10.1128/msystems.01195-21 (PMC9040601; doi:10.1128/msystems.01195-21)
Supplement: TABLE S5 [file msystems.01195-21-st005.xls]

## Sheet: SI_table_5
comp	mean_ident	mean_sim	cluster
JAAOBB010000117.1-JAAOBB010000125.1	0.999286	0.999286	100_0	max_ident	0.999286
JAAOBB010000114.1-JAAOBB010000134.1	0.970909	0.975	100_0	min_ident	0.32
JAAOBB010000126.1-JAAOBB010000128.1	0.968824	0.974706	100_0
JAAOBB010000115.1-JAAOBB010000126.1	0.955238	0.973333	100_0	max_similarity	0.999286
MN855962-MN856050	0.948333	0.966667	181_0	min_similarity	0.45
JAAOBB010000021.1-MN856050	0.933333	0.965	181_0
JAAOBB010000010.1-MN855645	0.933333	0.956667	22_0
JAAOBB010000115.1-JAAOBB010000128.1	0.932222	0.952222	100_0
JAAOBB010000124.1-MN855676	0.931538	0.956154	100_0
JAAOBB010000116.1-JAAOBB010000124.1	0.93	0.956154	100_0
JAAOBB010000124.1-JAAOBB010000129.1	0.929231	0.955385	100_0
JAAOBB010000056.1-JAAOBB010000058.1	0.928	0.9525	106_0
contig_1749-JAAOBB010000023.1	0.925556	0.947222	181_0
JAAOBB010000117.1-JAAOBB010000131.1	0.919333	0.943333	100_0
JAAOBB010000125.1-JAAOBB010000131.1	0.916923	0.944615	100_0
contig_830-MN855956	0.916364	0.924545	7_0
JAAOBB010000024.1-MN856037	0.915385	0.927692	157_0
JAAOBB010000123.1-JAAOBB010000131.1	0.914615	0.943077	100_0
JAAOBB010000058.1-MN856054	0.912692	0.945	106_0
JAAOBB010000030.1-MN856069	0.912174	0.934783	23_0
JAAOBB010000023.1-MN856050	0.908	0.946	181_0
JAAOBB010000023.1-MN855962	0.904167	0.940833	181_0
contig_1749-MN855962	0.903	0.932	181_0
JAAOBB010000124.1-JAAOBB010000133.1	0.9	0.927	100_0
JAAOBB010000123.1-JAAOBB010000125.1	0.899231	0.936923	100_0
JAAOBB010000117.1-JAAOBB010000123.1	0.898462	0.936154	100_0
JAAOBB010000028.1-MN855751	0.896364	0.93	52_0
MN855715-MN856103	0.894167	0.925	22_0
contig_1749-MN856050	0.89375	0.92875	181_0
contig_1822-MN856037	0.893333	0.920556	157_0
contig_1517-MN855822	0.891569	0.918431	98_0
JAAOBB010000120.1-JAAOBB010000130.1	0.890625	0.933125	100_0
JAAOBB010000053.1-MN856090	0.890222	0.923556	106_0
JAAOBB010000054.1-JAAOBB010000056.1	0.89	0.9285	106_0
JAAOBB010000116.1-MN855676	0.8885	0.9285	100_0
JAAOBB010000056.1-MN856054	0.885217	0.916522	106_0
JAAOBB010000010.1-MN855715	0.876667	0.925556	22_0
MN855645-MN855715	0.874615	0.919231	22_0
contig_1822-JAAOBB010000024.1	0.872857	0.91	157_0
contig_2511-MN855781	0.871111	0.894815	52_0
JAAOBB010000057.1-MN855722	0.867333	0.904444	106_0
MN855645-MN856103	0.864167	0.904167	22_0
JAAOBB010000054.1-JAAOBB010000058.1	0.860476	0.906667	106_0
JAAOBB010000115.1-JAAOBB010000125.1	0.86	0.915385	100_0
JAAOBB010000125.1-JAAOBB010000128.1	0.859231	0.916154	100_0
contig_2052-JAAOBB010000023.1	0.859167	0.914167	181_0
JAAOBB010000125.1-JAAOBB010000126.1	0.855385	0.913077	100_0
JAAOBB010000028.1-MN855748	0.855	0.91	52_0
JAAOBB010000021.1-MN855962	0.853	0.89	181_0
JAAOBB010000129.1-MN855676	0.851739	0.89913	100_0
JAAOBB010000120.1-JAAOBB010000121.1	0.851429	0.903571	100_0
JAAOBB010000116.1-JAAOBB010000129.1	0.851364	0.897727	100_0
contig_2381-MN856102	0.850909	0.861364	65_0
contig_2796-MN856062	0.850769	0.879231	181_0
JAAOBB010000128.1-JAAOBB010000131.1	0.850625	0.90625	100_0
JAAOBB010000133.1-MN855676	0.849412	0.898824	100_0
JAAOBB010000115.1-JAAOBB010000123.1	0.849286	0.900714	100_0
JAAOBB010000118.1-JAAOBB010000120.1	0.849286	0.910714	100_0
JAAOBB010000051.1-MN855736	0.847143	0.890571	106_0
JAAOBB010000062.1-MN856090	0.845366	0.887073	106_0
JAAOBB010000123.1-JAAOBB010000134.1	0.843077	0.901538	100_0
JAAOBB010000114.1-JAAOBB010000123.1	0.842308	0.900769	100_0
MN855655-scaffold_828	0.84	0.895	65_0
contig_2080-MN855721	0.839565	0.880435	106_0
JAAOBB010000115.1-JAAOBB010000117.1	0.839333	0.896667	100_0
JAAOBB010000054.1-MN856054	0.8392	0.8868	106_0
MN855715-MN856070	0.839167	0.895833	22_0
JAAOBB010000117.1-JAAOBB010000128.1	0.838	0.898667	100_0
JAAOBB010000123.1-JAAOBB010000128.1	0.837692	0.893846	100_0
JAAOBB010000123.1-JAAOBB010000126.1	0.836923	0.896154	100_0
MN855655-MN856102	0.83625	0.89125	65_0
JAAOBB010000117.1-JAAOBB010000126.1	0.834667	0.894667	100_0
JAAOBB010000120.1-JAAOBB010000133.1	0.834545	0.887273	100_0
JAAOBB010000116.1-JAAOBB010000120.1	0.833571	0.886429	100_0
MN856070-MN856103	0.833529	0.897059	22_0
JAAOBB010000053.1-JAAOBB010000062.1	0.833256	0.881163	106_0
contig_1921-MN855645	0.832667	0.865333	22_0
JAAOBB010000116.1-JAAOBB010000133.1	0.831111	0.88	100_0
contig_2052-contig_2796	0.83	0.864773	181_0
MN856068-MN856076	0.83	0.902	78_0
JAAOBB010000115.1-JAAOBB010000131.1	0.829474	0.887895	100_0
JAAOBB010000129.1-JAAOBB010000133.1	0.829474	0.883158	100_0
JAAOBB010000114.1-JAAOBB010000131.1	0.825789	0.878947	100_0
contig_2796-MN856050	0.824615	0.872308	181_0
JAAOBB010000114.1-JAAOBB010000125.1	0.823846	0.886923	100_0
JAAOBB010000125.1-JAAOBB010000134.1	0.823846	0.886923	100_0
contig_1921-MN855715	0.823571	0.872857	22_0
JAAOBB010000099.1-MN856088	0.823333	0.865833	98_0
contig_1749-contig_2796	0.822683	0.856098	181_0
JAAOBB010000017.1-MN856006	0.819512	0.859268	109_0
JAAOBB010000117.1-JAAOBB010000134.1	0.819333	0.882	100_0
JAAOBB010000114.1-JAAOBB010000117.1	0.818667	0.882	100_0
JAAOBB010000124.1-JAAOBB010000130.1	0.817692	0.872308	100_0
contig_2796-MN855962	0.817	0.859	181_0
JAAOBB010000120.1-JAAOBB010000124.1	0.816154	0.869231	100_0
JAAOBB010000051.1-MN855721	0.815278	0.858333	106_0
JAAOBB010000140.1-MN855655	0.81125	0.85125	65_0
JAAOBB010000120.1-MN855676	0.810667	0.868667	100_0
contig_2052-MN855962	0.808571	0.871429	181_0
JAAOBB010000010.1-MN856103	0.808182	0.868182	22_0
JAAOBB010000126.1-JAAOBB010000131.1	0.808	0.871	100_0
MN855645-MN856015	0.807692	0.873846	22_0
contig_1749-contig_2052	0.807241	0.856897	181_0
JAAOBB010000145.1-MN855748	0.806154	0.87	52_0
contig_2381-MN855655	0.806111	0.857222	65_0
JAAOBB010000130.1-MN855676	0.805455	0.862727	100_0
contig_2080-JAAOBB010000051.1	0.804706	0.852647	106_0
JAAOBB010000161.1-MN855627	0.804	0.808	293_0
contig_2052-MN856062	0.802857	0.838571	181_0
JAAOBB010000021.1-JAAOBB010000023.1	0.8025	0.85875	181_0
contig_2536-JAAOBB010000024.1	0.802432	0.835135	157_0
JAAOBB010000118.1-JAAOBB010000121.1	0.801905	0.864762	100_0
JAAOBB010000131.1-JAAOBB010000134.1	0.801053	0.855263	100_0
contig_2796-JAAOBB010000023.1	0.801	0.844	181_0
JAAOBB010000121.1-JAAOBB010000133.1	0.8	0.861	100_0
JAAOBB010000130.1-JAAOBB010000133.1	0.798947	0.863158	100_0
contig_1518-JAAOBB010000096.1	0.798333	0.868333	98_0
MN855613-MN856076	0.7975	0.855	78_0
contig_1518-MN856088	0.797273	0.85	98_0
MN856015-MN856070	0.795789	0.850526	22_0
contig_1749-JAAOBB010000021.1	0.795333	0.841333	181_0
contig_2536-MN856037	0.795312	0.826562	157_0
JAAOBB010000118.1-JAAOBB010000124.1	0.794167	0.8575	100_0
MN855645-MN856070	0.793333	0.865	22_0
MN855721-MN855736	0.7894	0.841	106_0
JAAOBB010000128.1-JAAOBB010000134.1	0.789375	0.85875	100_0
JAAOBB010000114.1-JAAOBB010000126.1	0.788947	0.862105	100_0
JAAOBB010000120.1-JAAOBB010000129.1	0.78875	0.85875	100_0
JAAOBB010000114.1-JAAOBB010000128.1	0.788125	0.8575	100_0
JAAOBB010000121.1-JAAOBB010000130.1	0.786364	0.853636	100_0
MN855715-MN856015	0.784615	0.849231	22_0
JAAOBB010000121.1-MN855676	0.784	0.855	100_0
JAAOBB010000114.1-JAAOBB010000115.1	0.7805	0.853	100_0
contig_2511-JAAOBB010000145.1	0.778571	0.852857	52_0
contig_2052-JAAOBB010000021.1	0.775789	0.84	181_0
JAAOBB010000116.1-JAAOBB010000130.1	0.774762	0.84381	100_0
contig_2052-MN856050	0.774615	0.844615	181_0
JAAOBB010000116.1-JAAOBB010000121.1	0.773636	0.840909	100_0
contig_2080-MN855736	0.772	0.828	106_0
MN856050-MN856062	0.771667	0.818333	181_0
contig_1921-JAAOBB010000010.1	0.768	0.8135	22_0
JAAOBB010000126.1-JAAOBB010000134.1	0.766842	0.841579	100_0
JAAOBB010000021.1-MN856062	0.766667	0.797778	181_0
JAAOBB010000121.1-JAAOBB010000124.1	0.761538	0.827692	100_0
JAAOBB010000116.1-JAAOBB010000118.1	0.761429	0.83619	100_0
JAAOBB010000115.1-JAAOBB010000134.1	0.76	0.8335	100_0
JAAOBB010000010.1-MN856015	0.76	0.838182	22_0
JAAOBB010000051.1-MN856090	0.759286	0.830714	106_0
JAAOBB010000121.1-JAAOBB010000129.1	0.757391	0.826087	100_0
contig_1919-JAAOBB010000171.1	0.756667	0.823333	78_0
JAAOBB010000118.1-JAAOBB010000130.1	0.753636	0.833182	100_0
JAAOBB010000145.1-MN855781	0.753333	0.828889	52_0
JAAOBB010000118.1-JAAOBB010000133.1	0.752778	0.825556	100_0
contig_2511-MN855748	0.752727	0.838182	52_0
MN856015-MN856103	0.751333	0.824	22_0
contig_2796-JAAOBB010000021.1	0.750526	0.813684	181_0
MN855613-MN856068	0.75	0.83	78_0
contig_1749-MN856062	0.748462	0.796154	181_0
contig_2102-MN855613	0.747647	0.795294	78_0
contig_1921-MN856103	0.747368	0.796842	22_0
JAAOBB010000010.1-MN856070	0.745455	0.831818	22_0
JAAOBB010000140.1-MN856102	0.745294	0.814706	65_0
JAAOBB010000118.1-MN855676	0.7425	0.8305	100_0
contig_1822-contig_2536	0.741765	0.783824	157_0
MN855648-MN856104	0.740909	0.789091	78_0
JAAOBB010000098.1-JAAOBB010000099.1	0.738	0.817	98_0
contig_1403-MN856068	0.731111	0.79	78_0
JAAOBB010000129.1-JAAOBB010000130.1	0.729615	0.810769	100_0
contig_1518-JAAOBB010000099.1	0.729333	0.780667	98_0
MN855748-MN855781	0.727778	0.823333	52_0
JAAOBB010000140.1-scaffold_828	0.7264	0.7808	65_0
MN855736-MN856090	0.726279	0.80093	106_0
contig_2381-scaffold_828	0.725714	0.800952	65_0
JAAOBB010000057.1-MN856054	0.723421	0.810526	106_0
JAAOBB010000118.1-JAAOBB010000129.1	0.721818	0.81	100_0
contig_2105-MN856076	0.717	0.76	78_0
contig_2104-MN855613	0.716667	0.741667	78_0
contig_2080-JAAOBB010000062.1	0.71475	0.7935	106_0
JAAOBB010000053.1-MN855736	0.713409	0.793636	106_0
MN855962-MN856062	0.712857	0.755714	181_0
contig_1647-MN855613	0.712857	0.801429	78_0
contig_2055-MN856068	0.712308	0.785385	78_0
JAAOBB010000062.1-MN855736	0.711905	0.791429	106_0
contig_2055-MN856076	0.711818	0.78	78_0
JAAOBB010000051.1-JAAOBB010000053.1	0.709063	0.784687	106_0
contig_1403-MN855634	0.700833	0.771667	78_0
JAAOBB010000051.1-JAAOBB010000062.1	0.700333	0.78	106_0
MN855634-MN856068	0.7	0.776	78_0
JAAOBB010000125.1-scaffold_1970	0.698148	0.728889	100_0
JAAOBB010000062.1-MN855721	0.698	0.78275	106_0
MN855722-MN856054	0.697073	0.784146	106_0
JAAOBB010000117.1-scaffold_1970	0.695484	0.723548	100_0
JAAOBB010000057.1-JAAOBB010000058.1	0.695	0.789583	106_0
MN855721-MN856090	0.694878	0.781951	106_0
contig_2105-MN855634	0.694286	0.754286	78_0
JAAOBB010000023.1-MN856062	0.693333	0.731667	181_0
contig_2055-MN855613	0.693	0.776	78_0
contig_2105-MN855613	0.691429	0.720714	78_0
JAAOBB010000028.1-MN855781	0.690833	0.7975	52_0
contig_2104-MN855845	0.69	0.746	78_0
MN856102-scaffold_828	0.688333	0.757917	65_0
contig_1518-JAAOBB010000098.1	0.688333	0.776667	98_0
JAAOBB010000134.1-scaffold_1970	0.687027	0.72	100_0
contig_2102-MN856076	0.686471	0.767059	78_0
MN855655-MN856071	0.68625	0.79875	65_0
contig_2102-MN856068	0.685517	0.758966	78_0
contig_2080-MN856090	0.685476	0.769762	106_0
contig_2080-JAAOBB010000053.1	0.685	0.774524	106_0
JAAOBB010000171.1-MN856104	0.684286	0.748571	78_0
JAAOBB010000096.1-MN855822	0.683333	0.773333	98_0
JAAOBB010000114.1-scaffold_1970	0.682703	0.714865	100_0
contig_1647-MN855845	0.682222	0.741111	78_0
contig_1921-MN856070	0.681429	0.747619	22_0
MN855751-MN855781	0.678	0.789	52_0
JAAOBB010000054.1-MN855722	0.677619	0.770476	106_0
contig_2511-JAAOBB010000028.1	0.676842	0.773158	52_0
JAAOBB010000058.1-MN855722	0.6764	0.7732	106_0
contig_2055-contig_2105	0.67625	0.730417	78_0
contig_2511-MN855751	0.676	0.768667	52_0
JAAOBB010000120.1-JAAOBB010000122.1	0.675833	0.775833	100_0
JAAOBB010000122.1-JAAOBB010000124.1	0.675455	0.778182	100_0
JAAOBB010000053.1-MN855721	0.673902	0.764146	106_0
contig_1403-MN855613	0.672	0.764	78_0
MN855845-MN856068	0.672	0.75	78_0
JAAOBB010000056.1-JAAOBB010000057.1	0.671579	0.772105	106_0
JAAOBB010000123.1-scaffold_1970	0.670345	0.706207	100_0
JAAOBB010000054.1-JAAOBB010000057.1	0.67	0.766364	106_0
contig_2381-JAAOBB010000140.1	0.669	0.7305	65_0
MN856071-scaffold_828	0.666154	0.781538	65_0
contig_1403-contig_2104	0.666	0.73	78_0
contig_1919-MN856104	0.666	0.772	78_0
JAAOBB010000131.1-scaffold_1970	0.6655	0.68925	100_0
JAAOBB010000098.1-MN856088	0.661667	0.745	98_0
JAAOBB010000118.1-JAAOBB010000122.1	0.658667	0.77	100_0
MN856071-MN856102	0.656667	0.77	65_0
JAAOBB010000122.1-JAAOBB010000133.1	0.653571	0.763571	100_0
contig_1919-MN855648	0.6525	0.75	78_0
MN855613-MN855845	0.6525	0.73	78_0
JAAOBB010000126.1-scaffold_1970	0.651143	0.704286	100_0
JAAOBB010000056.1-MN855722	0.649	0.7505	106_0
contig_2104-MN856068	0.648333	0.718333	78_0
contig_2105-MN855845	0.648333	0.705	78_0
contig_2381-MN856071	0.647647	0.761765	65_0
contig_2105-MN856068	0.6475	0.708333	78_0
contig_2104-contig_2105	0.646111	0.657778	78_0
JAAOBB010000128.1-scaffold_1970	0.645588	0.695882	100_0
contig_1647-contig_2105	0.643684	0.704737	78_0
contig_1921-MN856015	0.643636	0.716364	22_0
MN855634-MN856076	0.6425	0.7425	78_0
JAAOBB010000122.1-MN855676	0.64125	0.749375	100_0
JAAOBB010000115.1-scaffold_1970	0.640541	0.691622	100_0
JAAOBB010000122.1-JAAOBB010000129.1	0.63875	0.75625	100_0
JAAOBB010000122.1-JAAOBB010000130.1	0.63875	0.744375	100_0
JAAOBB010000121.1-JAAOBB010000122.1	0.638125	0.745625	100_0
MN856008-MN856088	0.637778	0.731111	98_0
JAAOBB010000116.1-JAAOBB010000122.1	0.6375	0.74625	100_0
JAAOBB010000140.1-MN856071	0.634286	0.740714	65_0
MN855845-MN856076	0.6325	0.69	78_0
contig_2102-contig_2104	0.629062	0.660469	78_0
contig_2055-MN855634	0.627273	0.710909	78_0
JAAOBB010000099.1-MN856008	0.626	0.748	98_0
contig_2104-MN856076	0.625	0.665	78_0
MN855613-MN855634	0.625	0.718333	78_0
contig_1976-MN855701	0.619444	0.725556	23_0
contig_1403-contig_2102	0.617021	0.707872	78_0
contig_1647-MN856076	0.617	0.689	78_0
contig_1647-MN856068	0.614615	0.686154	78_0
contig_2055-contig_2102	0.612364	0.700545	78_0
MN855648-MN855845	0.607	0.707	78_0
contig_1403-contig_2055	0.604211	0.684211	78_0
contig_1647-contig_2055	0.601923	0.666538	78_0
contig_1647-contig_2104	0.601111	0.672222	78_0
contig_1403-MN856076	0.594	0.664	78_0
contig_1403-contig_2105	0.591905	0.640952	78_0
JAAOBB010000098.1-MN856008	0.587	0.691	98_0
contig_2102-MN855634	0.586667	0.684815	78_0
contig_2055-contig_2104	0.586364	0.665455	78_0
contig_2102-contig_2105	0.584624	0.620968	78_0
contig_1403-MN855845	0.584	0.696	78_0
contig_1517-JAAOBB010000096.1	0.582368	0.681579	98_0
contig_1517-contig_1518	0.580172	0.691724	98_0
MN855845-MN856104	0.568	0.676	78_0
contig_1403-contig_1647	0.565	0.635556	78_0
JAAOBB010000171.1-MN855648	0.565	0.6625	78_0
contig_2102-MN855845	0.563	0.63175	78_0
contig_2055-MN855845	0.5625	0.65625	78_0
JAAOBB010000099.1-MN855822	0.561429	0.684286	98_0
JAAOBB010000056.1-MN855721	0.56	0.688125	106_0
contig_1517-JAAOBB010000099.1	0.5585	0.6855	98_0
contig_1647-contig_2102	0.558	0.633455	78_0
contig_1518-MN855822	0.552308	0.68	98_0
contig_1647-MN855634	0.552222	0.63	78_0
JAAOBB010000054.1-MN855721	0.55	0.68	106_0
contig_2104-MN855634	0.544	0.624	78_0
contig_1156-JAAOBB010000017.1	0.541765	0.646765	109_0
JAAOBB010000056.1-MN855736	0.54	0.668125	106_0
JAAOBB010000058.1-MN855736	0.536875	0.665	106_0
contig_1518-MN856008	0.531579	0.641579	98_0
contig_1156-MN856006	0.530741	0.642593	109_0
JAAOBB010000058.1-MN855721	0.529444	0.661667	106_0
contig_2080-JAAOBB010000056.1	0.528824	0.662941	106_0
MN856068-MN856104	0.528	0.644	78_0
MN855822-MN856088	0.528	0.644	98_0
contig_2080-JAAOBB010000058.1	0.527647	0.660588	106_0
MN855721-MN856054	0.524762	0.659048	106_0
JAAOBB010000054.1-MN855736	0.524667	0.658	106_0
MN855736-MN856054	0.523333	0.652381	106_0
MN855822-MN856008	0.522857	0.644286	98_0
contig_837-JAAOBB010000161.1	0.518182	0.658182	293_0
JAAOBB010000051.1-MN856054	0.514444	0.646667	106_0
contig_1647-MN855648	0.5125	0.62	78_0
JAAOBB010000051.1-JAAOBB010000058.1	0.51125	0.645	106_0
contig_1517-JAAOBB010000098.1	0.511	0.639	98_0
JAAOBB010000051.1-JAAOBB010000056.1	0.509333	0.649333	106_0
JAAOBB010000051.1-JAAOBB010000054.1	0.509286	0.649286	106_0
MN855673-MN856069	0.508333	0.653333	23_0
JAAOBB010000124.1-JAAOBB010000132.1	0.5075	0.65375	100_0
JAAOBB010000132.1-JAAOBB010000133.1	0.505	0.645	100_0
contig_1517-MN856088	0.505	0.620833	98_0
contig_2080-MN856054	0.502727	0.642727	106_0
contig_2080-JAAOBB010000054.1	0.5025	0.64	106_0
JAAOBB010000030.1-MN855673	0.502381	0.645714	23_0
contig_1919-contig_2104	0.5	0.59	78_0
JAAOBB010000129.1-JAAOBB010000132.1	0.498889	0.653333	100_0
JAAOBB010000116.1-JAAOBB010000132.1	0.497778	0.647778	100_0
JAAOBB010000132.1-MN855676	0.496667	0.652222	100_0
JAAOBB010000121.1-JAAOBB010000132.1	0.495556	0.65	100_0
contig_2104-MN855648	0.492	0.608	78_0
JAAOBB010000118.1-JAAOBB010000132.1	0.49	0.645556	100_0
MN855721-MN855722	0.484706	0.630588	106_0
JAAOBB010000130.1-JAAOBB010000132.1	0.479	0.627	100_0
JAAOBB010000057.1-MN855721	0.4775	0.62625	106_0
JAAOBB010000120.1-JAAOBB010000132.1	0.476	0.631	100_0
contig_2080-MN855722	0.475263	0.622105	106_0
MN855722-MN855736	0.474211	0.622105	106_0
JAAOBB010000051.1-MN855722	0.47375	0.6175	106_0
MN855634-MN855648	0.473333	0.626667	78_0
JAAOBB010000172.1-MN855956	0.466	0.608	7_0
contig_837-MN855627	0.464	0.606	293_0
JAAOBB010000056.1-MN856090	0.463846	0.611538	106_0
contig_2102-MN855648	0.46381	0.56881	78_0
contig_1517-MN856008	0.462273	0.592273	98_0
JAAOBB010000122.1-JAAOBB010000132.1	0.462	0.606	100_0
JAAOBB010000051.1-JAAOBB010000057.1	0.461765	0.607059	106_0
contig_2055-JAAOBB010000171.1	0.461667	0.61	78_0
JAAOBB010000057.1-MN855736	0.461053	0.611053	106_0
contig_2080-JAAOBB010000057.1	0.460526	0.615789	106_0
contig_2104-MN856104	0.46	0.63	78_0
JAAOBB010000062.1-MN855722	0.457778	0.607222	106_0
JAAOBB010000057.1-MN856090	0.456	0.603333	106_0
contig_830-JAAOBB010000172.1	0.456	0.598667	7_0
MN855722-MN856090	0.455294	0.604118	106_0
JAAOBB010000098.1-MN855822	0.453333	0.591667	98_0
JAAOBB010000057.1-JAAOBB010000062.1	0.451111	0.599444	106_0
MN855634-MN855845	0.45	0.573333	78_0
JAAOBB010000054.1-MN856090	0.448462	0.602308	106_0
contig_1647-MN856104	0.447778	0.547778	78_0
MN855648-MN856068	0.446667	0.573333	78_0
JAAOBB010000056.1-JAAOBB010000062.1	0.445714	0.600714	106_0
contig_1403-contig_1919	0.445	0.568	78_0
contig_1919-MN856068	0.444	0.582	78_0
MN856054-MN856090	0.439444	0.590556	106_0
JAAOBB010000054.1-JAAOBB010000062.1	0.437692	0.593077	106_0
MN856076-MN856104	0.4375	0.5625	78_0
contig_1976-JAAOBB010000030.1	0.435	0.568214	23_0
JAAOBB010000062.1-MN856054	0.433684	0.590526	106_0
contig_1976-MN856069	0.433571	0.563214	23_0
JAAOBB010000053.1-JAAOBB010000057.1	0.430588	0.580588	106_0
JAAOBB010000053.1-JAAOBB010000056.1	0.43	0.586923	106_0
JAAOBB010000053.1-MN855722	0.43	0.582105	106_0
MN855634-MN856104	0.43	0.59	78_0
contig_2055-MN856104	0.426667	0.578667	78_0
JAAOBB010000053.1-MN856054	0.426111	0.582778	106_0
JAAOBB010000030.1-MN855701	0.425789	0.574737	23_0
JAAOBB010000058.1-MN856090	0.424375	0.579375	106_0
JAAOBB010000117.1-JAAOBB010000132.1	0.424286	0.591429	100_0
JAAOBB010000123.1-JAAOBB010000132.1	0.424286	0.585714	100_0
JAAOBB010000125.1-JAAOBB010000130.1	0.424286	0.582857	100_0
JAAOBB010000058.1-JAAOBB010000062.1	0.423333	0.576667	106_0
JAAOBB010000123.1-JAAOBB010000130.1	0.422857	0.574286	100_0
JAAOBB010000125.1-JAAOBB010000132.1	0.422857	0.591429	100_0
contig_1919-contig_2105	0.4225	0.5175	78_0
contig_1919-MN855634	0.4225	0.5825	78_0
contig_1647-contig_1919	0.422	0.558	78_0
JAAOBB010000116.1-JAAOBB010000123.1	0.421429	0.578571	100_0
JAAOBB010000118.1-JAAOBB010000123.1	0.421429	0.575714	100_0
JAAOBB010000122.1-JAAOBB010000123.1	0.421429	0.575714	100_0
JAAOBB010000123.1-JAAOBB010000129.1	0.421429	0.575714	100_0
JAAOBB010000123.1-MN855676	0.421429	0.577143	100_0
JAAOBB010000124.1-JAAOBB010000125.1	0.421429	0.58	100_0
contig_1919-contig_2055	0.421	0.579	78_0
JAAOBB010000120.1-JAAOBB010000123.1	0.42	0.574286	100_0
JAAOBB010000120.1-JAAOBB010000125.1	0.42	0.58	100_0
JAAOBB010000123.1-JAAOBB010000124.1	0.42	0.574286	100_0
JAAOBB010000125.1-JAAOBB010000129.1	0.42	0.58	100_0
JAAOBB010000125.1-MN855676	0.42	0.582857	100_0
contig_2102-MN856104	0.42	0.522188	78_0
MN855701-MN856069	0.419	0.568	23_0
JAAOBB010000122.1-JAAOBB010000125.1	0.418571	0.568571	100_0
MN855676-scaffold_1970	0.418	0.577	100_0
JAAOBB010000115.1-JAAOBB010000124.1	0.41625	0.56875	100_0
JAAOBB010000124.1-JAAOBB010000128.1	0.41625	0.5675	100_0
JAAOBB010000096.1-MN856008	0.416	0.543	98_0
JAAOBB010000115.1-MN855676	0.415556	0.571111	100_0
JAAOBB010000126.1-JAAOBB010000130.1	0.415556	0.568889	100_0
JAAOBB010000053.1-JAAOBB010000058.1	0.415385	0.569231	106_0
JAAOBB010000124.1-JAAOBB010000126.1	0.415	0.57125	100_0
JAAOBB010000129.1-scaffold_1970	0.415	0.575	100_0
JAAOBB010000115.1-JAAOBB010000129.1	0.414444	0.568889	100_0
JAAOBB010000126.1-MN855676	0.414444	0.568889	100_0
JAAOBB010000116.1-JAAOBB010000125.1	0.414286	0.577143	100_0
JAAOBB010000118.1-JAAOBB010000125.1	0.414286	0.578571	100_0
JAAOBB010000125.1-JAAOBB010000133.1	0.414286	0.571429	100_0
JAAOBB010000120.1-JAAOBB010000126.1	0.41375	0.5675	100_0
JAAOBB010000120.1-JAAOBB010000128.1	0.41375	0.565	100_0
JAAOBB010000121.1-JAAOBB010000123.1	0.41375	0.5625	100_0
JAAOBB010000115.1-JAAOBB010000116.1	0.413333	0.566667	100_0
JAAOBB010000116.1-scaffold_1970	0.413	0.575	100_0
contig_2055-MN855648	0.412727	0.545455	78_0
contig_1976-MN855673	0.412667	0.560333	23_0
JAAOBB010000115.1-JAAOBB010000120.1	0.4125	0.56625	100_0
JAAOBB010000121.1-JAAOBB010000125.1	0.4125	0.5625	100_0
JAAOBB010000115.1-JAAOBB010000132.1	0.41125	0.57625	100_0
JAAOBB010000117.1-JAAOBB010000124.1	0.41125	0.57	100_0
JAAOBB010000126.1-JAAOBB010000132.1	0.41125	0.57375	100_0
JAAOBB010000114.1-JAAOBB010000129.1	0.411111	0.572222	100_0
JAAOBB010000115.1-JAAOBB010000118.1	0.411111	0.563333	100_0
JAAOBB010000115.1-JAAOBB010000133.1	0.411111	0.556667	100_0
JAAOBB010000126.1-JAAOBB010000129.1	0.411111	0.566667	100_0
JAAOBB010000128.1-MN855676	0.411111	0.558889	100_0
JAAOBB010000116.1-JAAOBB010000126.1	0.41	0.565556	100_0
JAAOBB010000117.1-JAAOBB010000130.1	0.41	0.56875	100_0
JAAOBB010000123.1-JAAOBB010000133.1	0.41	0.565714	100_0
JAAOBB010000128.1-JAAOBB010000132.1	0.41	0.57	100_0
JAAOBB010000129.1-JAAOBB010000134.1	0.41	0.572222	100_0
JAAOBB010000053.1-JAAOBB010000054.1	0.41	0.568462	106_0
contig_1919-contig_2102	0.41	0.537647	78_0
JAAOBB010000115.1-JAAOBB010000130.1	0.409	0.558	100_0
JAAOBB010000128.1-JAAOBB010000130.1	0.408889	0.56	100_0
JAAOBB010000117.1-JAAOBB010000129.1	0.40875	0.565	100_0
JAAOBB010000118.1-JAAOBB010000126.1	0.407778	0.561111	100_0
JAAOBB010000124.1-scaffold_1970	0.407778	0.56	100_0
JAAOBB010000128.1-JAAOBB010000129.1	0.407778	0.556667	100_0
JAAOBB010000117.1-MN855676	0.4075	0.56875	100_0
JAAOBB010000114.1-JAAOBB010000118.1	0.406667	0.573333	100_0
JAAOBB010000116.1-JAAOBB010000128.1	0.406667	0.552222	100_0
JAAOBB010000118.1-JAAOBB010000134.1	0.406667	0.573333	100_0
MN855673-MN855701	0.406667	0.572857	23_0
JAAOBB010000114.1-JAAOBB010000132.1	0.40625	0.57375	100_0
JAAOBB010000132.1-JAAOBB010000134.1	0.40625	0.57375	100_0
JAAOBB010000126.1-JAAOBB010000133.1	0.405556	0.554444	100_0
JAAOBB010000128.1-JAAOBB010000133.1	0.405556	0.551111	100_0
JAAOBB010000130.1-JAAOBB010000131.1	0.405556	0.566667	100_0
JAAOBB010000115.1-JAAOBB010000121.1	0.405	0.555	100_0
JAAOBB010000124.1-JAAOBB010000131.1	0.405	0.5625	100_0
JAAOBB010000118.1-JAAOBB010000128.1	0.404444	0.552222	100_0
JAAOBB010000129.1-JAAOBB010000131.1	0.404444	0.567778	100_0
JAAOBB010000131.1-JAAOBB010000132.1	0.40375	0.5675	100_0
JAAOBB010000114.1-JAAOBB010000130.1	0.403	0.559	100_0
JAAOBB010000130.1-JAAOBB010000134.1	0.403	0.559	100_0
JAAOBB010000116.1-JAAOBB010000117.1	0.4025	0.5625	100_0
JAAOBB010000117.1-JAAOBB010000133.1	0.4025	0.5575	100_0
JAAOBB010000114.1-JAAOBB010000122.1	0.402222	0.565556	100_0
JAAOBB010000122.1-JAAOBB010000134.1	0.402222	0.565556	100_0
JAAOBB010000114.1-MN855676	0.402	0.56	100_0
MN855655-MN856021	0.401667	0.573333	65_0
JAAOBB010000114.1-JAAOBB010000120.1	0.401111	0.554444	100_0
JAAOBB010000116.1-JAAOBB010000131.1	0.401111	0.561111	100_0
JAAOBB010000117.1-JAAOBB010000121.1	0.401111	0.551111	100_0
JAAOBB010000121.1-JAAOBB010000126.1	0.401	0.555	100_0
JAAOBB010000134.1-MN855676	0.401	0.559	100_0
JAAOBB010000114.1-JAAOBB010000124.1	0.4	0.552222	100_0
JAAOBB010000115.1-JAAOBB010000122.1	0.4	0.551	100_0
JAAOBB010000120.1-JAAOBB010000134.1	0.4	0.553333	100_0
JAAOBB010000124.1-JAAOBB010000134.1	0.4	0.552222	100_0
JAAOBB010000131.1-JAAOBB010000133.1	0.4	0.556667	100_0
contig_1919-MN855613	0.4	0.515	78_0
contig_1403-MN855648	0.398333	0.558333	78_0
JAAOBB010000114.1-JAAOBB010000116.1	0.398	0.559	100_0
JAAOBB010000116.1-JAAOBB010000134.1	0.398	0.559	100_0
JAAOBB010000121.1-JAAOBB010000128.1	0.398	0.544	100_0
JAAOBB010000122.1-JAAOBB010000126.1	0.398	0.551	100_0
JAAOBB010000118.1-JAAOBB010000131.1	0.397778	0.557778	100_0
JAAOBB010000130.1-scaffold_1970	0.3975	0.548333	100_0
JAAOBB010000114.1-JAAOBB010000121.1	0.397	0.556	100_0
JAAOBB010000121.1-JAAOBB010000131.1	0.397	0.547	100_0
JAAOBB010000121.1-JAAOBB010000134.1	0.396	0.555	100_0
JAAOBB010000117.1-JAAOBB010000120.1	0.395556	0.548889	100_0
JAAOBB010000121.1-scaffold_1970	0.393333	0.545833	100_0
JAAOBB010000122.1-JAAOBB010000128.1	0.393	0.54	100_0
JAAOBB010000122.1-JAAOBB010000131.1	0.393	0.54	100_0
contig_1403-MN856104	0.3925	0.55	78_0
JAAOBB010000117.1-JAAOBB010000122.1	0.392222	0.541111	100_0
JAAOBB010000132.1-scaffold_1970	0.392	0.558	100_0
JAAOBB010000117.1-JAAOBB010000118.1	0.391111	0.551111	100_0
JAAOBB010000114.1-JAAOBB010000133.1	0.391	0.544	100_0
contig_2381-MN856021	0.390833	0.563333	65_0
JAAOBB010000133.1-JAAOBB010000134.1	0.39	0.543	100_0
JAAOBB010000133.1-scaffold_1970	0.39	0.541	100_0
contig_2105-MN856104	0.39	0.485714	78_0
JAAOBB010000120.1-scaffold_1970	0.388182	0.528182	100_0
contig_2105-MN855648	0.388	0.503	78_0
JAAOBB010000122.1-scaffold_1970	0.386364	0.54	100_0
JAAOBB010000131.1-MN855676	0.386364	0.546364	100_0
JAAOBB010000120.1-JAAOBB010000131.1	0.386	0.544	100_0
MN855613-MN855648	0.385	0.541667	78_0
JAAOBB010000118.1-scaffold_1970	0.383333	0.548333	100_0
JAAOBB010000140.1-MN856021	0.38	0.54375	65_0
JAAOBB010000171.1-MN855613	0.376667	0.51	78_0
MN856021-MN856102	0.375556	0.543333	65_0
MN855613-MN856104	0.374	0.508	78_0
MN856021-MN856071	0.37375	0.54	65_0
MN856021-scaffold_828	0.371	0.528	65_0
JAAOBB010000171.1-MN855634	0.366667	0.52	78_0
contig_2102-JAAOBB010000171.1	0.3625	0.491667	78_0
MN855648-MN856076	0.3625	0.485	78_0
contig_1919-MN856076	0.36	0.496667	78_0
contig_2105-JAAOBB010000171.1	0.36	0.51	78_0
JAAOBB010000171.1-MN856068	0.34	0.45	78_0
contig_1647-JAAOBB010000171.1	0.3375	0.4675	78_0
JAAOBB010000171.1-MN856076	0.336667	0.456667	78_0
JAAOBB010000171.1-MN855845	0.335	0.45	78_0
contig_1919-MN855845	0.32	0.475	78_0
