# Supplementary material for: Global Composition of the Bacteriophage Community in Honey Bees
Source: mSystems. 2022 Mar 28;7(2):e01195-21. doi: 10.1128/msystems.01195-21 (PMC9040601; doi:10.1128/msystems.01195-21)
Supplement: TABLE S3 [file msystems.01195-21-st003.xls]

## Sheet: SI_table_3
contig	protLen	protHits	hypoflag	parseName
circular_pair_102	308	Phage integrase, site-specific tyrosine recombinase ACLAME_Phage_integration Phage_integrases 406340.2 P2-like viruses Ralstonia phage phiRSA1 protein, Phage integrase, site-specific tyrosine recombinase ACLAME_Phage_integration Phage_integrases 431893.2 P2-like viruses Burkholderia phage phiE202 protein, Phage integrase, site-specific tyrosine recombinase ACLAME_Phage_integration Phage_integrase…	FALSE	INTEGRASE, RECOMBINASE, PHAGE INTEGRASE
circular_pair_102	764	Phage integrase, site-specific tyrosine recombinase ACLAME_Phage_integration Phage_integrases 151537.1 Bacteriophage bIL309 protein, Phage integrase, site-specific tyrosine recombinase ACLAME_Phage_integration Phage_integrases 496874.2 Siphoviridae Lactobacillus phage Lrm1 protein, integrase Lactobacillus phage Lrm1 | Lactobacillus | phage | Lrm1 protein, fig|1537091.3.peg.34 putative integrase N…	FALSE	INTEGRASE, RECOMBINASE, PHAGE INTEGRASE
circular_pair_102	170	fig|906669.4.peg.31 Phage integrase ACLAME_Phage_integration| Phage_integrases| Phage_integration_and_excision 906669.4 Escherichia phage HK639 protein, fig|1129146.3.peg.36 Phage integrase ACLAME_Phage_integration| Phage_integrases| Phage_integration_and_excision 1129146.3 Pseudomonas phage vB_PaeS_PMG1 protein, fig|31535.1.peg.35 Phage integrase, site-specific tyrosine recombinase ACLAME_Phage_…	FALSE	INTEGRASE, PHAGE INTEGRASE, RECOMBINASE
circular_pair_102	317	Phage integrase, site-specific tyrosine recombinase ACLAME_Phage_integration Phage_integrases 406340.2 P2-like viruses Ralstonia phage phiRSA1 protein, Phage integrase, site-specific tyrosine recombinase ACLAME_Phage_integration Phage_integrases 348058.2 P22-like viruses Salmonella phage epsilon34 protein, integrase Not in a subsystem 1498227.3 Shigella phage POCJ13, complete genome. protein, sit…	FALSE	INTEGRASE, RECOMBINASE, PHAGE INTEGRASE
circular_pair_124	929	fig|1124654.3.peg.6 RecT protein, fig|1125653.4.peg.38 putative RecT family protein, fig|925984.3.peg.45 Phage exonuclease ACLAME_Phage_recombination_and_repair| Phage_integration_and_excision 925984.3 Erwinia phage phiEt88 protein, fig|343516.2.peg.37 Phage exonuclease protein	FALSE	RECOMBINATION, EXONUCLEASE
circular_pair_124	914	fig|1124654.3.peg.6 RecT protein, fig|1125653.4.peg.38 putative RecT family protein, fig|925984.3.peg.45 Phage exonuclease ACLAME_Phage_recombination_and_repair| Phage_integration_and_excision 925984.3 Erwinia phage phiEt88 protein, fig|343516.2.peg.37 Phage exonuclease protein	FALSE	RECOMBINATION, EXONUCLEASE
circular_pair_124	392	fig|1519999.3.peg.5 enterotoxin type A/P Not in a subsystem 1519999.3 Staphylococcus phage phiBU01, complete genome. protein	FALSE
circular_pair_124	95	Phage repressor ACLAME_Phage_regulation_of_gene_expression Phage_regulation_of_gene_expression 10704.2 Siphoviridae Rhizobium phage 16-3 protein, C repressor protein, fig|10704.2.peg.67 Phage repressor ACLAME_Phage_regulation_of_gene_expression| Phage_regulation_of_gene_expression 10704.2 Siphoviridae Rhizobium phage 16-3 protein	FALSE	REPRESSOR
circular_pair_124	392	fig|1519999.3.peg.5 enterotoxin type A/P Not in a subsystem 1519999.3 Staphylococcus phage phiBU01, complete genome. protein	FALSE
circular_pair_1398	107	CPXV087 protein	FALSE
circular_pair_1512	107	DNA polymerase I (EC 2.7.7.7 protein	FALSE	POLYMERASE, DNA POLYMERASE
circular_pair_1512	191	fig|1354507.3.peg.42 lysin B Not in a subsystem 1354507.3 Mycobacterium phage Adawi, complete genome. protein	FALSE	LYSIN
circular_pair_1512	110	putative endolysin Not in a subsystem 1173745.3 Listeria phage LP-026, complete genome. protein, endolysin Not in a subsystem 1225800.3 Listeria phage P70, complete genome. protein, putative endolysin Listeria phage LP-026 | endolysin | Listeria | phage | LP-026 protein, endolysin Listeria phage P70 | Listeria | phage | P70 protein	FALSE	ENDOLYSIN
circular_pair_1521	200	fig|6666666.74576.peg.14 T7-like tail fiber Not in a subsystem 6666666.74576 uncultured Mediterranean phage uvMED-GF-U-MedDCM-OCT-S41-C102 protein	FALSE	TAIL, TAIL FIBER, LIKE TAIL FIBER, LIKE TAIL
circular_pair_1521	92	tail sheath protein, tail protein	FALSE	TAIL, TAIL SHEATH, TAIL PROTEIN
circular_pair_1521	131	DNA primase/helicase, phage-associated Phage_replication 445683.6 Synechococcus phage S-ShM2 protein, fig|37105.3.peg.35 Phage integrase ACLAME_Phage_integration| Phage_integrases| Phage_integration_and_excision 37105.3 Lactobacillus phage JCL1032 protein	FALSE	REPLICATION, PRIMASE, DNA PRIMASE, HELICASE, INTEGRASE, PHAGE INTEGRASE
circular_pair_1555	332	internal scaffolding protein, fig|1385658.3.peg.3 portal protein, fig|145579.1.peg.7 Phage internal scaffolding protein	FALSE	SCAFFOLDING PROTEIN, PORTAL
circular_pair_1555	731	Phage minor capsid protein, fig|10855.1.peg.7 Phage minor capsid protein, fig|90963.1.peg.3 Phage minor capsid protein, fig|225067.3.peg.4 Phage minor capsid protein, fig|105154.1.peg.4 Phage minor capsid protein, fig|117575.1.peg.2 Phage minor capsid protein	FALSE	MINOR CAPSID, CAPSID
circular_pair_1555	1595	Phage major capsid protein, putative major capsid protein, major capsid protein, fig|117575.1.peg.1 Phage major capsid protein, fig|90963.1.peg.1 Phage major capsid protein, fig|105154.1.peg.1 Phage major capsid protein, fig|145579.1.peg.1 Phage major capsid protein, fig|225067.3.peg.1 Phage major capsid protein	FALSE	MAJOR CAPSID, CAPSID
circular_pair_1555	869	fig|225067.3.peg.7 Phage DNA replication protein	FALSE	REPLICATION
circular_pair_1555	113	fig|145579.1.peg.9 Phage DNA binding protein	FALSE	DNA BINDING
circular_pair_1555	188	Phage single stranded DNA synthesis protein	FALSE
circular_pair_1594	131	tail fiber protein	FALSE	TAIL, TAIL FIBER
circular_pair_1594	1073	fig|169683.1.peg.155 Phage ribonuclease H (EC 3.1.26.4 protein	FALSE	RIBONUCLEASE
circular_pair_1594	131	tail fiber protein	FALSE	TAIL, TAIL FIBER
circular_pair_1594	1073	fig|169683.1.peg.155 Phage ribonuclease H (EC 3.1.26.4 protein	FALSE	RIBONUCLEASE
circular_pair_1649	125	fig|151536.1.peg.54 Phage structural protein	FALSE	STRUCTURAL PROTEIN
circular_pair_1649	155	fig|259901.1.peg.23 Phage pathogenicity island SaPIn2 protein	FALSE
circular_pair_1649	110	DNA primase Not in a subsystem 1453336.3 Pseudomonas phage SPM-1, complete genome. protein, DNA primase, phage associated Not in a subsystem 1175653.3 UNVERIFIED: Pseudomonas phage PaMx13 protein, Phage DNA primase helicase protein	FALSE	PRIMASE, DNA PRIMASE, HELICASE
circular_pair_1656	230	fig|280702.3.peg.1 Phage replication helicase protein	FALSE	REPLICATION, HELICASE
circular_pair_1656	113	fig|889338.5.peg.13 HNH homing endonuclease protein	FALSE	ENDONUCLEASE
circular_pair_1656	134	Phage terminase, small subunit ACLAME_Phage_head Phage_packaging_machinery T4-like_phage_core_ protein, putative terminase small subunit Lactococcus virus P008 | terminase | small | subunit | Lactococcus | virus | P008 protein, putative terminase small subunit Lactococcus virus ASCC273 | terminase | small | subunit | Lactococcus | virus | ASCC273 protein, putative terminase small subunit Lactococ…	FALSE	TERMINASE
circular_pair_1656	221	major capsid protein	FALSE	MAJOR CAPSID, CAPSID
circular_pair_1769	149	putative DNA polymerase Not in a subsystem 1498172.5 Escherichia phage ECBP5, complete genome. protein, putative DNA polymerase Escherichia phage ECBP5 | DNA | polymerase | Escherichia | phage | ECBP5 protein	FALSE	POLYMERASE, DNA POLYMERASE
circular_pair_1769	317	fig|6666666.73843.peg.6 putative tail fiber Not in a subsystem 6666666.73843 uncultured Mediterranean phage uvMED-CGF-C28-MedDCM-OCT-S31-C91 protein, fig|6666666.73766.peg.47 phage tail fiber protein	FALSE	TAIL, TAIL FIBER, PUTATIVE TAIL FIBER, PUTATIVE TAIL, PHAGE TAIL FIBER, PHAGE TAIL
circular_pair_1769	113	putative tail protein	FALSE	TAIL, PUTATIVE TAIL PROTEIN, PUTATIVE TAIL, TAIL PROTEIN
circular_pair_1769	566	tapemeasure Not in a subsystem 1445727.3 Mycobacterium phage Oaker, complete genome. protein, Phage tail length tape measure protein	FALSE	TAIL, TAPEMEASURE, TAPE MEASURE, PHAGE TAIL LENGTH, PHAGE TAIL, TAIL LENGTH
circular_pair_1769	188	fig|984175.3.peg.18 terminase small subunit Not in a subsystem 984175.3 Cronobacter phage ENT39118, complete genome. protein	FALSE	TERMINASE
circular_pair_1769	89	tail length tape measure protein	FALSE	TAIL, TAPE MEASURE, TAIL LENGTH
circular_pair_1976	140	fig|6666666.43249.peg.1 Protein of Unknown Function Not in a subsystem 6666666.43249 Pelagibacter phage HTVC019P protein	FALSE
circular_pair_1976	137	putative methyltransferase Lactobacillus phage A2 | methyltransferase | Lactobacillus | phage | A2 protein, fig|1352230.3.peg.23 Gp7 Not in a subsystem 1352230.3 Phage phi OH2 DNA, complete genome. protein	FALSE	METHYLTRANSFERASE
circular_pair_1976	581	fig|10677.1.peg.33 Phage capsid scaffolding protein	FALSE	SCAFFOLDING PROTEIN, CAPSID, PHAGE CAPSID
circular_pair_1976	95	Phage DNA methyltransferase protein	FALSE	METHYLTRANSFERASE, DNA METHYLTRANSFERASE
circular_pair_1976	92	DNA primase Providencia phage Redjac | primase | Providencia | phage | Redjac protein	FALSE	PRIMASE, DNA PRIMASE
circular_pair_1976	698	fig|10677.1.peg.33 Phage capsid scaffolding protein	FALSE	SCAFFOLDING PROTEIN, CAPSID, PHAGE CAPSID
circular_pair_1976	116	Phage phosphoribosylformylglycinamidine synthase protein	FALSE	SYNTHASE, PHOSPHORIBOSYLFORMYLGLYCINAMIDINE SYNTHASE
circular_pair_2015	146	Phage deoxynucleotide monophosphate kinase (EC 2.7.4.13 protein	FALSE	KINASE
circular_pair_2015	125	Mitochondrial DNA-directed RNA polymerase (RPO41 protein	FALSE	POLYMERASE
circular_pair_2015	239	fig|1074306.3.peg.37 HNH homing endonuclease protein	FALSE	ENDONUCLEASE
circular_pair_2015	239	fig|1090134.3.peg.149 putative virion structural protein	FALSE	STRUCTURAL PROTEIN
circular_pair_2015	107	putative DNA/RNA repair helicase Microcystis phage MaMV-DC | DNA/RNA | repair | helicase | Microcystis | phage | MaMV-DC protein	FALSE	HELICASE
circular_pair_2015	95	putative tail lysin 2 Not in a subsystem 1204533.3 Bacillus phage phiAGATE, complete genome. protein, tail lysin Not in a subsystem 1527469.3 Bacillus phage Bobb, complete genome. protein, putative tail lysin 2 Bacillus phage phiAGATE | tail | lysin | 2 | Bacillus | phage | phiAGATE protein, tail lysin Bacillus phage Bobb | lysin | Bacillus | phage | Bobb protein, putative tail lysin 2 Bacillus p…	FALSE	TAIL, LYSIN, PUTATIVE TAIL LYSIN, PUTATIVE TAIL, TAIL LYSIN
circular_pair_2015	161	RecE Mycobacterium phage Cambiare | Mycobacterium | phage | Cambiare protein	FALSE
circular_pair_2015	122	peptidase-like protein, amidase domain protein	FALSE	PEPTIDASE, AMIDASE
circular_pair_2015	89	putative phage tail glycosyltransferase Not in a subsystem 6666666.73760 uncultured Mediterranean phage uvMED-CGR-C23A-MedDCM-OCT-S43-C49 protein, tail fiber Not in a subsystem 6666666.73803 uncultured Mediterranean phage uvMED-CGF-C23-MedDCM-OCT-S41-C163 protein, putative tail fiber Not in a subsystem 6666666.73761 uncultured Mediterranean phage uvMED-CGR-C23B-MedDCM-OCT-S39-C49 protein, putativ…	FALSE	TAIL, TAIL FIBER, GLYCOSYLTRANSFERASE, DNA HELICASE, PHAGE TAIL GLYCOSYLTRANSFERASE, PHAGE TAIL, TAIL GLYCOSYLTRANSFERASE, HELICASE, PUTATIVE TAIL FIBER, PUTATIVE TAIL, MINOR TAIL PROTEIN, MINOR TAIL, TAIL PROTEIN
circular_pair_2015	284	phage terminase large subunit Not in a subsystem 6666666.74490 uncultured Mediterranean phage uvMED-GF-U-MedDCM-OCT-S43-C52 clone protein	FALSE	TERMINASE
circular_pair_2015	98	peptidoglycan-binding domain-containing protein	FALSE
circular_pair_2015	287	fig|1173743.3.peg.32 Cro/CI family transcriptional regulator Not in a subsystem 1173743.3 Listeria phage LP-030-2, complete genome. protein, fig|181007.3.peg.30 Transcriptional repressor protein	FALSE	REPRESSOR, TRANSCRIPTIONAL REGULATOR
circular_pair_2015	95	DNA polymerase I Puniceispirillum phage HMO-2011 | polymerase | I | Puniceispirillum | phage | HMO-2011 protein	FALSE	POLYMERASE, DNA POLYMERASE
circular_pair_2015	101	DUF935-like protein, fig|546805.2.peg.209 HNH homing endonuclease protein	FALSE	ENDONUCLEASE
circular_pair_2015	173	putative cell wall-binding, peptidase-related domain protein	FALSE	PEPTIDASE
circular_pair_2015	116	ribonucleoside-diphosphate reductase subunit alpha Not in a subsystem 1262539.3 Vibrio phage VH7D, complete genome. protein, Ribonucleotide reductase of class Ia (aerobic protein	FALSE	REDUCTASE
circular_pair_2015	239	fig|180504.1.peg.44 Transposase or IS protein	FALSE	TRANSPOSASE
circular_pair_2015	98	fig|52979.1.peg.44 Phage DNA helicase loader protein	FALSE	HELICASE, DNA HELICASE
circular_pair_2015	98	Phage DNA helicase loader protein	FALSE	HELICASE, DNA HELICASE
circular_pair_2015	107	putative methylase Pectobacterium phage ZF40 | methylase | Pectobacterium | phage | ZF40 protein, baseplate wedge tail fiber Enterobacteria phage Bp7 | wedge | tail | fiber | Enterobacteria | phage | Bp7 protein, fig|6666666.43257.peg.38 Protein of Unknown Function Not in a subsystem 6666666.43257 Cellulophaga phage phi47:1 protein, fig|6666666.43258.peg.38 Protein of Unknown Function Not in a su…	FALSE	TAIL, TAIL FIBER, BASEPLATE, METHYLASE, WEDGE TAIL FIBER, WEDGE TAIL, BASE
circular_pair_2015	197	antirepressor Not in a subsystem 947980.3 Lactobacillus phage LF1 protein, phage antirepressor Lactobacillus phage LF1 | antirepressor | Lactobacillus | phage | LF1 protein, fig|947980.3.peg.39 antirepressor Not in a subsystem 947980.3 Lactobacillus phage LF1 protein, fig|262071.2.peg.49 Phage antirepressor protein, fig|559189.2.peg.49 Phage antirepressor protein, fig|130478.1.peg.7 Antirepressor…	FALSE	REPRESSOR, ANTIREPRESSOR
circular_pair_2015	239	fig|578234.2.peg.35 Helicase loader DnaI r1t-like_streptococcal_phages 578234.2 Siphoviridae Lactobacillus phage Lv-1 protein, fig|43685.1.peg.12 Helicase loader DnaI| DNA replication protein	FALSE	REPLICATION, HELICASE
circular_pair_2015	182	fig|1206110.3.peg.47 DNA replication protein, fig|578234.2.peg.35 Helicase loader DnaI r1t-like_streptococcal_phages 578234.2 Siphoviridae Lactobacillus phage Lv-1 protein, fig|52979.1.peg.44 Phage DNA helicase loader protein	FALSE	REPLICATION, HELICASE, DNA HELICASE
circular_pair_2015	278	fig|578234.2.peg.35 Helicase loader DnaI r1t-like_streptococcal_phages 578234.2 Siphoviridae Lactobacillus phage Lv-1 protein, fig|52979.1.peg.44 Phage DNA helicase loader protein	FALSE	HELICASE, DNA HELICASE
circular_pair_2015	323	fig|12348.2.peg.43 Phage replication initiation protein, fig|139870.2.peg.16 Phage replication initiation protein, fig|320834.3.peg.56 Phage replication initiation protein, fig|130478.1.peg.21 phi ETA orf 22-like protein, fig|1498220.3.peg.23 replication initiation protein	FALSE	REPLICATION, REPLICATION INITIATION
circular_pair_2015	113	vWFA domain containing protein	FALSE
circular_pair_2015	350	fig|1173743.3.peg.32 Cro/CI family transcriptional regulator Not in a subsystem 1173743.3 Listeria phage LP-030-2, complete genome. protein, fig|181007.3.peg.30 Transcriptional repressor protein	FALSE	REPRESSOR, TRANSCRIPTIONAL REGULATOR
circular_pair_223	227	putative tail assembly protein	FALSE	TAIL, TAIL ASSEMBLY, PUTATIVE TAIL ASSEMBLY, PUTATIVE TAIL
circular_pair_223	149	recombination, repair and ssDNA binding protein, UvsY Not in a subsystem 1541825.3 Shigella phage Shf125875, complete genome. protein, UvsY Shigella phage Shf125875 | Shigella | phage | Shf125875 protein, UvsY recombination, repair and ssDNA binding protein, fig|6666666.43266.peg.17 Protein of Unknown Function Not in a subsystem 6666666.43266 Cellulophaga phage phi4:1 protein, fig|6666666.43279.p…	FALSE	DNA BINDING, RECOMBINATION
circular_pair_223	239	fig|222645.1.peg.57 Deoxycytidine triphosphate deaminase (EC 3.5.4.13 protein, fig|33771.1.peg.63 Deoxycytidine triphosphate deaminase (EC 3.5.4.13 protein, fig|6666666.74377.peg.12 gp165 Not in a subsystem 6666666.74377 uncultured Mediterranean phage uvMED-GF-C60A-MedDCM-OCT-S29-C62 protein, fig|6666666.74378.peg.3 gp165 Not in a subsystem 6666666.74378 uncultured Mediterranean phage uvMED-GF-C6…	FALSE	DEAMINASE
circular_pair_223	110	terminase large subunit Not in a subsystem 1510440.3 Bacillus phage Waukesha92, complete genome. protein, Phage terminase, large subunit protein	FALSE	TERMINASE
circular_pair_223	170	gp192 Mycobacterium phage Myrna | Mycobacterium | phage | Myrna protein	FALSE
circular_pair_223	179	fig|6666666.73585.peg.9 Lytic transglycosylase Not in a subsystem 6666666.73585 uncultured Mediterranean phage uvMED-CGR-U-MedDCM-OCT-S34-C52 protein	FALSE	TRANSGLYCOSYLASE
circular_pair_223	167	Phage tail length tape measure protein	FALSE	TAIL, TAPE MEASURE, PHAGE TAIL LENGTH, PHAGE TAIL, TAIL LENGTH
circular_pair_223	116	fig|6666666.74289.peg.14 phage terminase large subunit Not in a subsystem 6666666.74289 uncultured Mediterranean phage uvMED-GF-C25-MedDCM-OCT-S27-C255 protein	FALSE	TERMINASE
circular_pair_223	113	Phage portal protein	FALSE	PORTAL
circular_pair_242	110	fig|1429767.3.peg.86 putative holin Not in a subsystem 1429767.3 Erwinia phage Ea9-2, complete genome. protein	FALSE	HOLIN
circular_pair_242	98	tape measure protein	FALSE	TAPE MEASURE
circular_pair_2456	470	fig|1406791.3.peg.135 DNA-binding protein, fig|6666666.43464.peg.213 Protein of Unknown Function Not in a subsystem 6666666.43464 Bacillus-phage-B4 protein	FALSE	DNA-BINDING
circular_pair_2456	305	fig|698486.4.peg.30 Phage tail fiber protein	FALSE	TAIL, TAIL FIBER, PHAGE TAIL FIBER, PHAGE TAIL
circular_pair_2501	443	fig|90410.1.peg.33 Single stranded DNA-binding protein	FALSE	DNA-BINDING
circular_pair_2501	197	Membrane protein	FALSE
circular_pair_2518	449	fig|227940.1.peg.39 Phage exonuclease protein	FALSE	EXONUCLEASE
circular_pair_2518	1001	fig|1279082.3.peg.25 putative integrase family protein, fig|1131315.3.peg.32 Phage integrase ACLAME_Phage_integration| Phage_integrases| Phage_integration_and_excision 1131315.3 Erwinia phage PEp14 protein, fig|1524881.3.peg.18 integrase Not in a subsystem 1524881.3 Enterobacteria phage Sf101, complete genome. protein, fig|432201.3.peg.26 integrase Not in a subsystem 432201.3 Enterobacteria phage…	FALSE	INTEGRASE, PHAGE INTEGRASE
circular_pair_2518	212	fig|155148.1.peg.1 Phage integrase, site-specific tyrosine recombinase ACLAME_Phage_integration| Phage_integrases 155148.1 Bacteriophage HK620 protein, fig|1090133.4.peg.11 Phage integrase ACLAME_Phage_integration| Phage_integrases| Phage_integration_and_excision 1090133.4 Enterobacteria phage IME10 protein, fig|10761.1.peg.16 Phage integrase, site-specific tyrosine recombinase ACLAME_Phage_integ…	FALSE	INTEGRASE, RECOMBINASE, PHAGE INTEGRASE
circular_pair_2518	1196	fig|1279082.3.peg.25 putative integrase family protein, fig|1131315.3.peg.32 Phage integrase ACLAME_Phage_integration| Phage_integrases| Phage_integration_and_excision 1131315.3 Erwinia phage PEp14 protein, fig|1147147.3.peg.24 integrase Not in a subsystem 1147147.3 Enterobacteria phage HK633, complete genome. protein, fig|1168548.3.peg.25 Phage integrase ACLAME_Phage_integration| Phage_integrase…	FALSE	INTEGRASE, PHAGE INTEGRASE, RECOMBINASE
circular_pair_2652	146	fig|762660.3.peg.94 DNA polymerase (EC 2.7.7.7 protein	FALSE	POLYMERASE, DNA POLYMERASE
circular_pair_2652	101	Phage-related protein	FALSE
circular_pair_2652	92	putative sak protein	FALSE
circular_pair_2652	95	fig|1555238.3.peg.93 endonuclease VII Not in a subsystem 1555238.3 Escherichia phage vB_EcoM-VpaE1, complete genome. protein	FALSE	ENDONUCLEASE
circular_pair_2652	128	Phage tail sheath Phage_tail_ protein, gp21 Salmonella virus PsP3 | Salmonella | virus | PsP3 protein, tail sheath monomer Salmonella phage SEN1 | sheath | monomer | Salmonella | phage | SEN1 protein	FALSE	TAIL, PHAGE TAIL SHEATH, PHAGE TAIL, TAIL SHEATH
circular_pair_2652	110	putative short tail fiber Synechococcus phage ACG-2014i | short | tail | fiber | Synechococcus | phage | ACG-2014i protein	FALSE	TAIL, TAIL FIBER, SHORT TAIL FIBER, SHORT TAIL
circular_pair_2652	89	fig|10243.1.peg.182 CPXV178 protein	FALSE
circular_pair_2652	119	type III restriction enzyme, res subunit Not in a subsystem 1132026.3 Burkholderia phage KL1 protein, superfamily II helicase/restriction enzyme Burkholderia phage KL1 | II | helicase/restriction | enzyme | Burkholderia | phage | KL1 protein	FALSE	RESTRICTION, HELICASE
circular_pair_2652	170	Phage tail fiber ACLAME_Phage_tail Phage_tail_ protein, phage tail fiber-like protein	FALSE	TAIL, TAIL FIBER, PHAGE TAIL FIBER, PHAGE TAIL, TAIL PHAGE TAIL
circular_pair_2652	104	fig|10717.1.peg.47 Transcriptional regulator ArpU or LmaC associated with virulence in Listeria protein	FALSE	TRANSCRIPTIONAL REGULATOR
circular_pair_2652	173	fig|1450142.3.peg.54 HNH endonuclease Not in a subsystem 1450142.3 Staphylococcus phage phiSA012 DNA, complete genome. protein	FALSE	ENDONUCLEASE
circular_pair_2652	110	fig|1510440.3.peg.32 putative rha family phage regulatory protein	FALSE	PHAGE REGULATOR
circular_pair_2710	92	putative portal protein	FALSE	PORTAL
circular_pair_2710	221	fig|6666666.73622.peg.48 rad52-like recombinase Not in a subsystem 6666666.73622 uncultured Mediterranean phage uvMED-CGR-C48A-MedDCM-OCT-S28-C15 protein, fig|6666666.73623.peg.43 rad52-like recombinase Not in a subsystem 6666666.73623 uncultured Mediterranean phage uvMED-CGR-C48A-MedDCM-OCT-S29-C21 protein, fig|6666666.73624.peg.41 rad52-like recombinase Not in a subsystem 6666666.73624 uncultur…	FALSE	RECOMBINASE
circular_pair_2710	95	translation initiation factor IF-2 Not in a subsystem 182851.3 Saccharomonospora phage PIS 136 protein	FALSE
circular_pair_2710	131	Thymidylate synthase (EC 2.1.1.45 protein	FALSE	SYNTHASE, THYMIDYLATE SYNTHASE
circular_pair_2710	257	fig|6666666.43251.peg.30 Protein of Unknown Function Not in a subsystem 6666666.43251 Pelagibacter phage HTVC011P protein	FALSE
circular_pair_2710	173	RNA polymerase, partial Erwinia phage vB_EamP-L1 | polymerase, | partial | Erwinia | phage | vB_EamP-L1 protein	FALSE	POLYMERASE
circular_pair_2710	89	Phage portal protein	FALSE	PORTAL
circular_pair_2710	89	Phage portal protein	FALSE	PORTAL
circular_pair_2710	152	thymidylate kinase Salmonella phage BP63 | kinase | Salmonella | phage | BP63 protein	FALSE	KINASE
circular_pair_2710	371	fig|1007869.3.peg.111 structural protein	FALSE	STRUCTURAL PROTEIN
circular_pair_2710	122	DNA transposition protein	FALSE
circular_pair_2710	422	fig|6666666.73578.peg.53 terminase large subunit Not in a subsystem 6666666.73578 uncultured Mediterranean phage uvMED-CGR-U-MedDCM-OCT-S43-C17 protein, fig|1127515.3.peg.44 Phage terminase, large subunit ACLAME_Phage_head| Phage_packaging_machinery| T4-like_phage_core_ protein, fig|539221.6.peg.24 Phage terminase, large subunit ACLAME_Phage_head| Phage_packaging_machinery| T4-like_phage_core_ pr…	FALSE	TERMINASE
circular_pair_2710	452	fig|6666666.43271.peg.77 Protein of Unknown Function Not in a subsystem 6666666.43271 Cellulophaga phage phi46:3 protein	FALSE
circular_pair_2710	185	deoxyribose-phosphate aldolase Not in a subsystem 1414739.3 Vibrio phage SHOU24, complete genome. protein	FALSE	ALDOLASE
circular_pair_2710	104	putative thymidylate synthase Edwardsiella phage IW-1 | thymidylate | synthase | Edwardsiella | phage | IW-1 protein, putative thymidylate synthase Edwardsiella phage KF-1 | thymidylate | synthase | Edwardsiella | phage | KF-1 protein	FALSE	SYNTHASE, THYMIDYLATE SYNTHASE
circular_pair_2710	95	T7-like phage DNA Polymerase (EC 2.7.7.7 protein	FALSE	POLYMERASE, DNA POLYMERASE
circular_pair_2710	92	Mobile element protein	FALSE
circular_pair_2710	152	Phage tail fiber ACLAME_Phage_tail Phage_tail_ protein	FALSE	TAIL, TAIL FIBER, PHAGE TAIL FIBER, PHAGE TAIL, TAIL PHAGE TAIL
circular_pair_2710	551	fig|1127515.3.peg.44 Phage terminase, large subunit ACLAME_Phage_head| Phage_packaging_machinery| T4-like_phage_core_ protein, fig|6666666.73578.peg.53 terminase large subunit Not in a subsystem 6666666.73578 uncultured Mediterranean phage uvMED-CGR-U-MedDCM-OCT-S43-C17 protein, fig|539221.6.peg.24 Phage terminase, large subunit ACLAME_Phage_head| Phage_packaging_machinery| T4-like_phage_core_ pr…	FALSE	TERMINASE
circular_pair_2710	188	putative terminase large subunit Pseudomonas phage AF | terminase | large | subunit | Pseudomonas | phage | AF protein, fig|6666666.73674.peg.52 terminase large subunit Not in a subsystem 6666666.73674 uncultured Mediterranean phage uvMED-CGR-C51-MedDCM-OCT-S32-C58 protein, fig|6666666.73676.peg.5 terminase large subunit Not in a subsystem 6666666.73676 uncultured Mediterranean phage uvMED-CGR-C5…	FALSE	TERMINASE
circular_pair_2710	1103	fig|6666666.73578.peg.53 terminase large subunit Not in a subsystem 6666666.73578 uncultured Mediterranean phage uvMED-CGR-U-MedDCM-OCT-S43-C17 protein, fig|1127515.3.peg.44 Phage terminase, large subunit ACLAME_Phage_head| Phage_packaging_machinery| T4-like_phage_core_ protein, fig|1325372.3.peg.2 phage terminase, large subunit Not in a subsystem 1325372.3 Edwardsiella phage PEi21, complete geno…	FALSE	TERMINASE
circular_pair_2710	146	tail sheath monomer Cronobacter phage vB_CsaM_GAP32 | sheath | monomer | Cronobacter | phage | vB_CsaM_GAP32 protein	FALSE	TAIL, TAIL SHEATH
circular_pair_2710	404	fig|6666666.43271.peg.77 Protein of Unknown Function Not in a subsystem 6666666.43271 Cellulophaga phage phi46:3 protein	FALSE
circular_pair_2741	671	Phage integrase ACLAME_Phage_integration Phage_integrases Phage_integration_and_excision 925984.3 Erwinia phage phiEt88 protein, phage integrase family site-specific recombinase Erwinia phage phiEt88 | integrase | family | site-specific | recombinase | Erwinia | phage | phiEt88 protein, fig|925984.3.peg.34 Phage integrase ACLAME_Phage_integration| Phage_integrases| Phage_integration_and_excision …	FALSE	INTEGRASE, PHAGE INTEGRASE, RECOMBINASE
circular_pair_2770	113	RNaseH Sinorhizobium phage phiM19 | Sinorhizobium | phage | phiM19 protein, RNaseH Sinorhizobium phage phiN3 | Sinorhizobium | phage | phiN3 protein, RNaseH ribonuclease Sinorhizobium phage phiM12 | ribonuclease | Sinorhizobium | phage | phiM12 protein	FALSE	RNASE, RIBONUCLEASE
circular_pair_2770	116	fig|1503929.3.peg.22 tail tube Not in a subsystem 1503929.3 Aurantimonas phage AmM-1 DNA, complete sequence. protein	FALSE	TAIL, 22 TAIL TUBE, 22 TAIL, TAIL TUBE
circular_pair_2770	89	Phage terminase, large subunit ACLAME_Phage_head Phage_packaging_machinery T4-like_phage_core_ protein, terminase large subunit Bacillus virus IEBH | large | subunit | Bacillus | virus | IEBH protein	FALSE	TERMINASE
circular_pair_2770	95	putative anti-sigma factor Klebsiella phage vB_KpnM_KB57 | anti-sigma | factor | Klebsiella | phage | vB_KpnM_KB57 protein	FALSE
circular_pair_2770	95	Phage tail fiber ACLAME_Phage_tail Phage_tail_ protein, tail protein, fig|1147043.3.peg.49 Phage tail fiber ACLAME_Phage_tail| Phage_tail_ protein	FALSE	TAIL, TAIL FIBER, PHAGE TAIL FIBER, PHAGE TAIL, TAIL PHAGE TAIL , TAIL PROTEIN
circular_pair_2770	116	Phage tail spike protein	FALSE	TAIL, TAIL SPIKE, PHAGE TAIL SPIKE, PHAGE TAIL
circular_pair_2858	722	fig|448384.2.peg.252 Phage tail fiber ACLAME_Phage_tail| Phage_tail_ protein, fig|576789.2.peg.254 Phage tail fiber ACLAME_Phage_tail| Phage_tail_ protein	FALSE	TAIL, TAIL FIBER, PHAGE TAIL FIBER, PHAGE TAIL
circular_pair_2880	140	tape measure protein	FALSE	TAPE MEASURE
circular_pair_2880	239	Thymidylate synthase (EC 2.1.1.45 protein, Td thymidylate synthetase Aeromonas phage CC2 | thymidylate | synthetase | Aeromonas | phage | CC2 protein, Td thymidylate synthetase Aeromonas virus 65 | thymidylate | synthetase | Aeromonas | virus | 65 protein, fig|6666666.74539.peg.37 protease Not in a subsystem 6666666.74539 uncultured Mediterranean phage uvMED-GF-U-MedDCM-OCT-S34-C6 clone protein	FALSE	SYNTHASE, THYMIDYLATE SYNTHASE, SYNTHETASE, PROTEASE
circular_pair_2880	314	fig|1206545.3.peg.58 DexA exonuclease Not in a subsystem 1206545.3 Klebsiella phage 0507-KN2-1 DNA, complete genome. protein	FALSE	EXONUCLEASE
circular_pair_2958	95	putative DNA primase Not in a subsystem 1542498.3 Lelliottia phage phD2B, complete genome. protein, Phage replication initiation protein	FALSE	REPLICATION, REPLICATION INITIATION, PRIMASE, DNA PRIMASE
circular_pair_2958	101	Outer membrane autotransporter barrel Not in a subsystem 10479.4 Thermoproteus tenax virus 1 TTV1 genome. protein	FALSE
circular_pair_2958	500	fig|943335.5.peg.44 putative internal core protein	FALSE
circular_pair_2958	566	fig|755164.3.peg.9 N-acetylmuramoyl-L-alanine amidase (EC 3.5.1.28 protein, fig|1399942.3.peg.58 putative lysin Not in a subsystem 1399942.3 Lactobacillus phage phiLdb, complete genome. protein, fig|1500733.3.peg.49 putative lysin Not in a subsystem 1500733.3 Lactobacillus phage Ld17, complete genome. protein, fig|1500735.3.peg.48 putative endolysin Not in a subsystem 1500735.3 Lactobacillus phag…	FALSE	LYSIN, AMIDASE, ENDOLYSIN
circular_pair_2958	140	putative tail tubular protein	FALSE	TAIL, PUTATIVE TAIL TUBULAR, PUTATIVE TAIL, TAIL TUBULAR
circular_pair_2958	602	fig|1460070.3.peg.3 resolvase Not in a subsystem 1460070.3 Ralstonia phage 1 NP-2014, complete sequence. protein, fig|384359.2.peg.14 Phage integrase, site-specific serine recombinase Phage_integrases 384359.2 Inovirus Ralstonia phage RSM1 protein, fig|520962.2.peg.14 Phage integrase, site-specific serine recombinase Phage_integrases 520962.2 Inovirus Ralstonia phage RSM3 protein, fig|910475.3.pe…	FALSE	RESOLVASE, INTEGRASE, RECOMBINASE, PHAGE INTEGRASE
circular_pair_3020	233	fig|6666666.74553.peg.43 Fibrinogen-like coiled coil protein, fig|6666666.73597.peg.11 Fibrinogen-like coiled coil protein, fig|6666666.73598.peg.48 Fibrinogen-like coiled coil protein, fig|6666666.73858.peg.2 Fibrinogen-like coiled coil protein, fig|6666666.73859.peg.42 Fibrinogen-like coiled coil protein	FALSE
circular_pair_3020	368	fig|6666666.3837.peg.98 Single-stranded DNA-binding protein, fig|6666666.3849.peg.96 Single-stranded DNA-binding protein, fig|373415.2.peg.78 Single stranded DNA-binding protein, fig|6666666.3709.peg.97 Single-stranded DNA-binding protein, fig|1430411.3.peg.102 ssDNA binding protein	FALSE	DNA-BINDING, DNA BINDING
circular_pair_3020	968	ERF superfamily protein, fig|1566993.3.peg.26 lysin Not in a subsystem 1566993.3 Arthrobacter phage vB_ArtM-ArV1, complete genome. protein, fig|438780.3.peg.27 Membrane-bound lytic murein transglycosylase D precursor (EC 3.2.1.- protein, fig|1229751.3.peg.11 single strand annealing protein, fig|947980.3.peg.25 putative lysin Not in a subsystem 947980.3 Lactobacillus phage LF1 protein, fig|673837.…	FALSE	LYSIN, TRANSGLYCOSYLASE, ACETYLMURAMIDASE
circular_pair_3020	95	Phage endolysin Phage_entry_and_exit Phage_lysis_modules 546807.2 Myoviridae Mycobacterium phage ScottMcG protein, Phage endolysin Phage_entry_and_exit Phage_lysis_modules 373404.2 Myoviridae Mycobacterium phage Catera protein, LysM domain protein, Phage endolysin Phage_entry_and_exit Phage_lysis_modules 1079895.4 Mycobacterium phage Pleione protein, Phage endolysin Phage_entry_and_exit Phage_lys…	FALSE	ENDOLYSIN
circular_pair_3024	134	fig|1335230.3.peg.40 dihydrofolate reductase Not in a subsystem 1335230.3 Pseudomonas phage PaBG, complete genome. protein	FALSE	REDUCTASE
circular_pair_3102	95	Phage tail length tape measure protein, tape measure protein	FALSE	TAIL, TAPE MEASURE, PHAGE TAIL LENGTH, PHAGE TAIL, TAIL LENGTH
circular_pair_3102	338	fig|139871.2.peg.20 Phage resolvase Phage_integration_and_excision| Recombination_and_repair_in_phages_and_prophages 139871.2 Viruses Lactobacillus johnsonii prophage Lj771 Viruses. protein, fig|12348.2.peg.49 Phage Holliday junction resolvase Phage_integration_and_excision| Recombination_and_repair_in_phages_and_prophages 12348.2 Siphoviridae Lactobacillus phage LL-H protein, fig|363555.2.peg.22…	FALSE	RECOMBINATION, RESOLVASE, ENDODEOXYRIBONUCLEASE
circular_pair_3102	788	Type II, 5-methyl-cytosine DNA methyltransferase ACLAME_Phage_DNA_methyltransferase Phage_DNA_methyltransferases 146269.2 Siphoviridae Lactobacillus phage Lc-Nu protein, Site-specific DNA methylase (Dcm protein, cytosine-specific methyltransferase Not in a subsystem 39103.3 Lactobacillus phage PL-1, complete genome. protein, cytosine-specific methyltransferase Not in a subsystem 1414736.3 Lactoba…	FALSE	METHYLTRANSFERASE, DNA METHYLTRANSFERASE, ACLAME PHAGE DNA METHYLTRANSFERASE, DNA METHYLASE, PHAGE DNA METHYLTRANSFERASE, METHYLASE
circular_pair_3102	410	fig|198541.1.peg.12 Phage replication initiation protein	FALSE	REPLICATION, REPLICATION INITIATION
circular_pair_3102	437	putative single-strand binding protein, fig|578234.2.peg.36 Single stranded DNA-binding protein, fig|1414736.3.peg.39 single-stranded DNA binding protein, fig|39103.3.peg.35 single-stranded DNA binding protein, fig|382685.2.peg.12 Single stranded DNA-binding protein, fig|12348.2.peg.47 Single stranded DNA-binding protein	FALSE	DNA-BINDING, DNA BINDING
circular_pair_3129	158	fig|1527770.3.peg.180 putative DNA topoisomerase large subunit Not in a subsystem 1527770.3 Rhizobium phage vB_RleM_P10VF, complete genome. protein	FALSE	TOPOISOMERASE, DNA TOPOISOMERASE
circular_pair_3129	128	terminase small subunit Not in a subsystem 1182515.3 Mannheimia phage vB_MhM_1152AP, complete genome. protein, Phage terminase, endonuclease subunit Phage_packaging_machinery 376820.3 Bacteriophage phi-MhaA1-PHL101 protein, Phage terminase, small subunit ACLAME_Phage_head Phage_packaging_machinery T4-like_phage_core_ protein	FALSE	TERMINASE, ENDONUCLEASE
circular_pair_3129	107	metal-dependent hydrolase Not in a subsystem 1406785.3 Bacillus phage Grass, complete genome. protein, metal-dependent hydrolase Bacillus phage Grass | hydrolase | Bacillus | phage | Grass protein	FALSE	HYDROLASE
circular_pair_3149	1016	DNA polymerase I (EC 2.7.7.7 protein, DNA polymerase Thermus phage phiYS40 | polymerase | Thermus | phage | phiYS40 protein, DNA polymerase Thermus phage TMA | polymerase | Thermus | phage | TMA protein, fig|632112.2.peg.150 DNA polymerase I (EC 2.7.7.7 protein, fig|1486421.3.peg.160 DNA polymerase I Not in a subsystem 1486421.3 Listeria phage LMSP-25, complete genome. protein, fig|1486658.3.peg.…	FALSE	POLYMERASE, DNA POLYMERASE
circular_pair_3186	110	DNA polymerase Not in a subsystem 1406791.3 Bacillus phage Spock, complete genome. protein, DNA polymerase I (EC 2.7.7.7 protein, putative DNA polymerase 2 Bacillus phage B5S | DNA | polymerase | 2 | Bacillus | phage | B5S protein, putative DNA polymerase 2 Bacillus phage B4 | DNA | polymerase | 2 | Bacillus | phage | B4 protein, DNA polymerase Bacillus phage Spock | polymerase | Bacillus | phage…	FALSE	POLYMERASE, DNA POLYMERASE
circular_pair_3186	239	fig|444860.6.peg.127 Replication factor C small subunit / Phage DNA polymerase clamp loader subunit Phage_replication| Phage_transcription| Phage_transcription_NEW| T4-like_phage_core_ protein, fig|6666666.43271.peg.115 Protein of Unknown Function Not in a subsystem 6666666.43271 Cellulophaga phage phi46:3 protein	FALSE	REPLICATION, POLYMERASE, DNA POLYMERASE
circular_pair_3186	116	fig|722417.3.peg.11 Phage ribonuclease H (EC 3.1.26.4 protein	FALSE	RIBONUCLEASE
circular_pair_3186	128	ribonucleotide diphosphate reductase subunit alpha Stenotrophomonas phage vB_SmaS-DLP_6 | diphosphate | reductase | subunit | alpha | Stenotrophomonas | phage | vB_SmaS-DLP_6 protein	FALSE	REDUCTASE
circular_pair_3186	125	DNA helicase Not in a subsystem 1173743.3 Listeria phage LP-030-2, complete genome. protein, helicase Not in a subsystem 1458856.3 Listeria phage LP-101, complete genome. protein, Helicase ACLAME_Phage_replication 181007.3 Bacteriophage PSA protein, DNA helicase (EC 3.6.1.- protein	FALSE	REPLICATION, HELICASE, DNA HELICASE
circular_pair_3186	101	structural protein	FALSE	STRUCTURAL PROTEIN
circular_pair_3186	251	fig|298338.3.peg.143 HNH homing endonuclease protein	FALSE	ENDONUCLEASE
circular_pair_3186	137	fig|1458860.3.peg.12 DprA-like protein, fig|1458859.3.peg.15 DprA-like protein	FALSE
circular_pair_3186	110	fig|546805.2.peg.147 Phage DNA helicase loader ACLAME_Phage_replication| Phage_replication 546805.2 Myoviridae Mycobacterium phage Myrna protein, fig|6666666.43276.peg.29 Protein of Unknown Function Not in a subsystem 6666666.43276 Cellulophaga phage phi19:1 protein	FALSE	REPLICATION, HELICASE, DNA HELICASE
circular_pair_3186	140	putative tail protein	FALSE	TAIL, PUTATIVE TAIL PROTEIN, PUTATIVE TAIL, TAIL PROTEIN
circular_pair_3186	107	Phage baseplate wedge initiator (T4-like gp7 protein, baseplate wedge initiator Prochlorococcus phage P-SSM2 | wedge | initiator | Prochlorococcus | phage | P-SSM2 protein	FALSE	BASEPLATE, BASE
circular_pair_3186	242	fig|6666666.74513.peg.47 head-tail connector protein	FALSE	TAIL, TAIL CONNECTOR
circular_pair_3186	170	fig|994601.3.peg.21 Phage integrase ACLAME_Phage_integration| Phage_integrases| Phage_integration_and_excision 994601.3 Planktothrix phage PaV-LD protein	FALSE	INTEGRASE, PHAGE INTEGRASE
circular_pair_3186	95	Phage minor tail protein	FALSE	TAIL, MINOR TAIL PROTEIN, MINOR TAIL, TAIL PROTEIN
circular_pair_3188	356	major capsid protein, fig|10857.2.peg.1 Phage major capsid protein, fig|225067.3.peg.1 Phage major capsid protein, fig|117575.1.peg.1 Phage major capsid protein, fig|105154.1.peg.1 Phage major capsid protein, fig|90963.1.peg.1 Phage major capsid protein	FALSE	MAJOR CAPSID, CAPSID
circular_pair_3188	845	fig|313629.2.peg.7 Phage DNA replication protein	FALSE	REPLICATION
circular_pair_3188	1502	fig|1385658.3.peg.1 major capsid protein, fig|105154.1.peg.1 Phage major capsid protein, fig|225067.3.peg.1 Phage major capsid protein, fig|145579.1.peg.1 Phage major capsid protein, fig|117575.1.peg.1 Phage major capsid protein	FALSE	MAJOR CAPSID, CAPSID
circular_pair_3188	428	Phage DNA replication protein	FALSE	REPLICATION
circular_pair_3188	110	phage terminase large subunit Not in a subsystem 6666666.74093 uncultured Mediterranean phage uvMED-CGF-C1-MedDCM-OCT-S24-C259 protein, phage terminase large subunit Not in a subsystem 6666666.74099 uncultured Mediterranean phage uvMED-CGF-C1A-MedDCM-OCT-S34-C285 protein, phage terminase large subunit Not in a subsystem 6666666.74098 uncultured Mediterranean phage uvMED-CGF-C1A-MedDCM-OCT-S29-C22…	FALSE	TERMINASE
circular_pair_3188	263	fig|313629.2.peg.7 Phage DNA replication protein	FALSE	REPLICATION
circular_pair_3188	353	fig|10704.2.peg.23 Phage tail fiber ACLAME_Phage_tail| Phage_tail_ protein	FALSE	TAIL, TAIL FIBER, PHAGE TAIL FIBER, PHAGE TAIL
circular_pair_3188	1142	fig|1385658.3.peg.1 major capsid protein, fig|105154.1.peg.1 Phage major capsid protein, fig|225067.3.peg.1 Phage major capsid protein, fig|145579.1.peg.1 Phage major capsid protein, fig|313629.2.peg.1 Phage major capsid protein	FALSE	MAJOR CAPSID, CAPSID
circular_pair_3188	128	fig|1198013.3.peg.75 putative bifunctional nicotinamide mononucleotide adenylyltransferase/ADP-ribose pyrophosphatase Not in a subsystem 1198013.3 Aeromonas phage Aes508, complete genome. protein, fig|233894.4.peg.76 ADP-ribose pyrophosphatase (EC 3.6.1.13 protein, fig|1198014.3.peg.83 putative bifunctional protein, fig|879628.3.peg.197 Nicotinamide-nucleotide adenylyltransferase, NadM family (EC…	FALSE	ADENYLYLTRANSFERASE, PYROPHOSPHATASE
circular_pair_3218	893	fig|1127516.3.peg.28 Phage integrase ACLAME_Phage_integration| Phage_integrases| Phage_integration_and_excision 1127516.3 Pectobacterium phage ZF40 protein, fig|432198.3.peg.26 integrase Not in a subsystem 432198.3 Enterobacteria phage HK106, complete genome. protein, fig|10742.1.peg.28 Phage integrase, site-specific tyrosine recombinase ACLAME_Phage_integration| Phage_integrases 10742.1 Enteroba…	FALSE	INTEGRASE, PHAGE INTEGRASE, RECOMBINASE
circular_pair_330	332	ClpP-like protease Not in a subsystem 1327763.4 Mycobacterium phage Breezona, complete genome. protein	FALSE	PROTEASE
circular_pair_330	404	fig|1161928.4.peg.58 COG1484: DNA replication protein, fig|6666666.73742.peg.57 phage protein	FALSE	REPLICATION
circular_pair_3327	1460	tail length tape measure protein, fig|1458669.3.peg.28 putative tail tape measure protein, fig|1132026.3.peg.21 Phage tail length tape measure protein	FALSE	TAIL, TAPE MEASURE, PUTATIVE TAIL TAPE, PUTATIVE TAIL, TAIL LENGTH, PHAGE TAIL LENGTH, PHAGE TAIL, TAIL TAPE
circular_pair_3327	107	Ribonucleotide reductase of class Ia (aerobic protein, NrdA aerobic NDP reductase large subunit Acinetobacter virus 133 | aerobic | NDP | reductase | large | subunit | Acinetobacter | virus | 133 protein	FALSE	REDUCTASE
circular_pair_3329	869	fig|1343494.3.peg.2 putative replication initiation factor Not in a subsystem 1343494.3 Stenotrophomonas phage phiSMA7 proviral complete genome. protein, fig|1027253.3.peg.1 probable phage replication protein	FALSE	REPLICATION, REPLICATION INITIATION
circular_pair_3329	104	fig|6666666.74386.peg.29 transcription regulator Not in a subsystem 6666666.74386 uncultured Mediterranean phage uvMED-GF-C64A-MedDCM-OCT-S40-C38 protein, fig|6666666.74387.peg.22 transcription regulator Not in a subsystem 6666666.74387 uncultured Mediterranean phage uvMED-GF-C64A-MedDCM-OCT-S43-C103 protein, fig|6666666.74389.peg.29 transcription regulator Not in a subsystem 6666666.74389 uncult…	FALSE	TRANSCRIPTION REGULATOR
circular_pair_3338	1550	fig|114416.1.peg.52 Phage minor capsid protein	FALSE	MINOR CAPSID, CAPSID
circular_pair_3338	695	fig|413066.2.peg.3 Phage minor capsid protein	FALSE	MINOR CAPSID, CAPSID
circular_pair_3338	806	fig|413066.2.peg.2 Phage tail fiber ACLAME_Phage_tail| Phage_tail_ protein, fig|35345.1.peg.46 Phage tail fiber protein	FALSE	TAIL, TAIL FIBER, PHAGE TAIL FIBER, PHAGE TAIL
circular_pair_3338	527	fig|114416.1.peg.50 Phage tail length tape measure protein	FALSE	TAIL, TAPE MEASURE, PHAGE TAIL LENGTH, PHAGE TAIL, TAIL LENGTH
circular_pair_3338	806	fig|413066.2.peg.2 Phage tail fiber ACLAME_Phage_tail| Phage_tail_ protein, fig|35345.1.peg.46 Phage tail fiber protein	FALSE	TAIL, TAIL FIBER, PHAGE TAIL FIBER, PHAGE TAIL
circular_pair_3338	1910	fig|35241.1.peg.48 Phage endopeptidase protein	FALSE	ENDOPEPTIDASE
circular_pair_3362	143	DNA packaging-like protein, fig|75320.1.peg.131 Phage endonuclease protein	FALSE	ENDONUCLEASE
circular_pair_3362	164	fig|12017.1.peg.1 Phage capsid maturation protein	FALSE	CAPSID, PHAGE CAPSID
circular_pair_3362	122	Phage tail fiber ACLAME_Phage_tail Phage_tail_ protein, putative tail fiber protein, Phage tail fiber protein	FALSE	TAIL, TAIL FIBER, PHAGE TAIL FIBER, PHAGE TAIL, PUTATIVE TAIL FIBER, PUTATIVE TAIL, TAIL PHAGE TAIL
circular_pair_3362	92	Transcriptional regulator ACLAME_Phage_regulation_of_gene_expression 225726.1 Bacteriophage phBC6A52 protein	FALSE	TRANSCRIPTIONAL REGULATOR
circular_pair_3362	89	DNA polymerase Stenotrophomonas phage IME-SM1 | polymerase | Stenotrophomonas | phage | IME-SM1 protein	FALSE	POLYMERASE, DNA POLYMERASE
circular_pair_3362	548	fig|977927.3.peg.134 Phage portal protein, fig|1112008.3.peg.142 Phage portal protein	FALSE	PORTAL
circular_pair_3375	380	fig|1127514.3.peg.16 Single-stranded DNA-binding protein, fig|6666666.73568.peg.17 single-stranded DNA-binding protein, fig|6666666.73705.peg.27 single-stranded DNA-binding protein, fig|6666666.73706.peg.49 single-stranded DNA-binding protein, fig|6666666.73708.peg.49 single-stranded DNA-binding protein	FALSE	DNA-BINDING
circular_pair_3375	155	Phage recombinational DNA repair protein	FALSE	RECOMBINATION
circular_pair_3375	164	Phage recombinational DNA repair protein	FALSE	RECOMBINATION
circular_pair_3375	428	Phage recombinational DNA repair protein	FALSE	RECOMBINATION
circular_pair_3375	548	fig|1125653.4.peg.40 putative exonuclease VIII/RecE-like protein, fig|1124654.3.peg.7 putative recet Not in a subsystem 1124654.3 Escherichia phage TL-2011b protein, fig|343516.2.peg.37 Phage exonuclease protein	FALSE	EXONUCLEASE
circular_pair_3375	479	fig|1125653.4.peg.40 putative exonuclease VIII/RecE-like protein, fig|1124654.3.peg.7 putative recet Not in a subsystem 1124654.3 Escherichia phage TL-2011b protein, fig|343516.2.peg.37 Phage exonuclease protein	FALSE	EXONUCLEASE
circular_pair_3375	473	Phage recombinational DNA repair protein	FALSE	RECOMBINATION
circular_pair_3375	170	fig|1127514.3.peg.16 Single-stranded DNA-binding protein, fig|6666666.73568.peg.17 single-stranded DNA-binding protein, fig|755164.3.peg.26 Single-stranded DNA-binding protein, fig|6666666.73705.peg.27 single-stranded DNA-binding protein, fig|6666666.73706.peg.49 single-stranded DNA-binding protein	FALSE	DNA-BINDING
circular_pair_3422	221	fig|12336.2.peg.124 Phage repressor protein	FALSE	REPRESSOR
circular_pair_3422	89	DNA primase/helicase, phage-associated Phage_replication 1197951.3 Celeribacter phage P12053L protein, DNA primase/helicase, phage-associated Phage_replication 136084.1 Roseophage SIO1 protein	FALSE	REPLICATION, PRIMASE, DNA PRIMASE, HELICASE
circular_pair_3422	497	fig|12336.2.peg.124 Phage repressor protein	FALSE	REPRESSOR
circular_pair_3422	413	single-strand DNA binding protein, Single stranded DNA-binding protein, single-stranded DNA binding protein, Single-stranded DNA-binding protein, fig|424716.2.peg.41 Single stranded DNA-binding protein, fig|10678.1.peg.15 Single stranded DNA-binding protein, fig|10682.2.peg.18 Single stranded DNA-binding protein, fig|1541883.3.peg.1 single-strand DNA binding protein, fig|1090133.4.peg.24 Single-s…	FALSE	DNA-BINDING, DNA BINDING
circular_pair_3426	104	transcriptional regulator Not in a subsystem 6666666.73859 uncultured Mediterranean phage uvMED-CGF-C54A-MedDCM-OCT-S28-C34 protein, transcriptional regulator Not in a subsystem 6666666.73858 uncultured Mediterranean phage uvMED-CGF-C54A-MedDCM-OCT-S26-C38 protein, putative transcriptional regulator Not in a subsystem 6666666.73598 uncultured Mediterranean phage uvMED-CGR-C54A-MedDCM-OCT-S39-C35 …	FALSE	TAPE MEASURE, TRANSCRIPTIONAL REGULATOR
circular_pair_3426	152	DNA polymerase III Alpha Subunit Not in a subsystem 1383056.4 Myobacteriophage Papyrus, complete genome. protein, DNA polymerase III alpha subunit (EC 2.7.7.7 protein, Phage baseplate wedge subunit Phage_baseplate_ protein, gp74 Mycobacterium phage Send513 | Mycobacterium | phage | Send513 protein, DNA polymerase III Alpha Subunit Mycobacterium phage Papyrus | polymerase | III | Alpha | Subunit |…	FALSE	BASEPLATE, POLYMERASE, DNA POLYMERASE, BASE, PHAGE BASE
circular_pair_3426	110	fig|6666666.74242.peg.23 FOG: WD40 repeat (COG2319 protein, fig|6666666.74243.peg.23 FOG: WD40 repeat (COG2319 protein, fig|6666666.74244.peg.8 FOG: WD40 repeat (COG2319 protein, fig|6666666.74245.peg.23 FOG: WD40 repeat (COG2319 protein, fig|6666666.74247.peg.16 FOG: WD40 repeat (COG2319 protein	FALSE
circular_pair_3426	95	Phage capsid scaffolding protein	FALSE	SCAFFOLDING PROTEIN, CAPSID, PHAGE CAPSID
circular_pair_3426	137	minor tail protein, Phage minor tail protein, gp17 Burkholderia virus phi1026b | Burkholderia | virus | phi1026b protein, fig|10713.3.peg.17 minor tail protein, fig|1147149.3.peg.15 minor tail protein, fig|1147156.3.peg.15 minor tail protein	FALSE	TAIL, MINOR TAIL PROTEIN, MINOR TAIL, TAIL PROTEIN
circular_pair_3426	113	Phage DNA helicase ACLAME_Phage_replication 6666666.3869 Mycophage Yahalom protein, Phage DNA helicase ACLAME_Phage_replication 6666666.3791 Mycophage Kamiyu protein, Phage DNA helicase ACLAME_Phage_replication 6666666.3768 Mycophage Gadjet protein, Phage DNA helicase ACLAME_Phage_replication 6666666.3754 Mycophage Daisy protein, Phage DNA helicase ACLAME_Phage_replication 6666666.3737 Mycophage …	FALSE	REPLICATION, HELICASE, DNA HELICASE
circular_pair_3426	128	structural protein	FALSE	STRUCTURAL PROTEIN
circular_pair_3426	128	Phage capsid assembly protein, putative capsid assembly protein	FALSE	CAPSID, PHAGE CAPSID, PUTATIVE CAPSID
circular_pair_3426	116	transglycosylase Not in a subsystem 1412875.3 Lactococcus phage phiL47, complete genome. protein, transglycosylase Lactococcus phage phiL47 | Lactococcus | phage | phiL47 protein	FALSE	TRANSGLYCOSYLASE
circular_pair_3426	140	fig|762660.3.peg.230 Frd dihydrofolate reductase Not in a subsystem 762660.3 Acinetobacter phage Ac42. protein	FALSE	REDUCTASE
circular_pair_3426	89	putative endonuclease subunit Not in a subsystem 1527770.3 Rhizobium phage vB_RleM_P10VF, complete genome. protein, putative endonuclease subunit Rhizobium phage vB_RleM_P10VF | endonuclease | subunit | Rhizobium | phage | vB_RleM_P10VF protein, recombination endonuclease subunit Sinorhizobium phage phiM9 | endonuclease | subunit | Sinorhizobium | phage | phiM9 protein	FALSE	RECOMBINATION, ENDONUCLEASE
circular_pair_3426	338	fig|10713.3.peg.16 minor tail protein, fig|1147149.3.peg.14 minor tail protein, fig|1147156.3.peg.14 minor tail protein, fig|1168280.3.peg.44 putative minor tail protein, fig|255431.1.peg.16 Phage minor tail protein	FALSE	TAIL, MINOR TAIL PROTEIN, MINOR TAIL, TAIL PROTEIN
circular_pair_3426	149	DNA polymerase III Alpha Subunit Not in a subsystem 1383056.4 Myobacteriophage Papyrus, complete genome. protein, DNA polymerase III alpha subunit (EC 2.7.7.7 protein, GIY-YIG homing endonuclease Staphylococcus phage phiIPLA-C1C | homing | endonuclease | Staphylococcus | phage | phiIPLA-C1C protein, fig|1150991.3.peg.97 dCTP pyrophosphatase (EC 3.6.1.12 protein	FALSE	POLYMERASE, DNA POLYMERASE, ENDONUCLEASE, PYROPHOSPHATASE
circular_pair_3426	95	terminase large subunit Not in a subsystem 1458861.3 Shewanella sp. phage 1/41, complete genome. protein, terminase large subunit Shewanella sp. phage 1/41 | large | subunit | Shewanella | sp. | phage | 1/41 protein	FALSE	TERMINASE
circular_pair_3426	338	fig|10713.3.peg.16 minor tail protein, fig|1147149.3.peg.14 minor tail protein, fig|1147156.3.peg.14 minor tail protein, fig|1168280.3.peg.44 putative minor tail protein, fig|255431.1.peg.16 Phage minor tail protein	FALSE	TAIL, MINOR TAIL PROTEIN, MINOR TAIL, TAIL PROTEIN
circular_pair_3426	152	fig|1204516.3.peg.344 Deoxynucleotide monophosphate kinase (EC 2.7.4.13 protein	FALSE	KINASE
circular_pair_3426	143	Phage tail length tape measure protein	FALSE	TAIL, TAPE MEASURE, PHAGE TAIL LENGTH, PHAGE TAIL, TAIL LENGTH
circular_pair_3426	263	fig|10713.3.peg.16 minor tail protein, fig|1147149.3.peg.14 minor tail protein, fig|1147156.3.peg.14 minor tail protein, fig|255431.1.peg.16 Phage minor tail protein	FALSE	TAIL, MINOR TAIL PROTEIN, MINOR TAIL, TAIL PROTEIN
circular_pair_3434	392	fig|139871.2.peg.20 Phage resolvase Phage_integration_and_excision| Recombination_and_repair_in_phages_and_prophages 139871.2 Viruses Lactobacillus johnsonii prophage Lj771 Viruses. protein, fig|363555.2.peg.22 Phage resolvase Phage_integration_and_excision| Recombination_and_repair_in_phages_and_prophages 363555.2 Siphoviridae Lactobacillus phage KC5a protein, fig|12348.2.peg.49 Phage Holliday j…	FALSE	RECOMBINATION, RESOLVASE, ENDODEOXYRIBONUCLEASE
circular_pair_3434	98	capsid protein, amidoligase Not in a subsystem 1235661.3 Pseudomonas phage UFV-P2, complete genome. protein, amidoligase Pseudomonas phage UFV-P2 | Pseudomonas | phage | UFV-P2 protein	FALSE	CAPSID, AMIDOLIGASE
circular_pair_3434	389	fig|151537.1.peg.37 Phage endonuclease / Phage holin protein	FALSE	HOLIN, ENDONUCLEASE
circular_pair_3434	98	capsid protein, amidoligase Not in a subsystem 1235661.3 Pseudomonas phage UFV-P2, complete genome. protein, amidoligase Pseudomonas phage UFV-P2 | Pseudomonas | phage | UFV-P2 protein	FALSE	CAPSID, AMIDOLIGASE
circular_pair_3434	149	fig|320122.2.peg.71 Phage Holliday junction resolvase Phage_integration_and_excision| Recombination_and_repair_in_phages_and_prophages 320122.2 Myoviridae Clostridium phage phi CD119 protein, fig|1411095.3.peg.79 putative endodeoxyribonuclease protein, fig|262071.2.peg.75 Phage Holliday junction resolvase Phage_integration_and_excision| Recombination_and_repair_in_phages_and_prophages 262071.2 My…	FALSE	RECOMBINATION, RESOLVASE, ENDODEOXYRIBONUCLEASE
circular_pair_3442	188	Phage integrase ACLAME_Phage_integration Phage_integrases Phage_integration_and_excision 929814.4 Salmonella phage RE-2010 protein, Phage integrase, site-specific tyrosine recombinase ACLAME_Phage_integration Phage_integrases 194701.2 P2-like viruses Enterobacteria phage Fels-2 protein, integrase Salmonella phage RE-2010 | Salmonella | phage | RE-2010 protein, P2 Int-like protein, fig|929814.4.pe…	FALSE	INTEGRASE, PHAGE INTEGRASE, RECOMBINASE
circular_pair_3442	365	fig|12407.1.peg.31 Phage immunity Phage_superinfection_exclusion 12407.1 Bacteriophage PSP3 protein, fig|929814.4.peg.3 Phage repressor protein, fig|947842.3.peg.35 repressor protein, fig|194701.2.peg.46 Phage immunity Phage_superinfection_exclusion 194701.2 P2-like viruses Enterobacteria phage Fels-2 protein, fig|29252.1.peg.31 Phage cI repressor protein	FALSE	REPRESSOR
circular_pair_3442	251	Cox Not in a subsystem 1341101.3 Vibrio phage VPUSM 8, complete genome. protein, Transcriptional regulator ACLAME_Phage_regulation_of_gene_expression 493906.2 K139-like phages Vibrio phage kappa protein, Transcriptional regulator ACLAME_Phage_regulation_of_gene_expression 70734.2 K139-like phages Vibrio phage K139 protein, fig|1341101.3.peg.5 Cox Not in a subsystem 1341101.3 Vibrio phage VPUSM 8,…	FALSE	RECOMBINATION, EXCISIONASE, TRANSCRIPTIONAL REGULATOR, PHAGE INTEGRASE
circular_pair_348	341	fig|1540097.3.peg.46 DNA polymerase Not in a subsystem 1540097.3 Escherichia phage Pollock, complete genome. protein, fig|1173762.3.peg.30 DNA polymerase Not in a subsystem 1173762.3 Salmonella phage FSL SP-076, complete genome. protein, fig|1173761.3.peg.47 DNA polymerase Not in a subsystem 1173761.3 Salmonella phage FSL SP-058, complete genome. protein	FALSE	POLYMERASE, DNA POLYMERASE
circular_pair_348	95	Transposase protein	FALSE	TRANSPOSASE
circular_pair_348	185	fig|382359.2.peg.151 Sliding clamp DNA polymerase accessory protein	FALSE	POLYMERASE, DNA POLYMERASE
circular_pair_348	128	gp7 Mycobacterium phage Athena | Mycobacterium | phage | Athena protein	FALSE
circular_pair_348	155	nucleotide-sugar epimerase Synechococcus phage S-SM2 | epimerase | Synechococcus | phage | S-SM2 protein	FALSE	EPIMERASE
circular_pair_348	98	putative phage tail assembly chaperone Not in a subsystem 6666666.73785 uncultured Mediterranean phage uvMED-CGF-C70A-MedDCM-OCT-S28-C58 protein, putative phage tail assembly chaperone Not in a subsystem 6666666.73759 uncultured Mediterranean phage uvMED-CGR-C70A-MedDCM-OCT-S41-C85 protein, putative phage tail assembly chaperone Not in a subsystem 6666666.73582 uncultured Mediterranean phage uvME…	FALSE	TAIL, TAIL ASSEMBLY, PHAGE TAIL ASSEMBLY, PHAGE TAIL
circular_pair_348	101	Phage tail fiber ACLAME_Phage_tail Phage_tail_ protein, fig|6666666.43262.peg.42 Protein of Unknown Function Not in a subsystem 6666666.43262 Pelagibacter phage HTVC008M protein	FALSE	TAIL, TAIL FIBER, PHAGE TAIL FIBER, PHAGE TAIL, TAIL PHAGE TAIL
circular_pair_348	89	long tail fiber, proximal connector Not in a subsystem 1052121.5 Enterobacteria phage Bp7, complete genome. protein, long tail fiber, proximal connector Enterobacteria phage Bp7 | tail | fiber, | proximal | connector | Enterobacteria | phage | Bp7 protein	FALSE	TAIL, TAIL FIBER, LONG TAIL FIBER, LONG TAIL
circular_pair_3501	263	fig|1147152.3.peg.11 minor tail protein, fig|414970.2.peg.11 Phage minor tail protein	FALSE	TAIL, MINOR TAIL PROTEIN, MINOR TAIL, TAIL PROTEIN
circular_pair_3501	125	Phage tail assembly protein	FALSE	TAIL, TAIL ASSEMBLY, PHAGE TAIL ASSEMBLY, PHAGE TAIL
circular_pair_3528	398	fig|1131315.3.peg.32 Phage integrase ACLAME_Phage_integration| Phage_integrases| Phage_integration_and_excision 1131315.3 Erwinia phage PEp14 protein, fig|984175.3.peg.36 integrase Not in a subsystem 984175.3 Cronobacter phage ENT39118, complete genome. protein, fig|414970.2.peg.32 Phage integrase, site-specific tyrosine recombinase ACLAME_Phage_integration| Phage_integrases 414970.2 unclassified…	FALSE	INTEGRASE, PHAGE INTEGRASE, RECOMBINASE
circular_pair_3528	287	fig|6666666.73663.peg.20 Lj965 prophage replication protein	FALSE	REPLICATION
circular_pair_3528	1382	fig|906668.4.peg.24 Phage tail fiber protein	FALSE	TAIL, TAIL FIBER, PHAGE TAIL FIBER, PHAGE TAIL
circular_pair_3535	92	virion structural protein	FALSE	STRUCTURAL PROTEIN
circular_pair_3535	92	virion structural protein	FALSE	STRUCTURAL PROTEIN
circular_pair_3535	104	Phage terminase, large subunit ACLAME_Phage_head Phage_packaging_machinery T4-like_phage_core_ protein, terminase large subunit Streptococcus phage SMP | large | subunit | Streptococcus | phage | SMP protein	FALSE	TERMINASE
circular_pair_3535	92	virion structural protein	FALSE	STRUCTURAL PROTEIN
circular_pair_3535	170	site-specific integrase Not in a subsystem 1486428.3 Enterococcus phage EFC-1, complete genome. protein, site-specific integrase Enterococcus phage EFC-1 | integrase | Enterococcus | phage | EFC-1 protein	FALSE	INTEGRASE
circular_pair_3535	176	putative GIY-YIG family Seg-like homing endonuclease Sinorhizobium phage phiM19 | GIY-YIG | family | Seg-like | homing | endonuclease | Sinorhizobium | phage | phiM19 protein, putative GIY-YIG family Seg-like homing endonuclease Sinorhizobium phage phiN3 | GIY-YIG | family | Seg-like | homing | endonuclease | Sinorhizobium | phage | phiN3 protein	FALSE	ENDONUCLEASE
circular_pair_3535	167	site-specific integrase Not in a subsystem 1486428.3 Enterococcus phage EFC-1, complete genome. protein, site-specific integrase Enterococcus phage EFC-1 | integrase | Enterococcus | phage | EFC-1 protein	FALSE	INTEGRASE
circular_pair_3535	170	site-specific integrase Not in a subsystem 1486428.3 Enterococcus phage EFC-1, complete genome. protein, site-specific integrase Enterococcus phage EFC-1 | integrase | Enterococcus | phage | EFC-1 protein	FALSE	INTEGRASE
circular_pair_3535	167	site-specific integrase Not in a subsystem 1486428.3 Enterococcus phage EFC-1, complete genome. protein, site-specific integrase Enterococcus phage EFC-1 | integrase | Enterococcus | phage | EFC-1 protein	FALSE	INTEGRASE
circular_pair_3551	1145	fig|1131316.3.peg.34 Phage integrase ACLAME_Phage_integration| Phage_integrases| Phage_integration_and_excision 1131316.3 Rhodobacter phage RcapNL protein, fig|467481.2.peg.72 Phage integrase, site-specific tyrosine recombinase ACLAME_Phage_integration| Phage_integrases 467481.2 Siphoviridae Azospirillum phage Cd protein, fig|466051.2.peg.5 Phage integrase, site-specific tyrosine recombinase ACLA…	FALSE	INTEGRASE, PHAGE INTEGRASE, RECOMBINASE
circular_pair_3551	92	recombination endonuclease subunit Citrobacter phage Moon | endonuclease | subunit | Citrobacter | phage | Moon protein	FALSE	RECOMBINATION, ENDONUCLEASE
circular_pair_3551	1019	fig|1131316.3.peg.34 Phage integrase ACLAME_Phage_integration| Phage_integrases| Phage_integration_and_excision 1131316.3 Rhodobacter phage RcapNL protein, fig|467481.2.peg.72 Phage integrase, site-specific tyrosine recombinase ACLAME_Phage_integration| Phage_integrases 467481.2 Siphoviridae Azospirillum phage Cd protein, fig|466051.2.peg.5 Phage integrase, site-specific tyrosine recombinase ACLA…	FALSE	INTEGRASE, PHAGE INTEGRASE, RECOMBINASE
circular_pair_3596	176	fig|1493511.3.peg.268 baseplate wedge initiator Not in a subsystem 1493511.3 Synechococcus phage ACG-2014f isolate Syn7803C90, complete genome. protein, fig|1414737.3.peg.50 AAA+ family ATPase Not in a subsystem 1414737.3 Rhizobium phage vB_RleS_L338C, complete genome. protein	FALSE	BASEPLATE, BASE, ATPASE
circular_pair_3596	101	terminase large subunit Not in a subsystem 1337877.3 Paenibacillus phage phiIBB_Pl23, complete genome. protein, terminase large subunit Paenibacillus phage Shelly | large | subunit | Paenibacillus | phage | Shelly protein, terminase large subunit Paenibacillus phage Diva | large | subunit | Paenibacillus | phage | Diva protein, terminase large subunit Paenibacillus phage Sitara | large | subunit …	FALSE	TERMINASE
circular_pair_3596	140	putative base plate hub subunit and tail lysozyme Not in a subsystem 1493514.3 Synechococcus phage ACG-2014j isolate Syn7803US103, complete protein, Phage baseplate hub subunit Phage_tail_ protein, putative base plate hub subunit and tail lysozyme Synechococcus phage ACG-2014j | base | plate | hub | subunit | and | tail | lysozyme | Synechococcus | phage | ACG-2014j protein, putative base plate h…	FALSE	TAIL, BASEPLATE, BASE, AND TAIL LYSOZYME, AND TAIL, TAIL LYSOZYME
circular_pair_3596	92	lysozyme_like superfamily protein	FALSE
circular_pair_3596	122	fig|1493510.3.peg.2 base plate wedge component Not in a subsystem 1493510.3 Synechococcus phage ACG-2014e isolate Syn7803C2, complete genome. protein	FALSE	BASE
circular_pair_3658	158	Phage short tail fiber Phage_tail_ protein, putative short tail fiber Cyanophage S-RIM44 | short | tail | fiber | Cyanophage | S-RIM44 protein, short tail fiber Prochlorococcus phage Syn1 | tail | fiber | Prochlorococcus | phage | Syn1 protein, putative tail fiber protein	FALSE	TAIL, TAIL FIBER, SHORT TAIL FIBER, SHORT TAIL, PUTATIVE TAIL FIBER, PUTATIVE TAIL
circular_pair_3658	119	putative glycosyl hydrolase family 16 laminarinase Sinorhizobium phage phiM9 | glycosyl | hydrolase | family | 16 | laminarinase | Sinorhizobium | phage | phiM9 protein	FALSE	HYDROLASE, LAMINARINASE
circular_pair_3658	89	DNA endonuclease V Not in a subsystem 1340810.3 Synechococcus phage S-MbCM7, complete genome. protein	FALSE	ENDONUCLEASE, DNA ENDONUCLEASE
circular_pair_3658	242	fig|1510440.3.peg.41 DNAD domain protein	FALSE
circular_pair_3658	134	gp082 Erwinia phage vB_EamP-S6 | Erwinia | phage | vB_EamP-S6 protein	FALSE
circular_pair_3719	524	Phage integrase ACLAME_Phage_integration Phage_integrases Phage_integration_and_excision 1124654.3 Escherichia phage TL-2011b protein, Phage integrase, site-specific tyrosine recombinase ACLAME_Phage_integration Phage_integrases 343516.2 Podoviridae Enterobacteria phage phiV10 protein, putative integrase Not in a subsystem 1125653.4 Salmonella phage SPN1S, complete genome. protein, Phage integras…	FALSE	INTEGRASE, PHAGE INTEGRASE, RECOMBINASE
circular_pair_3719	254	fig|215158.1.peg.27 Phage integrase, site-specific tyrosine recombinase ACLAME_Phage_integration| Phage_integrases 215158.1 Enterobacteria phage epsilon15 protein, fig|1124654.3.peg.1 Phage integrase ACLAME_Phage_integration| Phage_integrases| Phage_integration_and_excision 1124654.3 Escherichia phage TL-2011b protein, fig|343516.2.peg.31 Phage integrase, site-specific tyrosine recombinase ACLAME…	FALSE	INTEGRASE, RECOMBINASE, PHAGE INTEGRASE
circular_pair_3719	281	putative integrase Not in a subsystem 1125653.4 Salmonella phage SPN1S, complete genome. protein, Phage integrase, site-specific tyrosine recombinase ACLAME_Phage_integration Phage_integrases 215158.1 Enterobacteria phage epsilon15 protein, Phage integrase, site-specific tyrosine recombinase ACLAME_Phage_integration Phage_integrases 343516.2 Podoviridae Enterobacteria phage phiV10 protein, Phage …	FALSE	INTEGRASE, RECOMBINASE, PHAGE INTEGRASE
circular_pair_3719	896	fig|1125653.4.peg.30 putative integrase Not in a subsystem 1125653.4 Salmonella phage SPN1S, complete genome. protein, fig|1124654.3.peg.1 Phage integrase ACLAME_Phage_integration| Phage_integrases| Phage_integration_and_excision 1124654.3 Escherichia phage TL-2011b protein, fig|343516.2.peg.31 Phage integrase, site-specific tyrosine recombinase ACLAME_Phage_integration| Phage_integrases 343516.2…	FALSE	INTEGRASE, PHAGE INTEGRASE, RECOMBINASE
circular_pair_3719	326	Phage integrase ACLAME_Phage_integration Phage_integrases Phage_integration_and_excision 1124654.3 Escherichia phage TL-2011b protein, putative integrase Not in a subsystem 1125653.4 Salmonella phage SPN1S, complete genome. protein, Phage integrase, site-specific tyrosine recombinase ACLAME_Phage_integration Phage_integrases 343516.2 Podoviridae Enterobacteria phage phiV10 protein, Phage integras…	FALSE	INTEGRASE, PHAGE INTEGRASE, RECOMBINASE
circular_pair_3719	419	putative integrase Not in a subsystem 1125653.4 Salmonella phage SPN1S, complete genome. protein, Phage integrase ACLAME_Phage_integration Phage_integrases Phage_integration_and_excision 1124654.3 Escherichia phage TL-2011b protein, Phage integrase, site-specific tyrosine recombinase ACLAME_Phage_integration Phage_integrases 215158.1 Enterobacteria phage epsilon15 protein, Phage integrase, site-s…	FALSE	INTEGRASE, PHAGE INTEGRASE, RECOMBINASE
circular_pair_3730	155	group I intron protein	FALSE
circular_pair_3911	95	T4-like phage structural protein	FALSE	STRUCTURAL PROTEIN
circular_pair_3911	122	baseplate hub + tail lysozyme Not in a subsystem 1493509.3 Synechococcus phage ACG-2014d isolate Syn7803C102, complete protein, baseplate hub + tail lysozyme Synechococcus phage ACG-2014d | hub | + | tail | lysozyme | Synechococcus | phage | ACG-2014d protein	FALSE	TAIL, BASEPLATE, BASE, TAIL LYSOZYME
circular_pair_3911	803	fig|179237.1.peg.1 Phage integrase, site-specific tyrosine recombinase ACLAME_Phage_integration| Phage_integrases 179237.1 Sinorhizobium meliloti phage PBC5 protein, fig|573591.2.peg.29 Phage integrase, site-specific tyrosine recombinase ACLAME_Phage_integration| Phage_integrases 573591.2 Siphoviridae Stenotrophomonas phage S1 protein, fig|10680.1.peg.4 Phage integrase, site-specific tyrosine rec…	FALSE	INTEGRASE, RECOMBINASE, PHAGE INTEGRASE
circular_pair_3911	95	T4-like phage structural protein	FALSE	STRUCTURAL PROTEIN
circular_pair_4158	89	growth inhibitor Not in a subsystem 1552735.3 Lactobacillus phage Ldl1, complete genome. protein, fig|1552735.3.peg.44 growth inhibitor Not in a subsystem 1552735.3 Lactobacillus phage Ldl1, complete genome. protein	FALSE
circular_pair_4158	1025	tapemeasure Not in a subsystem 1445727.3 Mycobacterium phage Oaker, complete genome. protein, Phage tail length tape measure protein	FALSE	TAIL, TAPEMEASURE, TAPE MEASURE, PHAGE TAIL LENGTH, PHAGE TAIL, TAIL LENGTH
circular_pair_4158	173	Phage tail fiber protein	FALSE	TAIL, TAIL FIBER, PHAGE TAIL FIBER, PHAGE TAIL
circular_pair_4158	119	fig|322855.3.peg.56 Possible translation initiation factor Not in a subsystem 322855.3 Xanthomonas campestris pv. pelargonii phage Xp15 protein	FALSE
circular_pair_4158	758	fig|6666666.73597.peg.36 phage terminase large subunit Not in a subsystem 6666666.73597 uncultured Mediterranean phage uvMED-CGR-C54-MedDCM-OCT-S36-C37 protein, fig|6666666.73598.peg.25 terminase large subunit Not in a subsystem 6666666.73598 uncultured Mediterranean phage uvMED-CGR-C54A-MedDCM-OCT-S39-C35 protein, fig|6666666.73858.peg.28 phage terminase large subunit Not in a subsystem 6666666.…	FALSE	TERMINASE
circular_pair_4158	176	fig|1340713.3.peg.58 NrdH-like protein, fig|1527513.3.peg.58 NrdH Not in a subsystem 1527513.3 Mycobacterium phage Minerva, complete genome. protein, fig|6666666.3819.peg.52 Glutaredoxin-like protein	FALSE
circular_pair_4158	377	fig|673375.2.peg.37 Phage HNH endonuclease Not in a subsystem 673375.2 Sodalis phage SO-1 protein, fig|373405.2.peg.30 Phage tail protein, fig|1175504.3.peg.29 Phage tail protein	FALSE	TAIL, ENDONUCLEASE, PHAGE TAIL PROTEIN, PHAGE TAIL, TAIL PROTEIN
circular_pair_4158	560	fig|1527513.3.peg.52 HNH endonuclease Not in a subsystem 1527513.3 Mycobacterium phage Minerva, complete genome. protein, fig|1340713.3.peg.52 HNH endonuclease Not in a subsystem 1340713.3 Mycobacterium phage Wanda, complete genome. protein, fig|1129192.3.peg.180 putative HNH endonuclease Not in a subsystem 1129192.3 Bacillus phage BCP8-2, complete genome. protein, fig|6666666.74195.peg.51 HNH en…	FALSE	ENDONUCLEASE
circular_pair_4158	434	fig|546805.2.peg.209 HNH homing endonuclease protein	FALSE	ENDONUCLEASE
circular_pair_4158	89	Ribonucleotide reductase of class III (anaerobic protein, endosialidase Not in a subsystem 6666666.74695 uncultured Mediterranean phage uvMED-GF-C12-MedDCM-OCT-S44-C168 protein, Phage terminase, large subunit ACLAME_Phage_head Phage_packaging_machinery T4-like_phage_core_ protein, putative phage terminase, large subunit Clostridium phage phiSM101 | phage | terminase, | large | subunit | Clostridi…	FALSE	REDUCTASE, ENDOSIALIDASE, TERMINASE
circular_pair_4194	686	Phage terminase, large subunit ACLAME_Phage_head Phage_packaging_machinery T4-like_phage_core_ protein, phage terminase large subunit Marinomonas phage P12026 | terminase | large | subunit | Marinomonas | phage | P12026 protein, terminase large subunit Mannheimia phage vB_MhS_1152AP2 | large | subunit | Mannheimia | phage | vB_MhS_1152AP2 protein, fig|1176423.3.peg.2 Phage terminase, large subuni…	FALSE	TERMINASE
circular_pair_4194	122	minor tail protein, tail sheath monomer Cronobacter phage vB_CsaM_GAP32 | sheath | monomer | Cronobacter | phage | vB_CsaM_GAP32 protein	FALSE	TAIL, MINOR TAIL PROTEIN, MINOR TAIL, TAIL PROTEIN, TAIL SHEATH
circular_pair_4194	590	fig|1220714.3.peg.10 putative terminase protein, fig|1127515.3.peg.44 Phage terminase, large subunit ACLAME_Phage_head| Phage_packaging_machinery| T4-like_phage_core_ protein, fig|562742.3.peg.70 Phage terminase, large subunit ACLAME_Phage_head| Phage_packaging_machinery| T4-like_phage_core_ protein, fig|10761.1.peg.2 Phage terminase, large subunit ACLAME_Phage_head| Phage_packaging_machinery| T4…	FALSE	TERMINASE
circular_pair_4236	89	DNA polymerase Not in a subsystem 6666666.74446 uncultured Mediterranean phage uvMED-GF-C92-MedDCM-OCT-S30-C60 protein	FALSE	POLYMERASE, DNA POLYMERASE
circular_pair_4236	116	Putative cytoplasmic protein	FALSE
circular_pair_4236	98	fig|1229757.3.peg.59 thymidylate synthase Not in a subsystem 1229757.3 Escherichia phage EC6, complete genome. protein, fig|1051675.3.peg.44 TonB-dependent receptor Not in a subsystem 1051675.3 Erwinia phage vB_EamP-S6 protein, fig|694060.3.peg.106 Thymidylate synthase (EC 2.1.1.45 protein, fig|77775.1.peg.152 Thymidylate synthase or dCMP hydroxymethylase protein	FALSE	SYNTHASE, THYMIDYLATE SYNTHASE, HYDROXYMETHYLASE
circular_pair_4265	158	fig|1204540.4.peg.46 DUF1140 protein	FALSE
circular_pair_4284	239	Phage portal protein	FALSE	PORTAL
circular_pair_4284	1076	fig|6666666.74075.peg.18 phage tape measure protein, fig|6666666.74026.peg.14 phage tape measure protein, fig|1161927.3.peg.61 Phage tail sheath Phage_tail_ protein, fig|6666666.73716.peg.17 putative tape measure protein, fig|6666666.74035.peg.8 phage tape measure protein	FALSE	TAIL, TAPE MEASURE, PHAGE TAIL SHEATH, PHAGE TAIL, TAIL SHEATH
circular_pair_4284	1076	fig|6666666.74075.peg.18 phage tape measure protein, fig|6666666.74026.peg.14 phage tape measure protein, fig|1161927.3.peg.61 Phage tail sheath Phage_tail_ protein, fig|6666666.73716.peg.17 putative tape measure protein, fig|6666666.74035.peg.8 phage tape measure protein	FALSE	TAIL, TAPE MEASURE, PHAGE TAIL SHEATH, PHAGE TAIL, TAIL SHEATH
circular_pair_4284	902	fig|6666666.74026.peg.14 phage tape measure protein, fig|6666666.74075.peg.18 phage tape measure protein, fig|1161927.3.peg.61 Phage tail sheath Phage_tail_ protein, fig|6666666.73716.peg.17 putative tape measure protein, fig|6666666.74035.peg.8 phage tape measure protein	FALSE	TAIL, TAPE MEASURE, PHAGE TAIL SHEATH, PHAGE TAIL, TAIL SHEATH
circular_pair_4415	641	fig|10730.1.peg.25 Phage repressor ACLAME_Phage_regulation_of_gene_expression| Phage_regulation_of_gene_expression 10730.1 Bacteriophage 933W protein, fig|180816.1.peg.120 Phage repressor ACLAME_Phage_regulation_of_gene_expression| Phage_regulation_of_gene_expression 180816.1 Stx2 converting bacteriophage I protein, fig|379329.2.peg.63 Phage repressor ACLAME_Phage_regulation_of_gene_expression| P…	FALSE	REPRESSOR
circular_pair_4521	989	fig|145579.1.peg.1 Phage major capsid protein, fig|313629.2.peg.1 Phage major capsid protein, fig|117575.1.peg.1 Phage major capsid protein, fig|90963.1.peg.1 Phage major capsid protein, fig|225067.3.peg.1 Phage major capsid protein	FALSE	MAJOR CAPSID, CAPSID
circular_pair_4521	353	fig|145579.1.peg.8 Phage single stranded DNA synthesis protein	FALSE
circular_pair_4521	929	fig|105154.1.peg.7 Phage DNA replication protein	FALSE	REPLICATION
circular_pair_4521	434	fig|145579.1.peg.7 Phage internal scaffolding protein	FALSE	SCAFFOLDING PROTEIN
circular_pair_4532	101	fig|6666666.74593.peg.21 Predicted carbamoyl transferase, NodU family (COG2192 protein	FALSE	TRANSFERASE
circular_pair_4545	152	Phage transcriptional regulator protein	FALSE	TRANSCRIPTIONAL REGULATOR
circular_pair_4545	173	fig|6666666.43259.peg.34 Protein of Unknown Function Not in a subsystem 6666666.43259 Cellulophaga phage phi40:1 protein, fig|6666666.43270.peg.34 Protein of Unknown Function Not in a subsystem 6666666.43270 Cellulophaga phage phi38:1 protein	FALSE
circular_pair_4545	143	fig|632112.2.peg.127 Phage lysin (EC 3.2.1.17 protein, fig|146269.2.peg.21 Phage endolysin Phage_entry_and_exit| Phage_lysis_modules 146269.2 Siphoviridae Lactobacillus phage Lc-Nu protein, fig|496874.2.peg.19 Phage lysin, 1,4-beta-N-acetylmuramidase (EC 3.2.1.17 protein	FALSE	LYSIN, ACETYLMURAMIDASE, ENDOLYSIN
circular_pair_4545	113	phage terminase large subunit Not in a subsystem 6666666.74339 uncultured Mediterranean phage uvMED-GF-C41-MedDCM-OCT-S35-C124 protein	FALSE	TERMINASE
circular_pair_4545	89	fig|6666666.74701.peg.16 putative oxidoreductase Not in a subsystem 6666666.74701 uncultured Mediterranean phage uvMED-GF-C31A-MedDCM-OCT-S34-C76 protein, fig|6666666.74305.peg.22 putative oxidoreductase Not in a subsystem 6666666.74305 uncultured Mediterranean phage uvMED-GF-C31A-MedDCM-OCT-S27-C193 protein, fig|6666666.74309.peg.20 putative oxidoreductase Not in a subsystem 6666666.74309 uncult…	FALSE	OXIDOREDUCTASE
circular_pair_4545	125	putative signal transduction protein, Collagen triple helix repeat-containing protein, N-acetylmuramoyl-L-alanine amidase Not in a subsystem 1327037.3 Croceibacter phage P2559Y, complete genome. protein, N-acetylmuramoyl-L-alanine amidase Croceibacter phage P2559Y | amidase | Croceibacter | phage | P2559Y protein	FALSE	AMIDASE
circular_pair_4545	116	Phage tail length tape measure protein	FALSE	TAIL, TAPE MEASURE, PHAGE TAIL LENGTH, PHAGE TAIL, TAIL LENGTH
circular_pair_4545	143	fig|6666666.73663.peg.9 protein	FALSE
circular_pair_4545	98	major capsid protein, VHS1103 protein	FALSE	MAJOR CAPSID, CAPSID
circular_pair_4545	104	tapemeasure Not in a subsystem 1536598.3 Mycobacterium phage BuzzLyseyear, complete genome. protein, Phage tail length tape measure protein	FALSE	TAIL, TAPEMEASURE, TAPE MEASURE, PHAGE TAIL LENGTH, PHAGE TAIL, TAIL LENGTH
circular_pair_4545	134	fig|936152.3.peg.41 Protein NinG Not in a subsystem 936152.3 Riemerella phage RAP44 protein	FALSE
circular_pair_4545	155	fig|1197952.3.peg.9 Phage capsid scaffolding protein, fig|1197953.3.peg.8 Phage capsid scaffolding protein	FALSE	SCAFFOLDING PROTEIN, CAPSID, PHAGE CAPSID
circular_pair_4545	212	portal protein	FALSE	PORTAL
circular_pair_4545	122	fig|503388.2.peg.12 Autolysin (EC 3.5.1.28 protein	FALSE	AUTOLYSIN
circular_pair_4583	89	head maturation protease Not in a subsystem 1147151.3 Enterobacteria phage mEp237, complete genome. protein, head maturation protease C Not in a subsystem 1147144.3 Enterobacteria phage HK225, complete genome. protein, capsid serine protease Not in a subsystem 10713.3 Enterobacteria phage phi80, complete genome. protein, Phage capsid maturation protease protein	FALSE	CAPSID, PROTEASE, PHAGE CAPSID
circular_pair_4583	98	putative tail protein	FALSE	TAIL, PUTATIVE TAIL PROTEIN, PUTATIVE TAIL, TAIL PROTEIN
circular_pair_4583	197	fig|279006.3.peg.229 Phage holin ACLAME_Phage_lysis_modules| Phage_entry_and_exit| Phage_lysis_modules 279006.3 Acinetobacter phage 133 protein	FALSE	HOLIN
circular_pair_4605	125	endolysin Pectobacterium phage PPWS1 | Pectobacterium | phage | PPWS1 protein	FALSE	ENDOLYSIN
circular_pair_4605	179	fig|6666666.73615.peg.42 cas4-nuclease Not in a subsystem 6666666.73615 uncultured Mediterranean phage uvMED-CGR-U-MedDCM-OCT-S46-C34 protein	FALSE	NUCLEASE
circular_pair_4605	347	ssDNA-annealing protein	FALSE
circular_pair_4605	101	ribonucleoside-diphosphate reductase Lactobacillus phage iLp84 | reductase | Lactobacillus | phage | iLp84 protein, ribonucleoside-diphosphate reductase Lactobacillus phage iLp1308 | reductase | Lactobacillus | phage | iLp1308 protein	FALSE	REDUCTASE
circular_pair_4671	92	portal vertex protein	FALSE	PORTAL
circular_pair_4671	344	Phage terminase, large subunit protein	FALSE	TERMINASE
circular_pair_4671	209	fig|1527770.3.peg.194 putative RNA polymerase sigma factor Not in a subsystem 1527770.3 Rhizobium phage vB_RleM_P10VF, complete genome. protein, fig|6666666.43257.peg.57 Protein of Unknown Function Not in a subsystem 6666666.43257 Cellulophaga phage phi47:1 protein, fig|6666666.43258.peg.57 Protein of Unknown Function Not in a subsystem 6666666.43258 Cellulophaga phage phi38:2 protein, fig|666666…	FALSE	POLYMERASE
circular_pair_47	287	fig|1407493.3.peg.23 ISEhe3 orfB Not in a subsystem 1407493.3 Shigella phage SfIV, complete genome. protein, fig|194949.1.peg.149 Transposase ACLAME_Tranposases_in_phage| Transposases 194949.1 Stx2 converting bacteriophage II protein, fig|254397.2.peg.31 Transposase ACLAME_Tranposases_in_phage| Transposases 254397.2 Podoviridae Enterobacteria phage 2851 protein, fig|563769.2.peg.53 Transposase AC…	FALSE	TRANSPOSASE, ACLAME TRANPOSASE
circular_pair_47	446	fig|1407493.3.peg.23 ISEhe3 orfB Not in a subsystem 1407493.3 Shigella phage SfIV, complete genome. protein, fig|431891.2.peg.36 Transposase protein	FALSE	TRANSPOSASE
circular_pair_47	122	tail fiber Not in a subsystem 1204535.3 Clostridium phage phiMMP04, complete genome. protein, Phage tail fiber protein	FALSE	TAIL, TAIL FIBER, PHAGE TAIL FIBER, PHAGE TAIL
circular_pair_47	98	Phage tail fiber protein	FALSE	TAIL, TAIL FIBER, PHAGE TAIL FIBER, PHAGE TAIL
circular_pair_476	110	DNA polymerase part II Not in a subsystem 1235661.3 Pseudomonas phage UFV-P2, complete genome. protein, DNA polymerase part II Pseudomonas phage UFV-P2 | polymerase | part | II | Pseudomonas | phage | UFV-P2 protein	FALSE	POLYMERASE, DNA POLYMERASE
circular_pair_4764	194	fig|270673.3.peg.26 NAD/FAD-utilizing enzyme apparently involved in cell division protein	FALSE
circular_pair_4764	116	DNA packaging protein	FALSE
circular_pair_4796	1640	fig|128975.2.peg.48 Phage tail fiber ACLAME_Phage_tail| Phage_tail_ protein, fig|10710.1.peg.21 Phage tail fiber ACLAME_Phage_tail| Phage_tail_ protein, fig|1147146.3.peg.21 tail fiber J Not in a subsystem 1147146.3 Enterobacteria phage HK630, complete genome. protein, fig|1147148.3.peg.21 tail fiber Not in a subsystem 1147148.3 Enterobacteria phage HK629, complete genome. protein, fig|482822.2.p…	FALSE	TAIL, TAIL FIBER, PHAGE TAIL FIBER, PHAGE TAIL, 21 TAIL FIBER, 21 TAIL
circular_pair_4796	1640	fig|128975.2.peg.48 Phage tail fiber ACLAME_Phage_tail| Phage_tail_ protein, fig|10710.1.peg.21 Phage tail fiber ACLAME_Phage_tail| Phage_tail_ protein, fig|1147146.3.peg.21 tail fiber J Not in a subsystem 1147146.3 Enterobacteria phage HK630, complete genome. protein, fig|1147148.3.peg.21 tail fiber Not in a subsystem 1147148.3 Enterobacteria phage HK629, complete genome. protein, fig|482822.2.p…	FALSE	TAIL, TAIL FIBER, PHAGE TAIL FIBER, PHAGE TAIL, 21 TAIL FIBER, 21 TAIL
circular_pair_509	107	fig|1500713.3.peg.45 antirepressor protein	FALSE	REPRESSOR, ANTIREPRESSOR
circular_pair_554	92	fig|1527469.3.peg.74 HNH homing endonuclease Not in a subsystem 1527469.3 Bacillus phage Bobb, complete genome. protein	FALSE	ENDONUCLEASE
circular_pair_554	1259	fig|665032.2.peg.7 Phage baseplate tail tube cap protein	FALSE	TAIL, BASEPLATE, BASE, BASEPLATE TAIL TUBE, BASEPLATE TAIL, TAIL TUBE
circular_pair_554	107	DNA helicase (EC 3.6.1.- protein	FALSE	HELICASE, DNA HELICASE
circular_pair_563	107	terminase large subunit (endogenous virus protein, fig|318596.2.peg.29 Endolysin or lysozyme protein	FALSE	ENDOLYSIN, TERMINASE
circular_pair_563	239	fig|1150991.3.peg.262 dTDP-4-dehydrorhamnose reductase (EC 1.1.1.133 protein	FALSE	REDUCTASE
circular_pair_563	107	Nicotinamide-nucleotide adenylyltransferase, NadM family (EC 2.7.7.1 protein, unnamed protein, fig|318596.2.peg.29 Endolysin or lysozyme protein	FALSE	ENDOLYSIN, ADENYLYLTRANSFERASE
circular_pair_563	98	fig|6666666.43279.peg.181 Protein of Unknown Function Not in a subsystem 6666666.43279 Cellulophaga phage phi17:2 protein, fig|6666666.43266.peg.181 Protein of Unknown Function Not in a subsystem 6666666.43266 Cellulophaga phage phi4:1 protein	FALSE
circular_pair_563	140	fig|6666666.43279.peg.181 Protein of Unknown Function Not in a subsystem 6666666.43279 Cellulophaga phage phi17:2 protein	FALSE
circular_pair_575	122	Phage-related protein, phage-related protein	FALSE
circular_pair_575	155	virion structural protein, fig|6666666.73596.peg.12 virion structural protein	FALSE	STRUCTURAL PROTEIN
circular_pair_575	191	Phage terminase, large subunit protein	FALSE	TERMINASE
circular_pair_575	128	fig|910475.3.peg.27 Phage tail completion protein, fig|6666666.74584.peg.15 unnamed protein	FALSE	TAIL, PHAGE TAIL COMPLETION, PHAGE TAIL, TAIL COMPLETION
circular_pair_585	797	fig|1560313.3.peg.59 endolysin Not in a subsystem 1560313.3 Lactococcus phage WRP3, complete genome. protein, fig|1412875.3.peg.69 putative endolysin Not in a subsystem 1412875.3 Lactococcus phage phiL47, complete genome. protein, fig|388452.2.peg.73 Phage lysin, N-acetylmuramoyl-L-alanine amidase (EC 3.5.1.28 protein, fig|881953.3.peg.46 Phage lysin, N-acetylmuramoyl-L-alanine amidase (EC 3.5.1.…	FALSE	ENDOLYSIN, AMIDASE, LYSIN
circular_pair_679	92	ribonucleotide-diphosphate reductase subunit alpha Not in a subsystem 1300004.3 Alteromonas phage vB_AmaP_AD45-P1, complete genome. protein, ribonucleotide-diphosphate reductase subunit alpha Alteromonas phage vB_AmaP_AD45-P3 | reductase | subunit | alpha | Alteromonas | phage | vB_AmaP_AD45-P3 protein, ribonucleotide-diphosphate reductase subunit alpha Alteromonas phage vB_AmaP_AD45-P4 | reducta…	FALSE	REDUCTASE
circular_pair_679	167	rIIA protector from prophage-induced early lysis Not in a subsystem 645664.3 Shigella phage SP18. protein, rIIA protector from prophage-induced early lysis Not in a subsystem 700939.3 Enterobacteria phage vB_EcoM-VR7. protein, rIIA protector from prophage-induced early lysis Shigella phage SP18 | protector | from | prophage-induced | early | lysis | Shigella | phage | SP18 protein, protector from…	FALSE
circular_pair_679	101	fig|745349.3.peg.16 adhesion-like transmembrane protein	FALSE
circular_pair_679	137	fig|6666666.43266.peg.154 Protein of Unknown Function Not in a subsystem 6666666.43266 Cellulophaga phage phi4:1 protein, fig|6666666.43279.peg.157 Protein of Unknown Function Not in a subsystem 6666666.43279 Cellulophaga phage phi17:2 protein	FALSE
circular_pair_679	260	fig|1141136.3.peg.113 bifunctional nicotinamide mononucleotide adenylyltransferase/ADP-ribose pyrophosphatase Not in a subsystem 1141136.3 Cronobacter phage vB_CsaM_GAP32, complete genome. protein	FALSE	ADENYLYLTRANSFERASE, PYROPHOSPHATASE
circular_pair_679	92	Phage tail fiber ACLAME_Phage_tail Phage_tail_ protein	FALSE	TAIL, TAIL FIBER, PHAGE TAIL FIBER, PHAGE TAIL, TAIL PHAGE TAIL
circular_pair_679	104	Phage glycerophosphoryl diester phosphodiesterase (EC 3.1.4.46 protein	FALSE	PHOSPHODIESTERASE
circular_pair_717	869	fig|175950.1.peg.46 Phage antirepressor protein	FALSE	REPRESSOR, ANTIREPRESSOR
circular_pair_717	125	fig|1110702.3.peg.73 putative Hef-like homing endonuclease Not in a subsystem 1110702.3 Campylobacter phage CPX protein, fig|934027.3.peg.125 Hef168 Not in a subsystem 934027.3 Campylobacter phage NCTC12673 protein	FALSE	ENDONUCLEASE
circular_pair_738	113	fig|330396.2.peg.1 Phage terminase, small subunit ACLAME_Phage_head| Phage_packaging_machinery| T4-like_phage_core_ protein, fig|1458856.3.peg.1 putative terminase small subunit Not in a subsystem 1458856.3 Listeria phage LP-101, complete genome. protein	FALSE	TERMINASE
circular_pair_738	140	putative DNA methyltransferase Klebsiella phage vB_KpnM_KB57 | DNA | methyltransferase | Klebsiella | phage | vB_KpnM_KB57 protein	FALSE	METHYLTRANSFERASE, DNA METHYLTRANSFERASE
circular_pair_738	767	fig|12345.1.peg.17 Phage capsid scaffolding protein, fig|1128071.3.peg.16 upper collar protein, fig|977801.3.peg.41 Upper collar protein, fig|10756.2.peg.16 collar Not in a subsystem 10756.2 Bacillus phage phi29 protein, fig|10757.3.peg.15 Phage collar Phage_neck_ protein	FALSE	SCAFFOLDING PROTEIN, CAPSID, PHAGE CAPSID
circular_pair_774	302	fig|1147152.3.peg.8 minor tail protein, fig|414970.2.peg.8 Phage tail completion protein	FALSE	TAIL, MINOR TAIL PROTEIN, MINOR TAIL, TAIL PROTEIN, PHAGE TAIL COMPLETION, PHAGE TAIL, TAIL COMPLETION
circular_pair_774	164	fig|1245890.3.peg.39 putative phage lipo protein	FALSE
circular_pair_774	239	fig|1541883.3.peg.16 DNA methylase Not in a subsystem 1541883.3 Escherichia phage vB_EcoM-ep3, complete genome. protein	FALSE	METHYLASE, DNA METHYLASE
circular_pair_774	215	fig|1147152.3.peg.8 minor tail protein, fig|414970.2.peg.8 Phage tail completion protein	FALSE	TAIL, MINOR TAIL PROTEIN, MINOR TAIL, TAIL PROTEIN, PHAGE TAIL COMPLETION, PHAGE TAIL, TAIL COMPLETION
circular_pair_774	449	fig|1195068.3.peg.32 putative large terminase subunit Not in a subsystem 1195068.3 Staphylococcus phage StauST398-1, complete genome. protein, fig|1308897.3.peg.36 putative large terminase subunit Not in a subsystem 1308897.3 Staphylococcus phage StauST398-5, complete genome. protein, fig|1195086.3.peg.36 PORTAL family terminase large subunit Not in a subsystem 1195086.3 Staphylococcus phage SA13…	FALSE	PORTAL, TERMINASE
circular_pair_809	428	fig|330397.2.peg.57 Phage Holliday junction resolvase Phage_integration_and_excision| Recombination_and_repair_in_phages_and_prophages 330397.2 Siphoviridae Listeria phage B054 protein, fig|755164.3.peg.30 Phage Holliday junction resolvase Phage_integration_and_excision 755164.3 Lactobacillus phage LBR48 protein, fig|146269.2.peg.39 Phage Holliday junction resolvase Phage_integration_and_excision…	FALSE	RECOMBINATION, RESOLVASE, ENDODEOXYRIBONUCLEASE
circular_pair_809	131	minor tail subunit Not in a subsystem 1340831.3 Mycobacterium phage Dylan, complete genome. protein, minor tail protein, Phage minor tail protein	FALSE	TAIL, MINOR TAIL SUBUNIT, MINOR TAIL, TAIL SUBUNIT, MINOR TAIL PROTEIN, TAIL PROTEIN
circular_pair_853	131	major capsid protein, Phage portal protein	FALSE	MAJOR CAPSID, CAPSID, PORTAL
circular_pair_853	125	DNA-directed DNA polymerase Acinetobacter phage Petty | DNA | polymerase | Acinetobacter | phage | Petty protein, fig|1458697.3.peg.2 putative structural protein	FALSE	STRUCTURAL PROTEIN, POLYMERASE, DNA POLYMERASE
circular_pair_978	455	fig|139871.2.peg.20 Phage resolvase Phage_integration_and_excision| Recombination_and_repair_in_phages_and_prophages 139871.2 Viruses Lactobacillus johnsonii prophage Lj771 Viruses. protein, fig|12348.2.peg.49 Phage Holliday junction resolvase Phage_integration_and_excision| Recombination_and_repair_in_phages_and_prophages 12348.2 Siphoviridae Lactobacillus phage LL-H protein, fig|363555.2.peg.22…	FALSE	RECOMBINATION, RESOLVASE, ENDODEOXYRIBONUCLEASE
circular_read_1021	161	fig|1567022.3.peg.3 transposase Not in a subsystem 1567022.3 Enterobacteria phage SfMu, complete genome. protein	FALSE	TRANSPOSASE
circular_read_1021	110	terminase large subunit Polaribacter phage P12002S | large | subunit | Polaribacter | phage | P12002S protein, terminase large subunit Polaribacter phage P12002L | large | subunit | Polaribacter | phage | P12002L protein	FALSE	TERMINASE
circular_read_1021	116	fig|6666666.74412.peg.12 ferredoxin I Not in a subsystem 6666666.74412 uncultured Mediterranean phage uvMED-GF-C73-MedDCM-OCT-S33-C13 protein, fig|1493511.3.peg.237 ferredoxin Not in a subsystem 1493511.3 Synechococcus phage ACG-2014f isolate Syn7803C90, complete genome. protein	FALSE
circular_read_1021	185	major capsid protein, capsid protein, putative major capsid protein	FALSE	MAJOR CAPSID, CAPSID
circular_read_1021	95	terminase large subunit Thermus phage P2345 | large | subunit | Thermus | phage | P2345 protein, phage terminase large subunit Thermus phage P7426 | terminase | large | subunit | Thermus | phage | P7426 protein	FALSE	TERMINASE
circular_read_1021	185	putative virion structural protein	FALSE	STRUCTURAL PROTEIN
circular_read_1021	110	Phage endolysin Phage_entry_and_exit Phage_lysis_modules 6666666.3739 Mycophage Babsiella protein, Phage endolysin Phage_entry_and_exit Phage_lysis_modules 205872.1 Mycobacteriophage Che9c protein, gp26 Mycobacterium phage Babsiella | Mycobacterium | phage | Babsiella protein, gp25 Mycobacterium phage Che9c | Mycobacterium | phage | Che9c protein	FALSE	ENDOLYSIN
circular_read_1021	125	fig|984175.3.peg.18 terminase small subunit Not in a subsystem 984175.3 Cronobacter phage ENT39118, complete genome. protein	FALSE	TERMINASE
circular_read_1021	137	minor tail protein	FALSE	TAIL, MINOR TAIL PROTEIN, MINOR TAIL, TAIL PROTEIN
circular_read_1021	305	fig|6666666.73988.peg.13 putative DNA binding protein, fig|6666666.73769.peg.9 putative DNA binding protein, fig|6666666.74326.peg.6 putative DNA binding protein, fig|6666666.74322.peg.36 putative DNA binding protein, fig|6666666.74325.peg.8 putative DNA binding protein	FALSE	DNA BINDING
circular_read_1029	149	Ribonucleotide reductase of class Ia (aerobic protein, putative ribonucleoside-diphosphate reductase alpha subunit Bacillus phage BCU4 | ribonucleoside-diphosphate | reductase | alpha | subunit | Bacillus | phage | BCU4 protein, putative ribonucleoside-diphosphate reductase alpha subunit Bacillus phage BCP78 | ribonucleoside-diphosphate | reductase | alpha | subunit | Bacillus | phage | BCP78 pro…	FALSE	REDUCTASE
circular_read_1029	263	fig|1173769.3.peg.18 phage tail fiber protein	FALSE	TAIL, TAIL FIBER, PHAGE TAIL FIBER, PHAGE TAIL
circular_read_1035	1007	fig|1558467.3.peg.33 superfamily II DNA/RNA helicase Not in a subsystem 1558467.3 Vibrio phage J2, complete genome. protein, fig|1558469.3.peg.32 superfamily II DNA/RNA helicase Not in a subsystem 1558469.3 Vibrio phage QH, complete genome. protein, fig|260827.3.peg.31 Phage DNA helicase ACLAME_Phage_replication 260827.3 Vibriophage VP5 protein, fig|260372.3.peg.32 Phage DNA helicase protein	FALSE	REPLICATION, HELICASE, DNA HELICASE
circular_read_1035	740	fig|1076759.4.peg.34 SNF2-related protein, fig|1558467.3.peg.33 superfamily II DNA/RNA helicase Not in a subsystem 1558467.3 Vibrio phage J2, complete genome. protein, fig|1558469.3.peg.32 superfamily II DNA/RNA helicase Not in a subsystem 1558469.3 Vibrio phage QH, complete genome. protein, fig|260827.3.peg.31 Phage DNA helicase ACLAME_Phage_replication 260827.3 Vibriophage VP5 protein, fig|2603…	FALSE	REPLICATION, HELICASE, DNA HELICASE
circular_read_1035	368	fig|467481.2.peg.72 Phage integrase, site-specific tyrosine recombinase ACLAME_Phage_integration| Phage_integrases 467481.2 Siphoviridae Azospirillum phage Cd protein, fig|1383059.4.peg.32 integrase Not in a subsystem 1383059.4 Myobacteriophage Adzzy, complete genome. protein, fig|31757.1.peg.30 Phage integrase, site-specific tyrosine recombinase protein	FALSE	INTEGRASE, RECOMBINASE, PHAGE INTEGRASE
circular_read_1073	176	Type II, 5-methyl-cytosine DNA methyltransferase ACLAME_Phage_DNA_methyltransferase Phage_DNA_methyltransferases 242527.1 Burkholderia cepacia phage Bcep22 protein, DNA-cytosine methyltransferase (EC 2.1.1.37 protein, putative DNA methylase Burkholderia virus Bcep22 | DNA | methylase | Burkholderia | virus | Bcep22 protein, putative methylase Vibrio phage CP-T1 | methylase | Vibrio | phage | CP-T…	FALSE	METHYLTRANSFERASE, DNA METHYLTRANSFERASE, ACLAME PHAGE DNA METHYLTRANSFERASE, DNA METHYLASE, PHAGE DNA METHYLTRANSFERASE, METHYLASE
circular_read_1073	575	fig|205879.1.peg.124 Type II, 5-methyl-cytosine DNA methyltransferase protein	FALSE	METHYLTRANSFERASE, DNA METHYLTRANSFERASE
circular_read_1073	104	PF09327 domain protein	FALSE
circular_read_1073	107	fig|6666666.43268.peg.38 Protein of Unknown Function Not in a subsystem 6666666.43268 Cellulophaga phage phi13:2 protein, fig|6666666.43271.peg.35 Protein of Unknown Function Not in a subsystem 6666666.43271 Cellulophaga phage phi46:3 protein	FALSE
circular_read_1073	332	DNA-cytosine methyltransferase (EC 2.1.1.37 protein, putative DNA methylase Burkholderia virus Bcep22 | DNA | methylase | Burkholderia | virus | Bcep22 protein, putative methylase Vibrio phage CP-T1 | methylase | Vibrio | phage | CP-T1 protein, DNA-cytosine methyltransferase Vibrio phage 24 | methyltransferase | Vibrio | phage | 24 protein, putative methylase Vibrio phage vB_VchM-138 | methylase …	FALSE	METHYLTRANSFERASE, DNA METHYLASE, METHYLASE, DNA METHYLTRANSFERASE
circular_read_1073	89	Putative Type II, 5-methyl-cytosine DNA methyltransferase protein	FALSE	METHYLTRANSFERASE, DNA METHYLTRANSFERASE
circular_read_1073	113	DNA-cytosine methyltransferase (EC 2.1.1.37 protein, Type II, 5-methyl-cytosine DNA methyltransferase ACLAME_Phage_DNA_methyltransferase Phage_DNA_methyltransferases 10678.1 Enterobacteria phage P1 protein, Type II, 5-methyl-cytosine DNA methyltransferase ACLAME_Phage_DNA_methyltransferase Phage_DNA_methyltransferases 10682.2 P1-like viruses Enterobacteria phage P7 protein, putative DNA methylase…	FALSE	METHYLTRANSFERASE, DNA METHYLTRANSFERASE, ACLAME PHAGE DNA METHYLTRANSFERASE, DNA METHYLASE, PHAGE DNA METHYLTRANSFERASE, METHYLASE
circular_read_1073	686	fig|205879.1.peg.124 Type II, 5-methyl-cytosine DNA methyltransferase protein	FALSE	METHYLTRANSFERASE, DNA METHYLTRANSFERASE
circular_read_1073	179	Phage capsid scaffolding protein	FALSE	SCAFFOLDING PROTEIN, CAPSID, PHAGE CAPSID
circular_read_1073	176	Type II, 5-methyl-cytosine DNA methyltransferase ACLAME_Phage_DNA_methyltransferase Phage_DNA_methyltransferases 242527.1 Burkholderia cepacia phage Bcep22 protein, DNA-cytosine methyltransferase (EC 2.1.1.37 protein, putative DNA methylase Burkholderia virus Bcep22 | DNA | methylase | Burkholderia | virus | Bcep22 protein, putative methylase Vibrio phage CP-T1 | methylase | Vibrio | phage | CP-T…	FALSE	METHYLTRANSFERASE, DNA METHYLTRANSFERASE, ACLAME PHAGE DNA METHYLTRANSFERASE, DNA METHYLASE, PHAGE DNA METHYLTRANSFERASE, METHYLASE
circular_read_1073	155	Phage tail length tape measure protein	FALSE	TAIL, TAPE MEASURE, PHAGE TAIL LENGTH, PHAGE TAIL, TAIL LENGTH
circular_read_1073	176	dnaB-like helicase C terminal domain protein, DNA helicase (EC 3.6.1.- protein	FALSE	HELICASE, DNA HELICASE
circular_read_1073	92	flagellin domain-containing protein	FALSE
circular_read_1073	92	fig|6666666.74283.peg.36 possible endonuclease Not in a subsystem 6666666.74283 uncultured Mediterranean phage uvMED-GF-C2-MedDCM-OCT-S40-C35 protein	FALSE	ENDONUCLEASE
circular_read_1073	101	DNA binding like family protein, Single stranded DNA-binding protein, single stranded DNA-binding protein, single-stranded DNA binding protein, putative ssDNA binding protein, single-stranded DNA-binding protein, fig|1091052.3.peg.42 Single stranded DNA-binding protein, fig|1477406.3.peg.18 DNA binding like family protein, fig|1080800.4.peg.61 Single stranded DNA-binding protein, fig|926589.3.peg…	FALSE	DNA-BINDING, DNA BINDING
circular_read_1073	194	fig|1282994.3.peg.20 phage major capsid protein, fig|355246.2.peg.42 Phage tail assembly protein	FALSE	TAIL, MAJOR CAPSID, CAPSID, TAIL ASSEMBLY, PHAGE TAIL ASSEMBLY, PHAGE TAIL
circular_read_1073	173	Serine/threonine protein	FALSE
circular_read_1073	164	Ribonucleotide reductase of class Ia (aerobic protein	FALSE	REDUCTASE
circular_read_1073	242	fig|947981.3.peg.13 Phage terminase, small subunit ACLAME_Phage_head| Phage_packaging_machinery| T4-like_phage_core_ protein	FALSE	TERMINASE
circular_read_1073	170	gp10 Mycobacterium phage Cooper | Mycobacterium | phage | Cooper protein, fig|470314.2.peg.43 Phage tail assembly protein	FALSE	TAIL, TAIL ASSEMBLY, PHAGE TAIL ASSEMBLY, PHAGE TAIL
circular_read_1073	89	tapemeasure Mycobacterium phage Lumos | Mycobacterium | phage | Lumos protein, tape measure protein	FALSE	TAPEMEASURE, TAPE MEASURE
circular_read_1073	92	Phage tail length tape measure protein	FALSE	TAIL, TAPE MEASURE, PHAGE TAIL LENGTH, PHAGE TAIL, TAIL LENGTH
circular_read_1073	125	DNA primase/helicase Not in a subsystem 941058.3 Bacillus phage SP10, complete genome. protein	FALSE	PRIMASE, DNA PRIMASE, HELICASE
circular_read_1073	143	putative tail tape measure protein	FALSE	TAIL, TAPE MEASURE, PUTATIVE TAIL TAPE, PUTATIVE TAIL, TAIL TAPE
circular_read_1073	98	Phage NinC or PAPS reductase/sulfotransferase protein	FALSE	REDUCTASE, SULFOTRANSFERASE
circular_read_1073	113	Phage DNA polymerase clamp loader protein	FALSE	POLYMERASE, DNA POLYMERASE
circular_read_1073	152	tail fiber protein	FALSE	TAIL, TAIL FIBER
circular_read_1073	275	Phage tail length tape measure protein	FALSE	TAIL, TAPE MEASURE, PHAGE TAIL LENGTH, PHAGE TAIL, TAIL LENGTH
circular_read_1073	596	fig|1537091.3.peg.55 putative collagen-like protein, fig|329254.2.peg.44 Phage flagellar hook-length control protein	FALSE
circular_read_1080	1175	Phage portal protein	FALSE	PORTAL
circular_read_1080	188	fig|279281.3.peg.11 Phage head-tail joining protein	FALSE	TAIL, TAIL JOINING
circular_read_1080	89	Phage tail fiber protein	FALSE	TAIL, TAIL FIBER, PHAGE TAIL FIBER, PHAGE TAIL
circular_read_1080	392	fig|12417.1.peg.46 Phage tail fiber protein	FALSE	TAIL, TAIL FIBER, PHAGE TAIL FIBER, PHAGE TAIL
circular_read_1080	350	fig|12417.1.peg.45 Phage head-tail adapter protein	FALSE	TAIL, TAIL ADAPTER
circular_read_1080	248	fig|12417.1.peg.44 Phage DNA packaging protein	FALSE
circular_read_1080	1151	Phage major capsid protein	FALSE	MAJOR CAPSID, CAPSID
circular_read_1092	707	fig|1220714.3.peg.57 putative queuosine biosynthesis protein	FALSE
circular_read_1092	122	Non-structural protein, internal virion protein	FALSE	STRUCTURAL PROTEIN
circular_read_120	89	fig|6666666.74323.peg.6 N-acetylmuramidase/lysin Not in a subsystem 6666666.74323 uncultured Mediterranean phage uvMED-GF-C35-MedDCM-OCT-S34-C78 protein	FALSE	LYSIN, ACETYLMURAMIDASE
circular_read_120	788	Phage holin ACLAME_Phage_lysis_modules Phage_entry_and_exit Phage_lysis_modules 330399.2 Siphoviridae Listeria phage A006 protein, Hol Listeria phage A006 | Listeria | phage | A006 protein	FALSE	HOLIN
circular_read_120	131	Phage chromosome partitioning protein	FALSE
circular_read_13	239	DNA methylase Psychrobacter phage pOW20-A | methylase | Psychrobacter | phage | pOW20-A protein, fig|1503929.3.peg.67 DNA methylase Not in a subsystem 1503929.3 Aurantimonas phage AmM-1 DNA, complete sequence. protein, fig|6666666.74714.peg.16 ParB-like nuclease domain containing protein, fig|6666666.74474.peg.17 ParB-like nuclease domain containing protein, fig|6666666.74507.peg.46 plasmid parti…	FALSE	METHYLASE, DNA METHYLASE, NUCLEASE
circular_read_13	110	Ribonucleotide reductase of class Ia (aerobic protein, ribonucleotide-diphosphate reductase subunit A Synechococcus phage S-CRM01 | reductase | subunit | A | Synechococcus | phage | S-CRM01 protein	FALSE	REDUCTASE
circular_read_13	110	Ribonucleotide reductase of class Ia (aerobic protein, ribonucleotide-diphosphate reductase subunit A Synechococcus phage S-CRM01 | reductase | subunit | A | Synechococcus | phage | S-CRM01 protein	FALSE	REDUCTASE
circular_read_142	95	fig|173707.1.peg.27 Phage terminase, large subunit ACLAME_Phage_head| Phage_packaging_machinery| T4-like_phage_core_ protein, fig|198541.1.peg.36 putative terminase large subunit - phage associated ACLAME_Phage_head| Phage_packaging_machinery| T4-like_phage_core_ protein, fig|330399.2.peg.2 Phage terminase, large subunit ACLAME_Phage_head| Phage_packaging_machinery| T4-like_phage_core_ protein	FALSE	TERMINASE
circular_read_142	95	fig|173707.1.peg.27 Phage terminase, large subunit ACLAME_Phage_head| Phage_packaging_machinery| T4-like_phage_core_ protein, fig|198541.1.peg.36 putative terminase large subunit - phage associated ACLAME_Phage_head| Phage_packaging_machinery| T4-like_phage_core_ protein, fig|330399.2.peg.2 Phage terminase, large subunit ACLAME_Phage_head| Phage_packaging_machinery| T4-like_phage_core_ protein	FALSE	TERMINASE
circular_read_142	95	fig|173707.1.peg.27 Phage terminase, large subunit ACLAME_Phage_head| Phage_packaging_machinery| T4-like_phage_core_ protein, fig|198541.1.peg.36 putative terminase large subunit - phage associated ACLAME_Phage_head| Phage_packaging_machinery| T4-like_phage_core_ protein, fig|330399.2.peg.2 Phage terminase, large subunit ACLAME_Phage_head| Phage_packaging_machinery| T4-like_phage_core_ protein	FALSE	TERMINASE
circular_read_142	95	fig|173707.1.peg.27 Phage terminase, large subunit ACLAME_Phage_head| Phage_packaging_machinery| T4-like_phage_core_ protein, fig|198541.1.peg.36 putative terminase large subunit - phage associated ACLAME_Phage_head| Phage_packaging_machinery| T4-like_phage_core_ protein, fig|330399.2.peg.2 Phage terminase, large subunit ACLAME_Phage_head| Phage_packaging_machinery| T4-like_phage_core_ protein	FALSE	TERMINASE
circular_read_142	95	fig|173707.1.peg.27 Phage terminase, large subunit ACLAME_Phage_head| Phage_packaging_machinery| T4-like_phage_core_ protein, fig|198541.1.peg.36 putative terminase large subunit - phage associated ACLAME_Phage_head| Phage_packaging_machinery| T4-like_phage_core_ protein, fig|330399.2.peg.2 Phage terminase, large subunit ACLAME_Phage_head| Phage_packaging_machinery| T4-like_phage_core_ protein	FALSE	TERMINASE
circular_read_142	95	fig|173707.1.peg.27 Phage terminase, large subunit ACLAME_Phage_head| Phage_packaging_machinery| T4-like_phage_core_ protein, fig|198541.1.peg.36 putative terminase large subunit - phage associated ACLAME_Phage_head| Phage_packaging_machinery| T4-like_phage_core_ protein, fig|330399.2.peg.2 Phage terminase, large subunit ACLAME_Phage_head| Phage_packaging_machinery| T4-like_phage_core_ protein	FALSE	TERMINASE
circular_read_142	95	fig|173707.1.peg.27 Phage terminase, large subunit ACLAME_Phage_head| Phage_packaging_machinery| T4-like_phage_core_ protein, fig|198541.1.peg.36 putative terminase large subunit - phage associated ACLAME_Phage_head| Phage_packaging_machinery| T4-like_phage_core_ protein, fig|330399.2.peg.2 Phage terminase, large subunit ACLAME_Phage_head| Phage_packaging_machinery| T4-like_phage_core_ protein	FALSE	TERMINASE
circular_read_142	95	fig|173707.1.peg.27 Phage terminase, large subunit ACLAME_Phage_head| Phage_packaging_machinery| T4-like_phage_core_ protein, fig|198541.1.peg.36 putative terminase large subunit - phage associated ACLAME_Phage_head| Phage_packaging_machinery| T4-like_phage_core_ protein, fig|330399.2.peg.2 Phage terminase, large subunit ACLAME_Phage_head| Phage_packaging_machinery| T4-like_phage_core_ protein	FALSE	TERMINASE
circular_read_17	176	putative tail fiber protein, fig|1229753.4.peg.86 putative serine/threonine protein	FALSE	TAIL, TAIL FIBER, PUTATIVE TAIL FIBER, PUTATIVE TAIL
circular_read_17	377	fig|697227.5.peg.181 Phage tail fiber ACLAME_Phage_tail| Phage_tail_ protein	FALSE	TAIL, TAIL FIBER, PHAGE TAIL FIBER, PHAGE TAIL
circular_read_17	182	Phage tail length tape measure protein	FALSE	TAIL, TAPE MEASURE, PHAGE TAIL LENGTH, PHAGE TAIL, TAIL LENGTH
circular_read_198	467	fig|1124654.3.peg.6 RecT protein, fig|373126.3.peg.25 Phage exonuclease protein	FALSE	EXONUCLEASE
circular_read_198	500	fig|1414742.3.peg.52 exonuclease Not in a subsystem 1414742.3 Arthrobacter phage vB_ArS-ArV2, complete genome. protein, fig|1089114.3.peg.42 Phage exonuclease ACLAME_Phage_recombination_and_repair| Phage_integration_and_excision 1089114.3 Mycobacterium phage Avrafan protein, fig|373407.2.peg.42 Phage exonuclease ACLAME_Phage_recombination_and_repair| Phage_integration_and_excision 373407.2 Siphov…	FALSE	RECOMBINATION, EXONUCLEASE
circular_read_198	104	fig|386793.2.peg.20 Phage DNA primase/helicase protein	FALSE	PRIMASE, DNA PRIMASE, HELICASE
circular_read_198	107	virion structural protein, fig|6666666.73688.peg.39 virion structural protein	FALSE	STRUCTURAL PROTEIN
circular_read_198	134	minor tail protein, Phage tail protein, gp32 Mycobacterium phage Chah | Mycobacterium | phage | Chah protein, gp31 Mycobacterium phage PG1 | Mycobacterium | phage | PG1 protein, gp31 Mycobacterium phage Fang | Mycobacterium | phage | Fang protein, gp31 Mycobacterium phage Scoot17C | Mycobacterium | phage | Scoot17C protein, gp31 Mycobacterium phage Puhltonio | Mycobacterium | phage | Puhltonio pr…	FALSE	TAIL, MINOR TAIL PROTEIN, MINOR TAIL, TAIL PROTEIN, PHAGE TAIL PROTEIN, PHAGE TAIL
circular_read_198	95	Phage maturase Phage_Family_Inoviridae Phage_family_Leviviridae 329852.2 Levivirus Enterobacteria phage MS2 protein, Phage capsid maturation protein, assembly protein, maturation/assembly protein	FALSE	CAPSID, MATURASE, PHAGE CAPSID
circular_read_198	173	fig|504346.2.peg.71 Phage NinG rap recombination ACLAME_Phage_Nin_genes| Phage_nin_genes_-_N-independent_survival 504346.2 Siphoviridae Pseudomonas phage PAJU2 protein	FALSE	RECOMBINATION
circular_read_198	116	tapemeasure Mycobacterium phage Lumos | Mycobacterium | phage | Lumos protein, tape measure protein	FALSE	TAPEMEASURE, TAPE MEASURE
circular_read_198	89	Phage tail protein	FALSE	TAIL, PHAGE TAIL PROTEIN, PHAGE TAIL, TAIL PROTEIN
circular_read_198	257	fig|1486472.4.peg.51 excise Not in a subsystem 1486472.4 Mycobacterium phage Gaia, complete genome. protein	FALSE
circular_read_198	194	fig|1084719.3.peg.481 COG4294: UV damage repair endonuclease Not in a subsystem 1084719.3 Bacillus phage G protein	FALSE	ENDONUCLEASE
circular_read_198	116	helicase Not in a subsystem 1458863.3 Shewanella sp. phage 3/49, complete genome. protein, putative integrase/site specific recombinase Lactococcus phage phiL47 | integrase/site | specific | recombinase | Lactococcus | phage | phiL47 protein	FALSE	HELICASE, INTEGRASE, RECOMBINASE
circular_read_198	89	ribose-phosphate pyrophosphokinase Not in a subsystem 1486422.3 Listeria phage List-36, complete genome. protein, ribose-phosphate pyrophosphokinase Not in a subsystem 1486421.3 Listeria phage LMSP-25, complete genome. protein, ribose-phosphate pyrophosphokinase Not in a subsystem 1458855.3 Listeria phage LP-083-2, complete genome. protein, ribose-phosphate pyrophosphokinase Not in a subsystem 11…	FALSE	PYROPHOSPHOKINASE, DIPHOSPHOKINASE
circular_read_198	161	fig|6666666.43276.peg.10 Protein of Unknown Function Not in a subsystem 6666666.43276 Cellulophaga phage phi19:1 protein	FALSE
circular_read_198	92	ribonucleoside triphosphate reductase alpha chain Not in a subsystem 1116482.3 Pectobacterium phage phiTE, complete genome. protein, ribonucleoside triphosphate reductase alpha chain Pectobacterium phage phiTE | triphosphate | reductase | alpha | chain | Pectobacterium | phage | phiTE protein	FALSE	REDUCTASE
circular_read_198	245	fig|6666666.43277.peg.81 Protein of Unknown Function Not in a subsystem 6666666.43277 Cellulophaga phage phi19:3 protein, fig|6666666.43260.peg.91 Protein of Unknown Function Not in a subsystem 6666666.43260 Cellulophaga phage phi10:1 protein	FALSE
circular_read_198	149	Protein of Unknown Function Not in a subsystem 6666666.43272 Cellulophaga phage phi14:2 protein	FALSE
circular_read_198	92	Phage portal protein	FALSE	PORTAL
circular_read_198	116	DNA polymerase (EC 2.7.7.7 protein, DNA polymerase Bacillus virus GA1 | polymerase | Bacillus | virus | GA1 protein	FALSE	POLYMERASE, DNA POLYMERASE
circular_read_198	173	fig|445685.6.peg.196 Thymidylate synthase ThyX (EC 2.1.1.- protein	FALSE	SYNTHASE, THYMIDYLATE SYNTHASE
circular_read_198	233	fig|925984.3.peg.45 Phage exonuclease ACLAME_Phage_recombination_and_repair| Phage_integration_and_excision 925984.3 Erwinia phage phiEt88 protein, fig|343516.2.peg.37 Phage exonuclease protein	FALSE	RECOMBINATION, EXONUCLEASE
circular_read_198	161	fig|512792.2.peg.7 Phage transcriptional regulator ACLAME_Phage_regulation_of_gene_expression 512792.2 Acidianus filamentous virus 9 protein	FALSE	TRANSCRIPTIONAL REGULATOR
circular_read_198	107	gp6 Mycobacterium phage Patience | Mycobacterium | phage | Patience protein, terminase large subunit Mycobacterium phage Madruga | large | subunit | Mycobacterium | phage | Madruga protein	FALSE	TERMINASE
circular_read_198	272	fig|925984.3.peg.46 Phage exonuclease ACLAME_Phage_recombination_and_repair| Phage_integration_and_excision 925984.3 Erwinia phage phiEt88 protein, fig|6666666.3888.peg.78 WhiB-type phage transcriptional regulator Not in a subsystem 6666666.3888 Mycophage LRRHood protein, fig|1176426.3.peg.81 WhiB-type phage transcriptional regulator Not in a subsystem 1176426.3 Mycobacterium phage Ava3 protein, …	FALSE	RECOMBINATION, EXONUCLEASE, TRANSCRIPTIONAL REGULATOR, ENDONUCLEASE
circular_read_240	149	Phage tail assembly protein	FALSE	TAIL, TAIL ASSEMBLY, PHAGE TAIL ASSEMBLY, PHAGE TAIL
circular_read_240	602	COG0550: Topoisomerase IA Not in a subsystem 947842.3 Cronobacter phage ESSI-2 protein, tail sheath protein, fig|947842.3.peg.16 COG0550: Topoisomerase IA Not in a subsystem 947842.3 Cronobacter phage ESSI-2 protein, fig|393598.2.peg.28 Phage tail fiber ACLAME_Phage_tail| Phage_tail_ protein, fig|157239.1.peg.23 Phage tail fiber ACLAME_Phage_tail| Phage_tail_ protein, fig|10690.1.peg.28 Phage tai…	FALSE	TAIL, TAIL FIBER, TOPOISOMERASE, PHAGE TAIL FIBER, PHAGE TAIL, TAIL SHEATH, PHAGE TAIL PROTEIN, TAIL PROTEIN
circular_read_240	602	COG0550: Topoisomerase IA Not in a subsystem 947842.3 Cronobacter phage ESSI-2 protein, tail sheath protein, fig|947842.3.peg.16 COG0550: Topoisomerase IA Not in a subsystem 947842.3 Cronobacter phage ESSI-2 protein, fig|393598.2.peg.28 Phage tail fiber ACLAME_Phage_tail| Phage_tail_ protein, fig|157239.1.peg.23 Phage tail fiber ACLAME_Phage_tail| Phage_tail_ protein, fig|10690.1.peg.28 Phage tai…	FALSE	TAIL, TAIL FIBER, TOPOISOMERASE, PHAGE TAIL FIBER, PHAGE TAIL, TAIL SHEATH, PHAGE TAIL PROTEIN, TAIL PROTEIN
circular_read_240	458	Phage tail assembly protein	FALSE	TAIL, TAIL ASSEMBLY, PHAGE TAIL ASSEMBLY, PHAGE TAIL
circular_read_240	290	fig|335797.2.peg.41 Phage holin ACLAME_Phage_lysis_modules| Phage_entry_and_exit| Phage_lysis_modules 335797.2 unclassified Lambda-like viruses Burkholderia phage KS9 protein, fig|29252.1.peg.9 Phage holin protein	FALSE	HOLIN
circular_read_240	1523	fig|947842.3.peg.9 Phage tail protein, fig|10690.1.peg.34 Phage tail length tape measure protein	FALSE	TAIL, TAPE MEASURE, PHAGE TAIL PROTEIN, PHAGE TAIL, TAIL PROTEIN, PHAGE TAIL LENGTH, TAIL LENGTH
circular_read_240	1655	fig|947842.3.peg.9 Phage tail protein, fig|342564.2.peg.33 Phage tail protein	FALSE	TAIL, PHAGE TAIL PROTEIN, PHAGE TAIL, TAIL PROTEIN
circular_read_240	290	fig|335797.2.peg.41 Phage holin ACLAME_Phage_lysis_modules| Phage_entry_and_exit| Phage_lysis_modules 335797.2 unclassified Lambda-like viruses Burkholderia phage KS9 protein, fig|29252.1.peg.9 Phage holin protein	FALSE	HOLIN
circular_read_240	257	Phage tail assembly protein	FALSE	TAIL, TAIL ASSEMBLY, PHAGE TAIL ASSEMBLY, PHAGE TAIL
circular_read_243	155	tail protein	FALSE	TAIL, TAIL PROTEIN
circular_read_243	146	fig|6666666.74618.peg.5 complement C1q protein	FALSE
circular_read_243	458	fig|103807.1.peg.17 Phage replication protein	FALSE	REPLICATION
circular_read_264	845	DNA primase/helicase, phage-associated Phage_replication 6666666.3815 Mycophage Nova protein, DNA primase/helicase, phage-associated Phage_replication 561997.2 Siphoviridae Mycobacterium phage Butterscotch protein, DNA primase/helicase, phage-associated Phage_replication 373410.2 Siphoviridae Mycobacterium phage PBI1 protein, gp88 Mycobacterium phage Nova | Mycobacterium | phage | Nova protein, g…	FALSE	REPLICATION, PRIMASE, DNA PRIMASE, HELICASE
circular_read_264	89	Phage tail fiber ACLAME_Phage_tail Phage_tail_ protein	FALSE	TAIL, TAIL FIBER, PHAGE TAIL FIBER, PHAGE TAIL, TAIL PHAGE TAIL
circular_read_264	113	fig|10754.1.peg.24 Phage superinfection exclusion protein, fig|200913.2.peg.44 Phage superinfection exclusion protein, fig|221029.1.peg.20 Phage superinfection exclusion protein	FALSE
circular_read_264	89	Phage tail fiber ACLAME_Phage_tail Phage_tail_ protein	FALSE	TAIL, TAIL FIBER, PHAGE TAIL FIBER, PHAGE TAIL, TAIL PHAGE TAIL
circular_read_264	134	Phage tail fiber ACLAME_Phage_tail Phage_tail_ protein, tailfiber like protein	FALSE	TAIL, TAIL FIBER, PHAGE TAIL FIBER, PHAGE TAIL, TAIL PHAGE TAIL
circular_read_270	308	major capsid protein, fig|1385658.3.peg.1 major capsid protein, fig|313629.2.peg.1 Phage major capsid protein, fig|90963.1.peg.1 Phage major capsid protein, fig|105154.1.peg.1 Phage major capsid protein, fig|117575.1.peg.1 Phage major capsid protein	FALSE	MAJOR CAPSID, CAPSID
circular_read_270	179	Phage minor capsid protein, fig|117575.1.peg.2 Phage minor capsid protein, fig|105154.1.peg.4 Phage minor capsid protein, fig|225067.3.peg.4 Phage minor capsid protein, fig|90963.1.peg.3 Phage minor capsid protein, fig|313629.2.peg.4 Phage minor capsid protein	FALSE	MINOR CAPSID, CAPSID
circular_read_270	260	major tail protein, tail protein, fig|28358.2.peg.2 Phage terminase, large subunit ACLAME_Phage_head| Phage_packaging_machinery| T4-like_phage_core_ protein	FALSE	TAIL, TERMINASE, MAJOR TAIL PROTEIN, MAJOR TAIL, TAIL PROTEIN
circular_read_326	242	fig|6666666.73838.peg.4 serine/threonine protein	FALSE
circular_read_362	92	tail fiber protein, Phage baseplate tail tube cap protein	FALSE	TAIL, TAIL FIBER, BASEPLATE, BASE, BASEPLATE TAIL TUBE, BASEPLATE TAIL, TAIL TUBE
circular_read_362	89	putative lipo protein	FALSE
circular_read_372	110	DNA helicase Not in a subsystem 1486657.3 Bacillus phage CAM003, complete genome. protein, putative helicase Not in a subsystem 57477.3 Bacillus phage Bastille, complete genome. protein, DNA helicase I Not in a subsystem 1486660.3 Bacillus phage Hoody T, complete genome. protein, DNA helicase I Not in a subsystem 1486658.3 Bacillus phage Evoli, complete genome. protein, DNA helicase I Not in a su…	FALSE	HELICASE, DNA HELICASE
circular_read_372	437	fig|632112.2.peg.136 DNA helicase (EC 3.6.1.- protein	FALSE	HELICASE, DNA HELICASE
circular_read_372	275	fig|1526408.3.peg.21 DNA helicase Not in a subsystem 1526408.3 Staphylococcus phage P108, complete genome. protein, fig|1239383.3.peg.1 helicase Not in a subsystem 1239383.3 Staphylococcus phage JD007, complete genome. protein, fig|760530.4.peg.122 putative helicase Not in a subsystem 760530.4 Staphylococcus phage GH15, complete genome. protein, fig|1028375.3.peg.40 DNA helicase (EC 3.6.1.- prote…	FALSE	HELICASE, DNA HELICASE
circular_read_372	425	fig|1007127.3.peg.102 DNA helicase (EC 3.6.1.- protein	FALSE	HELICASE, DNA HELICASE
circular_read_372	287	fig|207656.3.peg.106 putative DNA helicase Not in a subsystem 207656.3 Bacillus phage phiNIT1 DNA, complete genome. protein, fig|1406785.3.peg.100 recombination helicase Not in a subsystem 1406785.3 Bacillus phage Grass, complete genome. protein, fig|1173764.3.peg.110 putative DNA helicase Not in a subsystem 1173764.3 Listeria phage LP-048, complete genome. protein, fig|1486421.3.peg.134 DNA heli…	FALSE	RECOMBINATION, HELICASE, DNA HELICASE
circular_read_372	512	fig|1173764.3.peg.110 putative DNA helicase Not in a subsystem 1173764.3 Listeria phage LP-048, complete genome. protein, fig|1486421.3.peg.134 DNA helicase Not in a subsystem 1486421.3 Listeria phage LMSP-25, complete genome. protein, fig|1168744.3.peg.102 putative UvsW helicase Not in a subsystem 1168744.3 Listeria phage vB_LmoM_AG20, complete genome. protein, fig|1173766.3.peg.130 putative DNA…	FALSE	HELICASE, DNA HELICASE
circular_read_372	305	putative helicase with intein Not in a subsystem 1041527.3 Staphylococcus phage S25-4 DNA, complete genome. protein, putative helicase with intein Not in a subsystem 1041526.3 Staphylococcus phage S25-3 DNA, complete genome. protein, helicase Not in a subsystem 1239383.3 Staphylococcus phage JD007, complete genome. protein, DNA helicase (EC 3.6.1.- protein	FALSE	HELICASE, DNA HELICASE
circular_read_372	113	gp46 recombination endonuclease subunit Acinetobacter phage Acj9 | recombination | endonuclease | subunit | Acinetobacter | phage | Acj9 protein	FALSE	RECOMBINATION, ENDONUCLEASE
circular_read_372	659	fig|632112.2.peg.136 DNA helicase (EC 3.6.1.- protein	FALSE	HELICASE, DNA HELICASE
circular_read_372	740	fig|632112.2.peg.138 DNA helicase (EC 3.6.1.- protein	FALSE	HELICASE, DNA HELICASE
circular_read_43	92	homing endonuclease Escherichia phage vB_EcoM_VR26 | endonuclease | Escherichia | phage | vB_EcoM_VR26 protein	FALSE	ENDONUCLEASE
circular_read_43	896	fig|1385658.3.peg.2 minor capsid protein, fig|225067.3.peg.4 Phage minor capsid protein, fig|105154.1.peg.4 Phage minor capsid protein, fig|90963.1.peg.3 Phage minor capsid protein, fig|117575.1.peg.2 Phage minor capsid protein	FALSE	MINOR CAPSID, CAPSID
circular_read_43	467	fig|105154.1.peg.5 Phage internal scaffolding protein	FALSE	SCAFFOLDING PROTEIN
circular_read_43	116	Phage DNA binding protein	FALSE	DNA BINDING
circular_read_43	932	fig|225067.3.peg.7 Phage DNA replication protein	FALSE	REPLICATION
circular_read_476	662	Phage integrase, site-specific tyrosine recombinase protein	FALSE	INTEGRASE, RECOMBINASE
circular_read_476	722	Phage integrase, site-specific tyrosine recombinase protein	FALSE	INTEGRASE, RECOMBINASE
circular_read_5	95	RIIA protein, RIIA protector from prophage-induced early lysis Vibrio phage nt-1 | protector | from | prophage-induced | early | lysis | Vibrio | phage | nt-1 protein	FALSE
circular_read_5	95	glycine amidinotransferase Not in a subsystem 722418.3 Campylobacter phage CPt10 protein, glycine amidinotransferase Not in a subsystem 1006972.4 Campylobacter phage vB_CcoM-IBB_35 clone Contig1 protein, putative tailspike protein	FALSE	TAIL, AMIDINOTRANSFERASE, PUTATIVE TAIL
circular_read_5	185	gene 3 protein	FALSE
circular_read_5	107	sigma-70 RNA polymerase Lactobacillus phage iA2 | RNA | polymerase | Lactobacillus | phage | iA2 protein	FALSE	POLYMERASE
circular_read_5	131	predicted exonuclease Not in a subsystem 1455076.4 Citrobacter phage CR8 complete genome. protein, T7-like phage exonuclease (EC 3.1.11.3 protein, Phage exonuclease ACLAME_Phage_recombination_and_repair Phage_integration_and_excision 344021.6 Enterobacteria phage K1F protein, predicted exonuclease Citrobacter phage CR8 | exonuclease | Citrobacter | phage | CR8 protein, gp6 Enterobacteria phage Ec…	FALSE	RECOMBINATION, EXONUCLEASE
circular_read_5	188	fig|6666666.74195.peg.12 phage protein, fig|6666666.74521.peg.10 unnamed protein	FALSE
circular_read_5	92	ATP-dependent DNA helicase UvrD/PcrA Not in a subsystem 1084719.3 Bacillus phage G protein, gp299 Bacillus virus G | Bacillus | virus | G protein	FALSE	HELICASE, DNA HELICASE
circular_read_5	167	putative DNA primase Acaryochloris phage A-HIS1 | DNA | primase | Acaryochloris | phage | A-HIS1 protein, HNH homing endonuclease Salmonella phage HB-2014 | homing | endonuclease | Salmonella | phage | HB-2014 protein	FALSE	PRIMASE, DNA PRIMASE, ENDONUCLEASE
circular_read_5	419	fig|1327036.3.peg.62 putative structural protein	FALSE	STRUCTURAL PROTEIN
circular_read_536	1988	fig|1132026.3.peg.21 Phage tail length tape measure protein	FALSE	TAIL, TAPE MEASURE, PHAGE TAIL LENGTH, PHAGE TAIL, TAIL LENGTH
circular_read_536	752	fig|6666666.74146.peg.3 phage-related minor tail protein, fig|6666666.74149.peg.15 phage-related minor tail protein, fig|6666666.74552.peg.3 phage-related minor tail protein	FALSE	TAIL, MINOR TAIL PROTEIN, MINOR TAIL, TAIL PROTEIN
circular_read_536	110	fig|6666666.43276.peg.108 Protein of Unknown Function Not in a subsystem 6666666.43276 Cellulophaga phage phi19:1 protein	FALSE
circular_read_536	92	Phage fibritin (wac protein, Wac fibritin neck whiskers protein	FALSE
circular_read_536	125	Phage-associated homing endonuclease ACLAME_Phage_ protein, homing endonuclease Enterobacteria phage T4T | endonuclease | Enterobacteria | phage | T4T protein, MobB homing endonuclease Enterobacteria phage T4 | homing | endonuclease | Enterobacteria | phage | T4 protein, homing endonuclease Enterobacteria phage RB55 | endonuclease | Enterobacteria | phage | RB55 protein, homing endonuclease Enter…	FALSE	ENDONUCLEASE
circular_read_536	101	fig|6666666.74550.peg.41 XRE family transcriptional regulator Not in a subsystem 6666666.74550 uncultured Mediterranean phage uvMED-GF-U-MedDCM-OCT-S36-C72 clone protein	FALSE	TRANSCRIPTIONAL REGULATOR
circular_read_536	95	phage tape measure protein, Phage tail length tape measure protein	FALSE	TAIL, TAPE MEASURE, PHAGE TAIL LENGTH, PHAGE TAIL, TAIL LENGTH
circular_read_536	95	transcription factor MotB Shigella phage Shf125875 | factor | MotB | Shigella | phage | Shf125875 protein, transcription factor Escherichia phage phiE142 | factor | Escherichia | phage | phiE142 protein	FALSE
circular_read_536	125	Packaging DNA stabilization protein, P28 Hamiltonella virus APSE1 | Hamiltonella | virus | APSE1 protein, DNA stabilization gp10 Bacteriophage APSE-2 | stabilization | gp10 | Bacteriophage | APSE-2 protein	FALSE
circular_read_536	119	Phage terminase, large subunit protein	FALSE	TERMINASE
circular_read_536	104	FAD/FMN-containing dehydrogenase Pseudomonas phage AAT-1 | dehydrogenase | Pseudomonas | phage | AAT-1 protein	FALSE	DEHYDROGENASE
circular_read_536	98	helicase, Snf2 family Not in a subsystem 1131315.3 Erwinia phage PEp14 protein, unnamed protein	FALSE	HELICASE
circular_read_56	89	helicase Not in a subsystem 1555202.3 Escherichia phage 121Q, complete genome. protein, DNA primase-helicase subunit Not in a subsystem 1273738.4 Escherichia phage PBECO 4, complete genome. protein	FALSE	HELICASE, DNA PRIMASE, PRIMASE
circular_read_594	353	Phage lysin, N-acetylmuramoyl-L-alanine amidase (EC 3.5.1.28 protein, endolysin Not in a subsystem 1560313.3 Lactococcus phage WRP3, complete genome. protein, putative endolysin Not in a subsystem 1412875.3 Lactococcus phage phiL47, complete genome. protein, putative endolysin Lactococcus phage 949 | endolysin | Lactococcus | phage | 949 protein, endolysin Lactococcus phage WRP3 | Lactococcus | p…	FALSE	LYSIN, AMIDASE, ENDOLYSIN
circular_read_594	194	Phage lysin, N-acetylmuramoyl-L-alanine amidase (EC 3.5.1.28 protein, endolysin Not in a subsystem 1560313.3 Lactococcus phage WRP3, complete genome. protein, putative endolysin Not in a subsystem 1412875.3 Lactococcus phage phiL47, complete genome. protein, putative endolysin Lactococcus phage 949 | endolysin | Lactococcus | phage | 949 protein, endolysin Lactococcus phage WRP3 | Lactococcus | p…	FALSE	LYSIN, AMIDASE, ENDOLYSIN
circular_read_610	302	tail assembly protein, fig|1147144.3.peg.26 tail assembly protein	FALSE	TAIL, TAIL ASSEMBLY, 26 TAIL ASSEMBLY, 26 TAIL
circular_read_610	569	fig|388452.2.peg.80 Phage Holliday junction endonuclease RuvC protein	FALSE	ENDONUCLEASE
circular_read_610	299	fig|198538.1.peg.10 Phage replication helicase ACLAME_Phage_replication 198538.1 Streptococcus pyogenes phage 315.1 protein, fig|1129145.3.peg.32 Replicative DNA helicase (EC 3.6.1.- protein, fig|1327937.4.peg.83 DnaB-like helicase Not in a subsystem 1327937.4 Mycobacterium phage Phaux, complete genome. protein, fig|6666666.3709.peg.80 Replicative DNA helicase (EC 3.6.1.- protein, fig|6666666.384…	FALSE	REPLICATION, HELICASE, DNA HELICASE
circular_read_610	92	CPXV142 protein	FALSE
circular_read_610	284	fig|190478.1.peg.35 DNA helicase (EC 3.6.1.- protein	FALSE	HELICASE, DNA HELICASE
circular_read_610	134	CpeT antenna protein, antenna protein	FALSE
circular_read_610	155	fig|6666666.74383.peg.39 iron-sulfur protein	FALSE
circular_read_610	167	fig|1414739.3.peg.50 RDD domain containing protein, fig|762660.3.peg.213 putative NUDIX hydrolase Not in a subsystem 762660.3 Acinetobacter phage Ac42. protein	FALSE	HYDROLASE
circular_read_610	248	fig|754059.3.peg.30 tail tubular protein	FALSE	TAIL, 30 TAIL TUBULAR, 30 TAIL, TAIL TUBULAR
circular_read_610	137	fig|6666666.74348.peg.9 unnamed protein, fig|6666666.74631.peg.38 unnamed protein	FALSE
circular_read_610	212	Ribonucleotide reductase of class III (anaerobic protein, NTP anaerobic reductase large subunit Aeromonas phage CC2 | anaerobic | reductase | large | subunit | Aeromonas | phage | CC2 protein	FALSE	REDUCTASE
circular_read_610	224	fig|10243.1.peg.141 CPXV138 protein	FALSE
circular_read_610	101	gp7 baseplate wedge initiator Not in a subsystem 1079998.4 Synechococcus phage S-MbCM6, complete genome. protein	FALSE	BASEPLATE, BASE
circular_read_610	98	tail fiber protein, tail protein, fig|77775.1.peg.1 Phage rIIA lysis inhibitor Phage_entry_and_exit 77775.1 Bacteriophage Felix 01 protein, fig|1555238.3.peg.1 rIIA Not in a subsystem 1555238.3 Escherichia phage vB_EcoM-VpaE1, complete genome. protein, fig|1197935.3.peg.62 rIIA Not in a subsystem 1197935.3 Enterobacteriaphage UAB_Phi87, complete genome. protein	FALSE	TAIL, TAIL FIBER, TAIL PROTEIN
circular_read_610	287	fig|329864.2.peg.1 GtrC O-antigen conversion protein	FALSE
circular_read_610	206	Phage major capsid protein	FALSE	MAJOR CAPSID, CAPSID
circular_read_610	179	fig|6666666.74588.peg.15 Predicted metal-dependent protease of the PAD1/JAB1 superfamily (COG1310 protein	FALSE	PROTEASE
circular_read_610	89	homing endonuclease Not in a subsystem 1052121.5 Enterobacteria phage Bp7, complete genome. protein, homing endonuclease Enterobacteria phage Bp7 | endonuclease | Enterobacteria | phage | Bp7 protein, DNA gyrase subunit B Cronobacter phage vB_CsaM_GAP32 | gyrase | subunit | B | Cronobacter | phage | vB_CsaM_GAP32 protein	FALSE	ENDONUCLEASE, DNA GYRASE, GYRASE
circular_read_610	101	DNA helicase Erwinia phage phiEa2809 | helicase | Erwinia | phage | phiEa2809 protein	FALSE	HELICASE, DNA HELICASE
circular_read_610	110	fig|1449437.4.peg.63 Putative antitermination Q protein	FALSE
circular_read_610	89	Phage baseplate wedge subunit protein	FALSE	BASEPLATE, BASE
circular_read_610	92	Phage baseplate wedge subunit Phage_baseplate_ protein	FALSE	BASEPLATE, BASE, PHAGE BASE
circular_read_610	107	putative DNA primase/helicase Not in a subsystem 1348912.3 Pseudomonas phage PAK_P2, complete genome. protein, putative DNA primase/helicase Not in a subsystem 1327966.3 Pseudomonas phage PAK_P4, complete genome. protein, DNA primase/helicase Not in a subsystem 1231048.3 Pseudomonas phage vB_PaeM_C2-10_Ab1 complete genome. protein, DNA primase/helicase Not in a subsystem 757342.3 Pseudomonas phag…	FALSE	PRIMASE, DNA PRIMASE, HELICASE
circular_read_610	134	fig|1493510.3.peg.171 tail fiber-like protein, fig|1493513.3.peg.168 tail fiber-like protein	FALSE	TAIL, TAIL FIBER, 171 TAIL FIBER, 171 TAIL, 168 TAIL FIBER, 168 TAIL
circular_read_610	104	fig|320837.3.peg.73 Phage DNA primase helicase protein	FALSE	PRIMASE, DNA PRIMASE, HELICASE
circular_read_662	200	fig|1113547.3.peg.22 portal protein	FALSE	PORTAL
circular_read_667	161	fig|1147149.3.peg.53 NinB protein, fig|984186.3.peg.21 putative ninB protein, fig|10742.1.peg.48 Phage NinB DNA recombination ACLAME_Phage_Nin_genes| Phage_nin_genes_-_N-independent_survival 10742.1 Enterobacteria phage HK022 protein, fig|432200.3.peg.43 NinB protein, fig|10761.1.peg.49 Phage NinB DNA recombination ACLAME_Phage_Nin_genes| Phage_nin_genes_-_N-independent_survival 10761.1 Enterobac…	FALSE	RECOMBINATION
circular_read_667	206	fig|489779.2.peg.34 Protein NinB Not in a subsystem 489779.2 Podoviridae Enterobacteria phage Min27 protein, fig|886285.3.peg.33 Protein NinB Not in a subsystem 886285.3 Stx2 converting phage vB_EcoP_24B protein, fig|10730.1.peg.33 Protein NinB CBSS-194948.1.peg.143 10730.1 Bacteriophage 933W protein, fig|254397.2.peg.28 Protein NinB Not in a subsystem 254397.2 Podoviridae Enterobacteria phage 28…	FALSE
circular_read_69	857	fig|1204538.3.peg.36 tail tubular protein, fig|1279083.3.peg.39 putative tail tubular protein, fig|1562076.3.peg.35 tail tubular protein, fig|942165.3.peg.34 Phage tail fiber / T7-like tail tubular protein	FALSE	TAIL, TAIL FIBER, 36 TAIL TUBULAR, 36 TAIL, TAIL TUBULAR, PUTATIVE TAIL TUBULAR, PUTATIVE TAIL, 35 TAIL TUBULAR, 35 TAIL, PHAGE TAIL FIBER, PHAGE TAIL, LIKE TAIL TUBULAR, LIKE TAIL
circular_read_69	110	transcriptional regulator Not in a subsystem 1414736.3 Lactobacillus phage J-1, complete genome. protein, transcriptional regulator Lactobacillus phage J-1 | regulator | Lactobacillus | phage | J-1 protein	FALSE	TRANSCRIPTIONAL REGULATOR
circular_read_69	122	fig|1477404.4.peg.56 putative thymidylate synthase Not in a subsystem 1477404.4 Dinoroseobacter phage DFL12phi1, complete genome. protein	FALSE	SYNTHASE, THYMIDYLATE SYNTHASE
circular_read_69	1256	fig|1204538.3.peg.36 tail tubular protein, fig|1279083.3.peg.39 putative tail tubular protein, fig|1562076.3.peg.35 tail tubular protein, fig|942165.3.peg.34 Phage tail fiber / T7-like tail tubular protein	FALSE	TAIL, TAIL FIBER, 36 TAIL TUBULAR, 36 TAIL, TAIL TUBULAR, PUTATIVE TAIL TUBULAR, PUTATIVE TAIL, 35 TAIL TUBULAR, 35 TAIL, PHAGE TAIL FIBER, PHAGE TAIL, LIKE TAIL TUBULAR, LIKE TAIL
circular_read_69	110	transcriptional regulator Not in a subsystem 1414736.3 Lactobacillus phage J-1, complete genome. protein, transcriptional regulator Lactobacillus phage J-1 | regulator | Lactobacillus | phage | J-1 protein	FALSE	TRANSCRIPTIONAL REGULATOR
circular_read_69	122	fig|1477404.4.peg.56 putative thymidylate synthase Not in a subsystem 1477404.4 Dinoroseobacter phage DFL12phi1, complete genome. protein	FALSE	SYNTHASE, THYMIDYLATE SYNTHASE
circular_read_734	149	exonuclease Arthrobacter phage Laroye | Arthrobacter | phage | Laroye protein	FALSE	EXONUCLEASE
circular_read_752	104	minor tail protein, conserved protein, Minor tail protein	FALSE	TAIL, MINOR TAIL PROTEIN, MINOR TAIL, TAIL PROTEIN
circular_read_752	806	fig|1340819.4.peg.33 O-methyl transferase Not in a subsystem 1340819.4 Mycobacterium phage Catdawg, complete genome. protein, fig|1340831.3.peg.32 O-methyltransferase Not in a subsystem 1340831.3 Mycobacterium phage Dylan, complete genome. protein, fig|205875.1.peg.35 Glycosyltransferase (EC 2.4.-.- protein	FALSE	TRANSFERASE, METHYLTRANSFERASE, GLYCOSYLTRANSFERASE
circular_read_762	329	minor tail protein, Phage minor tail protein	FALSE	TAIL, MINOR TAIL PROTEIN, MINOR TAIL, TAIL PROTEIN
circular_read_762	329	minor tail protein, Phage minor tail protein	FALSE	TAIL, MINOR TAIL PROTEIN, MINOR TAIL, TAIL PROTEIN
circular_read_762	578	fig|1147152.3.peg.18 host specificity protein, fig|10710.1.peg.21 Phage tail fiber ACLAME_Phage_tail| Phage_tail_ protein, fig|1147146.3.peg.21 tail fiber J Not in a subsystem 1147146.3 Enterobacteria phage HK630, complete genome. protein, fig|1147148.3.peg.21 tail fiber Not in a subsystem 1147148.3 Enterobacteria phage HK629, complete genome. protein, fig|482822.2.peg.52 Phage tail fiber ACLAME_…	FALSE	TAIL, TAIL FIBER, PHAGE TAIL FIBER, PHAGE TAIL, 21 TAIL FIBER, 21 TAIL
circular_read_762	617	fig|129862.2.peg.49 Phage tail assembly protein	FALSE	TAIL, TAIL ASSEMBLY, PHAGE TAIL ASSEMBLY, PHAGE TAIL
circular_read_762	335	fig|1141140.3.peg.36 putative tail assembly protein, fig|348137.2.peg.63 Phage tail assembly protein	FALSE	TAIL, TAIL ASSEMBLY, PUTATIVE TAIL ASSEMBLY, PUTATIVE TAIL, PHAGE TAIL ASSEMBLY, PHAGE TAIL
circular_read_762	224	Phage tail assembly protein	FALSE	TAIL, TAIL ASSEMBLY, PHAGE TAIL ASSEMBLY, PHAGE TAIL
circular_read_762	227	fig|6666666.73742.peg.11 phage-related protein, fig|129861.2.peg.8 Phage tail fiber ACLAME_Phage_tail| Phage_tail_ protein, fig|10710.1.peg.21 Phage tail fiber ACLAME_Phage_tail| Phage_tail_ protein, fig|1147146.3.peg.21 tail fiber J Not in a subsystem 1147146.3 Enterobacteria phage HK630, complete genome. protein, fig|1147148.3.peg.21 tail fiber Not in a subsystem 1147148.3 Enterobacteria phage …	FALSE	TAIL, TAIL FIBER, PHAGE TAIL FIBER, PHAGE TAIL, 21 TAIL FIBER, 21 TAIL
circular_read_762	389	host specificity protein, Phage tail fiber ACLAME_Phage_tail Phage_tail_ protein, tail fiber Not in a subsystem 1147148.3 Enterobacteria phage HK629, complete genome. protein, tail fiber J Not in a subsystem 1147146.3 Enterobacteria phage HK630, complete genome. protein, tail:host specificity protein, tail fiber Enterobacteria phage HK629 | fiber | Enterobacteria | phage | HK629 protein, tail fib…	FALSE	TAIL, TAIL FIBER, PHAGE TAIL FIBER, PHAGE TAIL, TAIL PHAGE TAIL , 21 TAIL FIBER, 21 TAIL
circular_read_768	773	Chromosome (plasmid protein	FALSE	PLASMID PROTEIN
circular_read_807	368	fig|6666666.3837.peg.98 Single-stranded DNA-binding protein, fig|6666666.3849.peg.96 Single-stranded DNA-binding protein, fig|373415.2.peg.78 Single stranded DNA-binding protein, fig|6666666.3709.peg.97 Single-stranded DNA-binding protein, fig|1430411.3.peg.102 ssDNA binding protein	FALSE	DNA-BINDING, DNA BINDING
circular_read_821	575	fig|1458714.3.peg.15 scaffolding protein, fig|1429904.3.peg.14 scaffolding protein, fig|151528.1.peg.42 putative secreted proline-rich protein, fig|1071506.3.peg.14 gp14 Not in a subsystem 1071506.3 Mycobacterium phage RidgeCB, complete genome. protein, fig|347324.2.peg.5 Prophage Clp protease-like protein	FALSE	SCAFFOLDING PROTEIN, PROTEASE
circular_read_85	437	fig|6666666.73571.peg.6 putative carbohydrate-binding protein, fig|6666666.73572.peg.45 putative carbohydrate-binding protein, fig|6666666.73573.peg.12 putative carbohydrate-binding protein, fig|6666666.73574.peg.40 putative carbohydrate-binding protein, fig|6666666.73575.peg.9 putative carbohydrate-binding protein	FALSE
circular_read_85	473	fig|6666666.73571.peg.6 putative carbohydrate-binding protein, fig|6666666.73572.peg.45 putative carbohydrate-binding protein, fig|6666666.73573.peg.12 putative carbohydrate-binding protein, fig|6666666.73574.peg.40 putative carbohydrate-binding protein, fig|6666666.73575.peg.9 putative carbohydrate-binding protein	FALSE
circular_read_862	773	fig|947980.3.peg.16 Phage tail length tape measure protein, fig|139872.2.peg.43 Phage tail length tape measure protein	FALSE	TAIL, TAPE MEASURE, PHAGE TAIL LENGTH, PHAGE TAIL, TAIL LENGTH
circular_read_862	746	Phage lysin, N-acetylmuramoyl-L-alanine amidase (EC 3.5.1.28 protein, endolysin Not in a subsystem 1560313.3 Lactococcus phage WRP3, complete genome. protein, putative endolysin Not in a subsystem 1412875.3 Lactococcus phage phiL47, complete genome. protein, gp073 (endogenous virus protein, Lysin Lactococcus phage r1t | Lactococcus | phage | r1t protein, endolysin Lactococcus phage WRP3 | Lactoco…	FALSE	LYSIN, AMIDASE, ENDOLYSIN
circular_read_862	359	fig|1262520.3.peg.25 putative holin Not in a subsystem 1262520.3 Leuconostoc phage phiLN6B, complete genome. protein, fig|1161930.3.peg.26 putative holin Not in a subsystem 1161930.3 Leuconostoc phage Lmd1, complete genome. protein, fig|1262516.3.peg.26 putative holin Not in a subsystem 1262516.3 Leuconostoc phage phiLN04, complete genome. protein, fig|1262522.3.peg.24 putative holin Not in a sub…	FALSE	HOLIN
circular_read_862	2282	fig|1453367.3.peg.10 DNA polymerase Not in a subsystem 1453367.3 Staphylococcus phage GRCS, complete genome. protein, fig|204086.1.peg.10 DNA polymerase (EC 2.7.7.7 protein, fig|204090.1.peg.10 DNA polymerase (EC 2.7.7.7 protein, fig|470865.2.peg.9 DNA polymerase (EC 2.7.7.7 protein, fig|1010615.5.peg.9 DNA polymerase (EC 2.7.7.7 protein	FALSE	POLYMERASE, DNA POLYMERASE
circular_read_862	2222	fig|204086.1.peg.10 DNA polymerase (EC 2.7.7.7 protein, fig|204090.1.peg.10 DNA polymerase (EC 2.7.7.7 protein, fig|1453367.3.peg.10 DNA polymerase Not in a subsystem 1453367.3 Staphylococcus phage GRCS, complete genome. protein, fig|1010615.5.peg.9 DNA polymerase (EC 2.7.7.7 protein, fig|470865.2.peg.9 DNA polymerase (EC 2.7.7.7 protein	FALSE	POLYMERASE, DNA POLYMERASE
circular_read_862	359	fig|1262520.3.peg.25 putative holin Not in a subsystem 1262520.3 Leuconostoc phage phiLN6B, complete genome. protein, fig|1161930.3.peg.26 putative holin Not in a subsystem 1161930.3 Leuconostoc phage Lmd1, complete genome. protein, fig|1262516.3.peg.26 putative holin Not in a subsystem 1262516.3 Leuconostoc phage phiLN04, complete genome. protein, fig|1262522.3.peg.24 putative holin Not in a sub…	FALSE	HOLIN
circular_read_862	746	Phage lysin, N-acetylmuramoyl-L-alanine amidase (EC 3.5.1.28 protein, endolysin Not in a subsystem 1560313.3 Lactococcus phage WRP3, complete genome. protein, putative endolysin Not in a subsystem 1412875.3 Lactococcus phage phiL47, complete genome. protein, gp073 (endogenous virus protein, Lysin Lactococcus phage r1t | Lactococcus | phage | r1t protein, endolysin Lactococcus phage WRP3 | Lactoco…	FALSE	LYSIN, AMIDASE, ENDOLYSIN
circular_read_862	182	fig|977801.3.peg.44 Phage tail fiber ACLAME_Phage_tail| Phage_tail_ protein, fig|1010614.4.peg.13 Phage tail fiber ACLAME_Phage_tail| Phage_tail_ protein, fig|1010615.5.peg.12 Phage tail fiber ACLAME_Phage_tail| Phage_tail_ protein, fig|1453367.3.peg.13 major tail protein, fig|470865.2.peg.12 Phage tail fiber ACLAME_Phage_tail| Phage_tail_ protein	FALSE	TAIL, TAIL FIBER, PHAGE TAIL FIBER, PHAGE TAIL, MAJOR TAIL PROTEIN, MAJOR TAIL, TAIL PROTEIN
circular_read_862	182	fig|977801.3.peg.44 Phage tail fiber ACLAME_Phage_tail| Phage_tail_ protein, fig|1010614.4.peg.13 Phage tail fiber ACLAME_Phage_tail| Phage_tail_ protein, fig|1010615.5.peg.12 Phage tail fiber ACLAME_Phage_tail| Phage_tail_ protein, fig|1453367.3.peg.13 major tail protein, fig|470865.2.peg.12 Phage tail fiber ACLAME_Phage_tail| Phage_tail_ protein	FALSE	TAIL, TAIL FIBER, PHAGE TAIL FIBER, PHAGE TAIL, MAJOR TAIL PROTEIN, MAJOR TAIL, TAIL PROTEIN
circular_read_88	164	fig|10243.1.peg.1 CPXV001 protein, fig|10243.1.peg.233 CPXV229 protein	FALSE
circular_read_88	158	fig|760732.3.peg.156 Phage baseplate wedge subunit and tail pin protein	FALSE	TAIL, BASEPLATE, BASE, AND TAIL PIN, AND TAIL, TAIL PIN
circular_read_88	116	Mitochondrial DNA-directed RNA polymerase (RPO41 protein	FALSE	POLYMERASE
circular_read_88	137	t holin lysis mediator Enterobacteria phage RB69 | holin | lysis | mediator | Enterobacteria | phage | RB69 protein, holin Shigella phage Shf125875 | Shigella | phage | Shf125875 protein	FALSE	HOLIN
circular_read_88	98	terminase large subunit Not in a subsystem 6666666.73861 uncultured Mediterranean phage uvMED-CGF-C72-MedDCM-OCT-S41-C96 protein	FALSE	TERMINASE
circular_read_88	143	internal core protein	FALSE
circular_read_88	98	generated by GeneMarkS Not in a subsystem 562742.3 Roseobacter phage RDJL Phi 1 protein	FALSE
circular_read_88	134	putative tail tubular protein, fig|445696.6.peg.134 Phage DNA polymerase clamp loader subunit Gp62 Phage_replication| Phage_transcription| Phage_transcription_NEW| T4-like_phage_core_ protein	FALSE	TAIL, REPLICATION, POLYMERASE, DNA POLYMERASE, PUTATIVE TAIL TUBULAR, PUTATIVE TAIL, TAIL TUBULAR
circular_read_88	179	phage-related protein, thymidine kinase Not in a subsystem 1527519.3 Escherichia phage Av-05, complete genome. protein, thymidine kinase Not in a subsystem 1430444.3 Escherichia phage vB_EcoM_JS09, complete genome. protein, thymidine kinase Escherichia phage Av-05 | kinase | Escherichia | phage | Av-05 protein, thymidine kinase Escherichia phage phiE142 | kinase | Escherichia | phage | phiE142 pr…	FALSE	TAIL, TAPE MEASURE, KINASE, PHAGE TAIL LENGTH, PHAGE TAIL, TAIL LENGTH
circular_read_88	98	tape measure domain (tape_meas_nterm protein	FALSE	TAPE MEASURE
circular_read_88	116	Phage capsid scaffolding protein, coat protein	FALSE	SCAFFOLDING PROTEIN, CAPSID, PHAGE CAPSID
circular_read_88	122	large terminase subunit Pseudomonas phage vB_PaeS_SCH_Ab26 | terminase | subunit | Pseudomonas | phage | vB_PaeS_SCH_Ab26 protein, large terminase subunit Stenotrophomonas phage vB_SmaS-DLP_2 | terminase | subunit | Stenotrophomonas | phage | vB_SmaS-DLP_2 protein, minor tail protein, gp26 Mycobacterium virus 244 | Mycobacterium | virus | 244 protein	FALSE	TAIL, TERMINASE, MINOR TAIL PROTEIN, MINOR TAIL, TAIL PROTEIN
circular_read_88	113	putative DNA helicase Not in a subsystem 1211640.3 Caulobacter phage CcrColossus, complete genome. protein, putative DNA helicase Caulobacter phage CcrColossus | DNA | helicase | Caulobacter | phage | CcrColossus protein	FALSE	HELICASE, DNA HELICASE
circular_read_88	341	phage tail protein	FALSE	TAIL, PHAGE TAIL PROTEIN, PHAGE TAIL, TAIL PROTEIN
circular_read_88	170	Replication protein	FALSE	REPLICATION
circular_read_88	92	RnlA RNA ligase 1 and tail fiber attachment catalyst Not in a subsystem 700939.3 Enterobacteria phage vB_EcoM-VR7. protein, RNA ligase A Escherichia phage vB_EcoM_VR7 | ligase | A | Escherichia | phage | vB_EcoM_VR7 protein, RNA ligase A Escherichia phage vB_EcoM_VR20 | ligase | A | Escherichia | phage | vB_EcoM_VR20 protein, RNA ligase A Escherichia phage vB_EcoM_VR25 | ligase | A | Escherichia …	FALSE	TAIL, TAIL FIBER, LIGASE, AND TAIL FIBER, AND TAIL
circular_read_88	95	probable transcriptional repressor Not in a subsystem 977801.3 Enterococcus phage EF62phi protein, Phage repressor ACLAME_Phage_regulation_of_gene_expression Phage_regulation_of_gene_expression 320850.3 Bacteriophage X2 protein, putative repressor Not in a subsystem 1308896.3 Staphylococcus phage StauST398-4, complete genome. protein, phage cI-like repressor Not in a subsystem 1277672.3 Staphyloc…	FALSE	REPRESSOR, PEPTIDASE, TRANSCRIPTIOL REGULATOR
circular_read_88	89	putative tape measure protein, phage tape measure protein	FALSE	TAPE MEASURE
circular_read_898	287	fig|215167.2.peg.16 Phage tail length tape measure protein	FALSE	TAIL, TAPE MEASURE, PHAGE TAIL LENGTH, PHAGE TAIL, TAIL LENGTH
circular_read_898	992	fig|330399.2.peg.5 Phage capsid scaffolding protein	FALSE	SCAFFOLDING PROTEIN, CAPSID, PHAGE CAPSID
circular_read_999	155	fig|12348.2.peg.49 Phage Holliday junction resolvase Phage_integration_and_excision| Recombination_and_repair_in_phages_and_prophages 12348.2 Siphoviridae Lactobacillus phage LL-H protein, fig|146269.2.peg.39 Phage Holliday junction resolvase Phage_integration_and_excision| Recombination_and_repair_in_phages_and_prophages 146269.2 Siphoviridae Lactobacillus phage Lc-Nu protein, fig|330397.2.peg.5…	FALSE	RECOMBINATION, RESOLVASE
circular_read_999	653	Transcriptional repressor protein	FALSE	REPRESSOR
circular_read_999	353	fig|330397.2.peg.57 Phage Holliday junction resolvase Phage_integration_and_excision| Recombination_and_repair_in_phages_and_prophages 330397.2 Siphoviridae Listeria phage B054 protein, fig|755164.3.peg.30 Phage Holliday junction resolvase Phage_integration_and_excision 755164.3 Lactobacillus phage LBR48 protein, fig|146269.2.peg.39 Phage Holliday junction resolvase Phage_integration_and_excision…	FALSE	RECOMBINATION, RESOLVASE, ENDODEOXYRIBONUCLEASE
contig_1030	329	long tail fiber proximal subunit Not in a subsystem 1141138.3 Cronobacter phage vB_CsaM_GAP161, complete genome. protein, fig|1141138.3.peg.259 long tail fiber proximal subunit Not in a subsystem 1141138.3 Cronobacter phage vB_CsaM_GAP161, complete genome. protein	FALSE	TAIL, TAIL FIBER, LONG TAIL FIBER, LONG TAIL
contig_1030	149	fig|6666666.73609.peg.49 Fibrinogen-like coiled coil protein, fig|6666666.74553.peg.43 Fibrinogen-like coiled coil protein, fig|6666666.73597.peg.11 Fibrinogen-like coiled coil protein, fig|6666666.73598.peg.48 Fibrinogen-like coiled coil protein, fig|6666666.73858.peg.2 Fibrinogen-like coiled coil protein	FALSE
contig_1030	329	long tail fiber proximal subunit Not in a subsystem 1141138.3 Cronobacter phage vB_CsaM_GAP161, complete genome. protein, fig|1141138.3.peg.259 long tail fiber proximal subunit Not in a subsystem 1141138.3 Cronobacter phage vB_CsaM_GAP161, complete genome. protein	FALSE	TAIL, TAIL FIBER, LONG TAIL FIBER, LONG TAIL
contig_1030	755	fig|1566993.3.peg.26 lysin Not in a subsystem 1566993.3 Arthrobacter phage vB_ArtM-ArV1, complete genome. protein, fig|977801.3.peg.32 endolysin Not in a subsystem 977801.3 Enterococcus phage EF62phi protein, fig|578234.2.peg.18 Phage endolysin Phage_entry_and_exit| Phage_lysis_modules 578234.2 Siphoviridae Lactobacillus phage Lv-1 protein, fig|673832.2.peg.60 Phage lysin, 1,4-beta-N-acetylmurami…	FALSE	LYSIN, ACETYLMURAMIDASE, ENDOLYSIN, PHAGE TERMINASE, BACTERIAL ENDOLYSIN, AUTOLYSIN, LIKE LYSIN
contig_1030	329	long tail fiber proximal subunit Not in a subsystem 1141138.3 Cronobacter phage vB_CsaM_GAP161, complete genome. protein, fig|1141138.3.peg.259 long tail fiber proximal subunit Not in a subsystem 1141138.3 Cronobacter phage vB_CsaM_GAP161, complete genome. protein	FALSE	TAIL, TAIL FIBER, LONG TAIL FIBER, LONG TAIL
contig_1030	251	fig|6666666.73837.peg.2 Putative DNA-binding domain Not in a subsystem 6666666.73837 uncultured Mediterranean phage uvMED-CGF-C28-MedDCM-OCT-S26-C93 protein	FALSE	DNA-BINDING
contig_1030	329	long tail fiber proximal subunit Not in a subsystem 1141138.3 Cronobacter phage vB_CsaM_GAP161, complete genome. protein, fig|1141138.3.peg.259 long tail fiber proximal subunit Not in a subsystem 1141138.3 Cronobacter phage vB_CsaM_GAP161, complete genome. protein	FALSE	TAIL, TAIL FIBER, LONG TAIL FIBER, LONG TAIL
contig_1030	755	fig|1566993.3.peg.26 lysin Not in a subsystem 1566993.3 Arthrobacter phage vB_ArtM-ArV1, complete genome. protein, fig|977801.3.peg.32 endolysin Not in a subsystem 977801.3 Enterococcus phage EF62phi protein, fig|578234.2.peg.18 Phage endolysin Phage_entry_and_exit| Phage_lysis_modules 578234.2 Siphoviridae Lactobacillus phage Lv-1 protein, fig|673832.2.peg.60 Phage lysin, 1,4-beta-N-acetylmurami…	FALSE	LYSIN, ACETYLMURAMIDASE, ENDOLYSIN, PHAGE TERMINASE, BACTERIAL ENDOLYSIN, AUTOLYSIN, LIKE LYSIN
contig_1030	329	long tail fiber proximal subunit Not in a subsystem 1141138.3 Cronobacter phage vB_CsaM_GAP161, complete genome. protein, fig|1141138.3.peg.259 long tail fiber proximal subunit Not in a subsystem 1141138.3 Cronobacter phage vB_CsaM_GAP161, complete genome. protein	FALSE	TAIL, TAIL FIBER, LONG TAIL FIBER, LONG TAIL
contig_1030	92	Fibrinogen-like coiled coil protein, phage tail tape measure protein, tape measure protein, phage-related minor tail protein, fig|6666666.73609.peg.49 Fibrinogen-like coiled coil protein, fig|6666666.73652.peg.57 Fibrinogen-like coiled coil protein, fig|6666666.74642.peg.8 Fibrinogen-like coiled coil protein, fig|6666666.74648.peg.14 Fibrinogen-like coiled coil protein, fig|6666666.74553.peg.43 F…	FALSE	TAIL, TAPE MEASURE, PHAGE TAIL TAPE, PHAGE TAIL, TAIL TAPE, MINOR TAIL PROTEIN, MINOR TAIL, TAIL PROTEIN
contig_1030	329	long tail fiber proximal subunit Not in a subsystem 1141138.3 Cronobacter phage vB_CsaM_GAP161, complete genome. protein, fig|1141138.3.peg.259 long tail fiber proximal subunit Not in a subsystem 1141138.3 Cronobacter phage vB_CsaM_GAP161, complete genome. protein	FALSE	TAIL, TAIL FIBER, LONG TAIL FIBER, LONG TAIL
contig_1030	1205	fig|977801.3.peg.32 endolysin Not in a subsystem 977801.3 Enterococcus phage EF62phi protein, fig|1566993.3.peg.26 lysin Not in a subsystem 1566993.3 Arthrobacter phage vB_ArtM-ArV1, complete genome. protein, fig|354260.3.peg.49 Phage lysin, N-acetylmuramoyl-L-alanine amidase (EC 3.5.1.28 protein, fig|578234.2.peg.18 Phage endolysin Phage_entry_and_exit| Phage_lysis_modules 578234.2 Siphoviridae …	FALSE	ENDOLYSIN, AMIDASE, LYSIN
contig_1030	170	Phage minor capsid protein, portal protein, gp10 Mycobacterium phage Cooper | Mycobacterium | phage | Cooper protein, gp8 Mycobacterium phage Stinger | Mycobacterium | phage | Stinger protein, gp8 Mycobacterium phage Nigel | Mycobacterium | phage | Nigel protein	FALSE	MINOR CAPSID, CAPSID, PORTAL
contig_1030	350	Phage tail length tape measure protein, tape measure Lactobacillus phage iLp84 | measure | Lactobacillus | phage | iLp84 protein, tail length tape-measure protein, putative phage tape measure protein, fig|198541.1.peg.50 Phage tail length tape measure protein	FALSE	TAIL, TAPE MEASURE, PHAGE TAIL LENGTH, PHAGE TAIL, TAIL LENGTH
contig_1031	194	fig|12402.1.peg.41 Phage capsid scaffolding protein	FALSE	SCAFFOLDING PROTEIN, CAPSID, PHAGE CAPSID
contig_1031	95	putative DNA polymerase Not in a subsystem 1327964.3 Pseudomonas phage PAK_P5, complete genome. protein, DNA polymerase ACLAME_Phage_replication 981431.3 Pseudomonas phage PAK_P3 protein, DNA polymerase ACLAME_Phage_replication 981430.3 Pseudomonas phage P3_CHA protein, putative DNA Polymerase Not in a subsystem 1548901.3 Pseudomonas phage vB_PaeM_PAO1_Ab03, complete genome. protein, putative DNA…	FALSE	REPLICATION, POLYMERASE, DNA POLYMERASE
contig_1031	254	prophage repressor Not in a subsystem 1147149.3 Enterobacteria phage mEp043 c-1, complete genome. protein, Phage repressor ACLAME_Phage_regulation_of_gene_expression Phage_regulation_of_gene_expression 886285.3 Stx2 converting phage vB_EcoP_24B protein, Phage repressor ACLAME_Phage_regulation_of_gene_expression Phage_regulation_of_gene_expression 379329.2 unclassified Lambda-like viruses Stx2-con…	FALSE	REPRESSOR
contig_1031	116	ATPase associated with various cellular activities, AAA_3 Not in a subsystem 331278.3 Yersinia phage phiR1-37 protein, ATPase Yersinia phage phiR1-37 | Yersinia | phage | phiR1-37 protein	FALSE	ATPASE
contig_1031	254	prophage repressor Not in a subsystem 1147149.3 Enterobacteria phage mEp043 c-1, complete genome. protein, Phage repressor ACLAME_Phage_regulation_of_gene_expression Phage_regulation_of_gene_expression 886285.3 Stx2 converting phage vB_EcoP_24B protein, Phage repressor ACLAME_Phage_regulation_of_gene_expression Phage_regulation_of_gene_expression 379329.2 unclassified Lambda-like viruses Stx2-con…	FALSE	REPRESSOR
contig_1031	110	lysozyme Enterobacteria phage phi80 | Enterobacteria | phage | phi80 protein, fig|6666666.74713.peg.42 phosphoheptose isomerase Not in a subsystem 6666666.74713 uncultured Mediterranean phage uvMED-GF-U-MedDCM-OCT-S27-C8 clone protein	FALSE	ISOMERASE
contig_1031	95	putative DNA polymerase Not in a subsystem 1327964.3 Pseudomonas phage PAK_P5, complete genome. protein, DNA polymerase ACLAME_Phage_replication 981431.3 Pseudomonas phage PAK_P3 protein, DNA polymerase ACLAME_Phage_replication 981430.3 Pseudomonas phage P3_CHA protein, putative DNA Polymerase Not in a subsystem 1548901.3 Pseudomonas phage vB_PaeM_PAO1_Ab03, complete genome. protein, putative DNA…	FALSE	REPLICATION, POLYMERASE, DNA POLYMERASE
contig_1031	89	Phage tail length tape measure protein, SbcC Not in a subsystem 1401669.3 Erwinia phage PhiEaH1, complete genome. protein, SbcC Erwinia phage PhiEaH1 | Erwinia | phage | PhiEaH1 protein	FALSE	TAIL, TAPE MEASURE, PHAGE TAIL LENGTH, PHAGE TAIL, TAIL LENGTH
contig_1031	695	fig|1235559.3.peg.18 recombination-associated protein	FALSE	RECOMBINATION
contig_1031	89	fig|273133.2.peg.37 Transposase ACLAME_Tranposases_in_phage| Transposases 273133.2 Myoviridae Pseudomonas phage EL protein	FALSE	TRANSPOSASE, ACLAME TRANPOSASE
contig_1031	218	fig|6666666.73669.peg.34 transcriptional regulator Not in a subsystem 6666666.73669 uncultured Mediterranean phage uvMED-CGR-U-MedDCM-OCT-S40-C18 protein	FALSE	TRANSCRIPTIONAL REGULATOR
contig_1032	404	antirepressor protein, putative antirepressor protein, Antirepressor ACLAME_Phage_regulation_of_gene_expression 139872.2 Lactobacillus prophage Lj928 protein, fig|1552735.3.peg.69 antirepressor protein, fig|1500734.3.peg.36 putative antirepressor protein, fig|139872.2.peg.11 Antirepressor ACLAME_Phage_regulation_of_gene_expression 139872.2 Lactobacillus prophage Lj928 protein, fig|139870.2.peg.18…	FALSE	REPRESSOR, ANTIREPRESSOR
contig_1040	287	fig|1399941.3.peg.10 cytochrome c family protein, fig|1052121.5.peg.175 aerobic NDP reductase large subunit Not in a subsystem 1052121.5 Enterobacteria phage Bp7, complete genome. protein, fig|10243.1.peg.214 CPXV210 protein, fig|1495285.3.peg.235 aerobic NDP reductase large subunit Not in a subsystem 1495285.3 Escherichia phage e11/2, complete genome. protein, fig|576790.2.peg.222 Ribonucleotide…	FALSE	REDUCTASE
contig_1040	287	fig|1399941.3.peg.10 cytochrome c family protein, fig|1052121.5.peg.175 aerobic NDP reductase large subunit Not in a subsystem 1052121.5 Enterobacteria phage Bp7, complete genome. protein, fig|10243.1.peg.214 CPXV210 protein, fig|1495285.3.peg.235 aerobic NDP reductase large subunit Not in a subsystem 1495285.3 Escherichia phage e11/2, complete genome. protein, fig|576790.2.peg.222 Ribonucleotide…	FALSE	REDUCTASE
contig_1045	383	fig|438780.3.peg.13 Phage terminase, small subunit ACLAME_Phage_head| Phage_packaging_machinery| T4-like_phage_core_ protein, fig|52979.1.peg.32 Phage terminase, small subunit ACLAME_Phage_head| Phage_packaging_machinery| T4-like_phage_core_ protein, fig|363555.2.peg.34 Phage terminase, small subunit ACLAME_Phage_head| Phage_packaging_machinery| T4-like_phage_core_ protein, fig|198543.1.peg.23 Ph…	FALSE	TERMINASE
contig_1045	845	Phage terminase, large subunit ACLAME_Phage_head Phage_packaging_machinery T4-like_phage_core_ protein, putative phage terminase large subunit B Not in a subsystem 1206110.3 Lactobacillus phage AQ113, complete genome. protein, putative terminase large subunit, PORTAL family Lactobacillus phage phi jlb1 | terminase | large | subunit, | PBSX | family | Lactobacillus | phage | phi | jlb1 protein, pu…	FALSE	PORTAL, TERMINASE
contig_1045	272	putative phage terminase large subunit Streptococcus phage phiS10 | phage | terminase | large | subunit | Streptococcus | phage | phiS10 protein, fig|1206110.3.peg.4 putative phage terminase large subunit B Not in a subsystem 1206110.3 Lactobacillus phage AQ113, complete genome. protein, fig|363555.2.peg.35 Phage terminase, large subunit ACLAME_Phage_head| Phage_packaging_machinery| T4-like_phage…	FALSE	TERMINASE
contig_1046	287	fig|1399941.3.peg.10 cytochrome c family protein, fig|1052121.5.peg.175 aerobic NDP reductase large subunit Not in a subsystem 1052121.5 Enterobacteria phage Bp7, complete genome. protein, fig|10243.1.peg.214 CPXV210 protein, fig|1495285.3.peg.235 aerobic NDP reductase large subunit Not in a subsystem 1495285.3 Escherichia phage e11/2, complete genome. protein, fig|576790.2.peg.222 Ribonucleotide…	FALSE	REDUCTASE
contig_1046	125	virion morphogenesis protein	FALSE	MORPHOGENESIS
contig_1047	95	bifunctional DNA primase/polymerase Not in a subsystem 1399941.3 Lactobacillus phage phiJB, complete genome. protein, bifunctional DNA primase/polymerase Lactobacillus phage phiJB | DNA | primase/polymerase | Lactobacillus | phage | phiJB protein, fig|1399941.3.peg.21 bifunctional DNA primase/polymerase Not in a subsystem 1399941.3 Lactobacillus phage phiJB, complete genome. protein, fig|72638.1.…	FALSE	REPLICATION, PRIMASE, DNA PRIMASE, POLYMERASE
contig_1047	683	phage terminase, small subunit Not in a subsystem 1448273.3 Streptococcus phage DCC1738, complete sequence. protein, terminase small subunit Bacillus phage phi4B1 | small | subunit | Bacillus | phage | phi4B1 protein, terminase_2 domain protein, fig|438780.3.peg.13 Phage terminase, small subunit ACLAME_Phage_head| Phage_packaging_machinery| T4-like_phage_core_ protein, fig|52979.1.peg.32 Phage te…	FALSE	TERMINASE
contig_1047	1100	phage terminase large subunit Clostridium phage phiCP26F | terminase | large | subunit | Clostridium | phage | phiCP26F protein, fig|1042124.3.peg.2 Terminase large subunit Not in a subsystem 1042124.3 Clostridium phage phi9O protein, fig|673376.3.peg.2 Terminase large subunit Not in a subsystem 673376.3 Clostridium phage CP26F protein, fig|1042122.4.peg.2 Phage terminase, large subunit ACLAME_Ph…	FALSE	TERMINASE
contig_1047	308	Phage portal protein	FALSE	PORTAL
contig_1047	401	Phage portal protein	FALSE	PORTAL
contig_1047	503	Phage terminase, small subunit ACLAME_Phage_head Phage_packaging_machinery T4-like_phage_core_ protein, putative phage terminase small subunit Lactobacillus phage KC5a | phage | terminase | small | subunit | Lactobacillus | phage | KC5a protein, putative terminase small subunit Lactobacillus phage phig1e | terminase | small | subunit | Lactobacillus | phage | phig1e protein, terminase Lactococcus…	FALSE	TERMINASE
contig_1047	503	Phage terminase, small subunit ACLAME_Phage_head Phage_packaging_machinery T4-like_phage_core_ protein, putative phage terminase small subunit Lactobacillus phage KC5a | phage | terminase | small | subunit | Lactobacillus | phage | KC5a protein, putative terminase small subunit Lactobacillus phage phig1e | terminase | small | subunit | Lactobacillus | phage | phig1e protein, terminase Lactococcus…	FALSE	TERMINASE
contig_1047	182	Phage portal protein	FALSE	PORTAL
contig_1047	755	Phage portal protein	FALSE	PORTAL
contig_1047	389	phage terminase large subunit Clostridium phage phiCP26F | terminase | large | subunit | Clostridium | phage | phiCP26F protein, phage terminase large subunit Clostridium phage phiCP13O | terminase | large | subunit | Clostridium | phage | phiCP13O protein, phage terminase large subunit Clostridium phage phiCP34O | terminase | large | subunit | Clostridium | phage | phiCP34O protein, fig|1042124.…	FALSE	TERMINASE
contig_1047	620	terminase large subunit Mannheimia phage vB_MhS_3927AP1 | large | subunit | Mannheimia | phage | vB_MhS_3927AP1 protein, terminase large subunit Mannheimia phage vB_MhS_535AP2 | large | subunit | Mannheimia | phage | vB_MhS_535AP2 protein, fig|1042124.3.peg.2 Terminase large subunit Not in a subsystem 1042124.3 Clostridium phage phi9O protein, fig|673376.3.peg.2 Terminase large subunit Not in a s…	FALSE	TERMINASE
contig_1047	170	fig|1042122.4.peg.2 Phage terminase, large subunit ACLAME_Phage_head| Phage_packaging_machinery| T4-like_phage_core_ protein, fig|1042123.3.peg.2 Terminase large subunit Not in a subsystem 1042123.3 Clostridium phage phi34O protein, fig|541865.2.peg.2 Phage terminase, large subunit ACLAME_Phage_head| Phage_packaging_machinery| T4-like_phage_core_ protein, fig|1042124.3.peg.2 Terminase large subun…	FALSE	TERMINASE
contig_1047	269	fig|52979.1.peg.32 Phage terminase, small subunit ACLAME_Phage_head| Phage_packaging_machinery| T4-like_phage_core_ protein, fig|1108070.4.peg.10 Phage terminase, small subunit ACLAME_Phage_head| Phage_packaging_machinery| T4-like_phage_core_ protein, fig|438780.3.peg.13 Phage terminase, small subunit ACLAME_Phage_head| Phage_packaging_machinery| T4-like_phage_core_ protein, fig|1225794.3.peg.1 t…	FALSE	TERMINASE
contig_1047	791	bifunctional DNA primase/polymerase Not in a subsystem 1399941.3 Lactobacillus phage phiJB, complete genome. protein, bifunctional DNA primase/polymerase Lactobacillus phage phiJB | DNA | primase/polymerase | Lactobacillus | phage | phiJB protein, fig|1399941.3.peg.21 bifunctional DNA primase/polymerase Not in a subsystem 1399941.3 Lactobacillus phage phiJB, complete genome. protein, fig|306323.3…	FALSE	REPLICATION, PRIMASE, DNA PRIMASE, POLYMERASE
contig_1047	518	fig|1399941.3.peg.18 type III restriction protein, fig|72638.1.peg.32 DNA helicase (EC 3.6.1.- protein	FALSE	RESTRICTION, HELICASE, DNA HELICASE
contig_1047	200	helicase Lactobacillus phage CL2 | Lactobacillus | phage | CL2 protein, fig|51369.1.peg.33 DNA helicase (EC 3.6.1.- protein	FALSE	HELICASE, DNA HELICASE
contig_1047	155	type III restriction protein, fig|1399941.3.peg.18 type III restriction protein, fig|198542.1.peg.12 DNA helicase (EC 3.6.1.- protein	FALSE	RESTRICTION, HELICASE, DNA HELICASE
contig_1047	95	type III restriction protein, helicase Streptococcus phage Str-PAP-1 | Streptococcus | phage | Str-PAP-1 protein, fig|1399941.3.peg.18 type III restriction protein, fig|682370.2.peg.35 DNA helicase (EC 3.6.1.- protein	FALSE	RESTRICTION, HELICASE, DNA HELICASE
contig_1047	107	putative structural protein, fig|6666666.74606.peg.3 phage tail protein	FALSE	TAIL, STRUCTURAL PROTEIN, PHAGE TAIL PROTEIN, PHAGE TAIL, TAIL PROTEIN
contig_1047	350	fig|673832.2.peg.3 Transcriptional repressor ACLAME_Phage_regulation_of_gene_expression 673832.2 Enterococcus phage phiFL1A protein, fig|673833.3.peg.3 Transcriptional repressor ACLAME_Phage_regulation_of_gene_expression 673833.3 Enterococcus phage phiFL1B protein, fig|673835.2.peg.3 Transcriptional repressor ACLAME_Phage_regulation_of_gene_expression 673835.2 Enterococcus phage phiFL2A protein, …	FALSE	REPRESSOR
contig_1047	797	fig|1560313.3.peg.59 endolysin Not in a subsystem 1560313.3 Lactococcus phage WRP3, complete genome. protein, fig|388452.2.peg.73 Phage lysin, N-acetylmuramoyl-L-alanine amidase (EC 3.5.1.28 protein, fig|1412875.3.peg.69 putative endolysin Not in a subsystem 1412875.3 Lactococcus phage phiL47, complete genome. protein, fig|881953.3.peg.46 Phage lysin, N-acetylmuramoyl-L-alanine amidase (EC 3.5.1.…	FALSE	ENDOLYSIN, AMIDASE, LYSIN
contig_1048	716	Phage terminase, large subunit ACLAME_Phage_head Phage_packaging_machinery T4-like_phage_core_ protein, putative terminase large subunit, PORTAL family Lactobacillus phage phi jlb1 | terminase | large | subunit, | PBSX | family | Lactobacillus | phage | phi | jlb1 protein, terminase large subunit Enterococcus phage phiFL1C | large | subunit | Enterococcus | phage | phiFL1C protein, terminase larg…	FALSE	PORTAL, TERMINASE
contig_1048	545	Phage terminase, large subunit ACLAME_Phage_head Phage_packaging_machinery T4-like_phage_core_ protein, putative phage terminase large subunit B Not in a subsystem 1206110.3 Lactobacillus phage AQ113, complete genome. protein, putative terminase large subunit, PORTAL family Lactobacillus phage phi jlb1 | terminase | large | subunit, | PBSX | family | Lactobacillus | phage | phi | jlb1 protein, pu…	FALSE	PORTAL, TERMINASE
contig_106	116	fig|6666666.43267.peg.72 Protein of Unknown Function Not in a subsystem 6666666.43267 Cellulophaga phage phi13:1 protein, fig|6666666.43269.peg.80 Protein of Unknown Function Not in a subsystem 6666666.43269 Cellulophaga phage phi19:2 protein, fig|6666666.43278.peg.78 Protein of Unknown Function Not in a subsystem 6666666.43278 Cellulophaga phage phiST protein	FALSE
contig_1086	440	putative tail fiber protein	FALSE	TAIL, TAIL FIBER, PUTATIVE TAIL FIBER, PUTATIVE TAIL
contig_1086	152	fig|1445729.3.peg.54 RecE like protein	FALSE
contig_1086	146	Putative phage repressor protein	FALSE	REPRESSOR
contig_1086	638	fig|101570.3.peg.55 Phage repressor protein, fig|10754.1.peg.26 Phage repressor protein, fig|1168548.3.peg.46 Phage repressor protein, fig|1147148.3.peg.46 prophage repressor Not in a subsystem 1147148.3 Enterobacteria phage HK629, complete genome. protein, fig|1147150.3.peg.40 prophage repressor Not in a subsystem 1147150.3 Enterobacteria phage mEp235, complete genome. protein	FALSE	REPRESSOR
contig_1086	638	fig|101570.3.peg.55 Phage repressor protein, fig|10754.1.peg.26 Phage repressor protein, fig|1168548.3.peg.46 Phage repressor protein, fig|1147148.3.peg.46 prophage repressor Not in a subsystem 1147148.3 Enterobacteria phage HK629, complete genome. protein, fig|1147150.3.peg.40 prophage repressor Not in a subsystem 1147150.3 Enterobacteria phage mEp235, complete genome. protein	FALSE	REPRESSOR
contig_1086	191	Putative phage repressor protein	FALSE	REPRESSOR
contig_1086	191	Putative phage repressor protein	FALSE	REPRESSOR
contig_1086	638	fig|101570.3.peg.55 Phage repressor protein, fig|10754.1.peg.26 Phage repressor protein, fig|1168548.3.peg.46 Phage repressor protein, fig|1147148.3.peg.46 prophage repressor Not in a subsystem 1147148.3 Enterobacteria phage HK629, complete genome. protein, fig|1147150.3.peg.40 prophage repressor Not in a subsystem 1147150.3 Enterobacteria phage mEp235, complete genome. protein	FALSE	REPRESSOR
contig_1086	158	putative 5'-3' exonuclease Not in a subsystem 1217810.3 Pectobacterium phage PP1, complete genome. protein, baseplate wedge subunit and tail pin Proteus phage vB_PmiM_Pm5461 | wedge | subunit | and | tail | pin | Proteus | phage | vB_PmiM_Pm5461 protein, putative 5'-3' exonuclease Pectobacterium phage PP1 | 5'-3' | exonuclease | Pectobacterium | phage | PP1 protein	FALSE	TAIL, BASEPLATE, EXONUCLEASE, AND TAIL PIN, AND TAIL, TAIL PIN, BASE
contig_1086	125	phage major capsid protein, Phage major capsid protein	FALSE	MAJOR CAPSID, CAPSID
contig_1086	134	essential recombination function protein, Erf protein, recombination protein, fig|906669.4.peg.42 Recombinational DNA repair protein, fig|1524881.3.peg.27 recombination protein, fig|539221.6.peg.57 Recombinase ACLAME_Phage_recombination_and_repair 539221.6 Enterobacteria phage CUS-3 protein, fig|1147145.3.peg.32 Erf protein, fig|1147147.3.peg.36 essential recombination function protein	FALSE	RECOMBINATION, RECOMBINASE
contig_1086	647	single-stranded DNA-binding protein, Single-stranded DNA-binding protein, Single stranded DNA-binding protein, fig|10761.1.peg.27 Single stranded DNA-binding protein, fig|1090133.4.peg.24 Single-stranded DNA-binding protein, fig|1500713.3.peg.60 single-stranded DNA-binding protein, fig|1129194.3.peg.32 Single-stranded DNA-binding protein, fig|424716.2.peg.41 Single stranded DNA-binding protein	FALSE	DNA-BINDING
contig_1086	98	Phage structural protein	FALSE	STRUCTURAL PROTEIN
contig_1086	92	DNA polymerase Escherichia phage 121Q | polymerase | Escherichia | phage | 121Q protein, DNA polymerase Escherichia phage PBECO 4 | polymerase | Escherichia | phage | PBECO | 4 protein, split DNA polymerase Aeromonas phage Aes012 | DNA | polymerase | Aeromonas | phage | Aes012 protein	FALSE	POLYMERASE, DNA POLYMERASE
contig_1086	107	putative tail fiber protein	FALSE	TAIL, TAIL FIBER, PUTATIVE TAIL FIBER, PUTATIVE TAIL
contig_1086	104	putative 5'-3' exonuclease Not in a subsystem 1217810.3 Pectobacterium phage PP1, complete genome. protein, putative 5'-3' exonuclease Pectobacterium phage PP1 | 5'-3' | exonuclease | Pectobacterium | phage | PP1 protein	FALSE	EXONUCLEASE
contig_1086	158	fig|6666666.73853.peg.3 ribonuclease Not in a subsystem 6666666.73853 uncultured Mediterranean phage uvMED-CGF-C28B-MedDCM-OCT-S28-C164 protein, fig|6666666.73854.peg.3 ribonuclease Not in a subsystem 6666666.73854 uncultured Mediterranean phage uvMED-CGF-C28B-MedDCM-OCT-S32-C177 protein	FALSE	RIBONUCLEASE
contig_1086	368	Single-stranded DNA-binding protein, Single stranded DNA-binding protein, single-stranded DNA-binding protein, gene 27 protein, fig|1129194.3.peg.32 Single-stranded DNA-binding protein, fig|1500713.3.peg.60 single-stranded DNA-binding protein, fig|10761.1.peg.27 Single stranded DNA-binding protein, fig|1090133.4.peg.24 Single-stranded DNA-binding protein, fig|424716.2.peg.41 Single stranded DNA-b…	FALSE	DNA-BINDING
contig_1091	191	Putative phage repressor protein	FALSE	REPRESSOR
contig_1091	638	fig|101570.3.peg.55 Phage repressor protein, fig|10754.1.peg.26 Phage repressor protein, fig|1168548.3.peg.46 Phage repressor protein, fig|200913.2.peg.47 Phage repressor protein, fig|1147148.3.peg.46 prophage repressor Not in a subsystem 1147148.3 Enterobacteria phage HK629, complete genome. protein	FALSE	REPRESSOR
contig_1091	89	putative 5'-3' exonuclease Not in a subsystem 1217810.3 Pectobacterium phage PP1, complete genome. protein, putative 5'-3' exonuclease Pectobacterium phage PP1 | 5'-3' | exonuclease | Pectobacterium | phage | PP1 protein	FALSE	EXONUCLEASE
contig_1091	389	putative exonuclease VIII/RecE-like protein, Phage exonuclease ACLAME_Phage_recombination_and_repair Phage_integration_and_excision 925984.3 Erwinia phage phiEt88 protein, Phage exonuclease ACLAME_Phage_recombination_and_repair Phage_integration_and_excision 658401.2 Siphoviridae Cyanophage PSS2 protein, putative exodeoxyribonuclease VIII Not in a subsystem 1141140.3 Enterobacteria phage vB_EcoS_…	FALSE	RECOMBINATION, EXONUCLEASE, EXODEOXYRIBONUCLEASE
contig_1091	251	putative exonuclease VIII/RecE-like protein, Phage exonuclease ACLAME_Phage_recombination_and_repair Phage_integration_and_excision 925984.3 Erwinia phage phiEt88 protein, putative recet Not in a subsystem 1124654.3 Escherichia phage TL-2011b protein, Phage exonuclease protein	FALSE	RECOMBINATION, EXONUCLEASE
contig_1091	938	fig|10678.1.peg.66 Phage recombination associated protein	FALSE	RECOMBINATION, RECOMBINATION ASSOCIATED PROTEIN
contig_1091	911	Type II, N4M-methylcytosine DNA methyltransferase (group beta protein, Phage Type II Adenine-specific methyltransferase (EC 2.1.1.72 protein, Adenine-specific methyltransferase (EC 2.1.1.72 protein, DNA methylase Salicola phage CGphi29 | methylase | Salicola | phage | CGphi29 protein, unnamed protein, gp79 Mycobacterium phage Taj | Mycobacterium | phage | Taj protein, adenine-specific methyltrans…	FALSE	METHYLTRANSFERASE, DNA METHYLTRANSFERASE, DNA METHYLASE, METHYLASE
contig_1091	530	Phage hydrolase of HD superfamily (COG1896 protein	FALSE	HYDROLASE
contig_1091	272	Mod Not in a subsystem 979532.3 Vibrio phage ICP1_2006_D protein, Mod Not in a subsystem 979531.3 Vibrio phage ICP1_2006_C protein, putative DNA modification methylase (N.MgoV protein, DNA (cytosine-5 protein, Type II restriction-modification system methylation subunit Not in a subsystem 948870.3 Enterobacteria phage phi92 protein, putative DNA-methyltransferase, type II restriction-modification …	FALSE	RESTRICTION, METHYLASE, METHYLTRANSFERASE
contig_1091	1301	Site-specific DNA methylase (Dcm protein, DNA methylase Cellulophaga phage phi18:2 | methylase | Cellulophaga | phage | phi18:2 protein, DNA methylase Cellulophaga phage phi18:1 | methylase | Cellulophaga | phage | phi18:1 protein, fig|1327037.3.peg.41 DNA methyltransferase Not in a subsystem 1327037.3 Croceibacter phage P2559Y, complete genome. protein, fig|6666666.74561.peg.29 Site-specific DNA…	FALSE	METHYLASE, DNA METHYLASE, DNA METHYLTRANSFERASE, METHYLTRANSFERASE
contig_1091	1046	fig|1537091.3.peg.34 putative integrase Not in a subsystem 1537091.3 Edwardsiella phage GF-2 DNA, complete sequence. protein, fig|906669.4.peg.31 Phage integrase ACLAME_Phage_integration| Phage_integrases| Phage_integration_and_excision 906669.4 Escherichia phage HK639 protein, fig|1147154.3.peg.26 integrase Not in a subsystem 1147154.3 Enterobacteria phage mEpX2, complete genome. protein, fig|11…	FALSE	INTEGRASE, PHAGE INTEGRASE
contig_1091	746	fig|254397.2.peg.71 Phage tail fiber ACLAME_Phage_tail| Phage_tail_ protein, fig|564886.2.peg.70 Phage tail fiber ACLAME_Phage_tail| Phage_tail_ protein, fig|563769.2.peg.72 Phage tail fiber ACLAME_Phage_tail| Phage_tail_ protein, fig|129862.2.peg.53 Phage tail fiber ACLAME_Phage_tail| Phage_tail_ protein, fig|1147148.3.peg.23 tail fiber protein	FALSE	TAIL, TAIL FIBER, PHAGE TAIL FIBER, PHAGE TAIL, 23 TAIL FIBER, 23 TAIL
contig_1091	3233	fig|10710.1.peg.21 Phage tail fiber ACLAME_Phage_tail| Phage_tail_ protein, fig|1147146.3.peg.21 tail fiber J Not in a subsystem 1147146.3 Enterobacteria phage HK630, complete genome. protein, fig|1147148.3.peg.21 tail fiber Not in a subsystem 1147148.3 Enterobacteria phage HK629, complete genome. protein, fig|482822.2.peg.52 Phage tail fiber ACLAME_Phage_tail| Phage_tail_ protein, fig|564886.2.p…	FALSE	TAIL, TAIL FIBER, PHAGE TAIL FIBER, PHAGE TAIL, 21 TAIL FIBER, 21 TAIL
contig_1091	620	fig|129862.2.peg.49 Phage tail assembly protein	FALSE	TAIL, TAIL ASSEMBLY, PHAGE TAIL ASSEMBLY, PHAGE TAIL
contig_1091	719	Phage tail assembly protein	FALSE	TAIL, TAIL ASSEMBLY, PHAGE TAIL ASSEMBLY, PHAGE TAIL
contig_1091	719	minor tail protein, fig|10710.1.peg.18 Phage minor tail protein	FALSE	TAIL, MINOR TAIL PROTEIN, MINOR TAIL, TAIL PROTEIN
contig_1091	3302	fig|101570.3.peg.21 Phage tail length tape measure protein	FALSE	TAIL, TAPE MEASURE, PHAGE TAIL LENGTH, PHAGE TAIL, TAIL LENGTH
contig_1092	1073	Phage replication helicase protein	FALSE	REPLICATION, HELICASE
contig_1092	1535	Phage replication helicase protein	FALSE	REPLICATION, HELICASE
contig_1092	218	fig|1147144.3.peg.47 prophage antirepressor Not in a subsystem 1147144.3 Enterobacteria phage HK225, complete genome. protein, fig|10713.3.peg.44 Cro-like transcriptional regulator Not in a subsystem 10713.3 Enterobacteria phage phi80, complete genome. protein, fig|1449437.4.peg.51 Putative repressor Not in a subsystem 1449437.4 Pseudomonas phage vB_PaeP_Tr60_Ab31. protein, fig|1429904.3.peg.73 i…	FALSE	REPRESSOR, ANTIREPRESSOR, TRANSCRIPTIONAL REGULATOR
contig_1092	698	fig|10713.3.peg.43 CI transcriptional regulator Not in a subsystem 10713.3 Enterobacteria phage phi80, complete genome. protein, fig|1147144.3.peg.46 prophage repressor Not in a subsystem 1147144.3 Enterobacteria phage HK225, complete genome. protein, fig|1449437.4.peg.50 Putative Cro/CI transcriptional regulator Not in a subsystem 1449437.4 Pseudomonas phage vB_PaeP_Tr60_Ab31. protein, fig|28070…	FALSE	REPRESSOR, TRANSCRIPTIONAL REGULATOR
contig_1092	824	putative exonuclease VIII/RecE-like protein, putative recet Not in a subsystem 1124654.3 Escherichia phage TL-2011b protein, Phage exonuclease ACLAME_Phage_recombination_and_repair Phage_integration_and_excision 925984.3 Erwinia phage phiEt88 protein, Phage exonuclease protein	FALSE	RECOMBINATION, EXONUCLEASE
contig_1092	308	fig|10682.2.peg.65 Recombination associated protein, fig|10678.1.peg.66 Phage recombination associated protein	FALSE	RECOMBINATION, RECOMBINATION ASSOCIATED PROTEIN
contig_1092	572	fig|10678.1.peg.66 Phage recombination associated protein	FALSE	RECOMBINATION, RECOMBINATION ASSOCIATED PROTEIN
contig_1096	161	fig|268746.6.peg.159 Phage heat shock protein	FALSE
contig_1096	356	Single stranded DNA-binding protein, Single-stranded DNA-binding protein, single-strand DNA binding protein, single-stranded DNA-binding protein, bacterial type single-stranded DNA-binding protein, gene 27 protein, fig|424716.2.peg.41 Single stranded DNA-binding protein, fig|10761.1.peg.27 Single stranded DNA-binding protein, fig|1090133.4.peg.24 Single-stranded DNA-binding protein, fig|1500713.3…	FALSE	DNA-BINDING, DNA BINDING
contig_1096	524	single-stranded DNA-binding protein, Single stranded DNA-binding protein, Single-stranded DNA-binding protein, gene 27 protein, fig|10761.1.peg.27 Single stranded DNA-binding protein, fig|1090133.4.peg.24 Single-stranded DNA-binding protein, fig|1129194.3.peg.32 Single-stranded DNA-binding protein, fig|1500713.3.peg.60 single-stranded DNA-binding protein, fig|10678.1.peg.15 Single stranded DNA-bi…	FALSE	DNA-BINDING
contig_1096	539	fig|1195072.3.peg.199 DNA helicase I Not in a subsystem 1195072.3 Bacillus cereus bacteriophage vB_BceM_Bc431v3, complete genome. protein, fig|584892.3.peg.109 DNA helicase I Not in a subsystem 584892.3 Bacillus phage Bcp1, complete genome. protein, fig|1129192.3.peg.205 DNA helicase I Not in a subsystem 1129192.3 Bacillus phage BCP8-2, complete genome. protein, fig|1498212.3.peg.162 putative DNA…	FALSE	HELICASE, DNA HELICASE
contig_1096	92	virion structural protein	FALSE	STRUCTURAL PROTEIN
contig_1100	1046	fig|1537091.3.peg.34 putative integrase Not in a subsystem 1537091.3 Edwardsiella phage GF-2 DNA, complete sequence. protein, fig|906669.4.peg.31 Phage integrase ACLAME_Phage_integration| Phage_integrases| Phage_integration_and_excision 906669.4 Escherichia phage HK639 protein, fig|1147154.3.peg.26 integrase Not in a subsystem 1147154.3 Enterobacteria phage mEpX2, complete genome. protein, fig|11…	FALSE	INTEGRASE, PHAGE INTEGRASE
contig_1100	1046	fig|1537091.3.peg.34 putative integrase Not in a subsystem 1537091.3 Edwardsiella phage GF-2 DNA, complete sequence. protein, fig|906669.4.peg.31 Phage integrase ACLAME_Phage_integration| Phage_integrases| Phage_integration_and_excision 906669.4 Escherichia phage HK639 protein, fig|1147154.3.peg.26 integrase Not in a subsystem 1147154.3 Enterobacteria phage mEpX2, complete genome. protein, fig|11…	FALSE	INTEGRASE, PHAGE INTEGRASE
contig_1100	1049	fig|1537091.3.peg.34 putative integrase Not in a subsystem 1537091.3 Edwardsiella phage GF-2 DNA, complete sequence. protein, fig|906669.4.peg.31 Phage integrase ACLAME_Phage_integration| Phage_integrases| Phage_integration_and_excision 906669.4 Escherichia phage HK639 protein, fig|1147154.3.peg.26 integrase Not in a subsystem 1147154.3 Enterobacteria phage mEpX2, complete genome. protein, fig|11…	FALSE	INTEGRASE, PHAGE INTEGRASE
contig_1128	473	Single-strand binding protein, single-strand DNA binding protein, Single-stranded DNA-binding protein, single-stranded DNA-binding protein, ssDNA-binding protein, single-stranded DNA-binding-like protein, fig|1541883.3.peg.1 single-strand DNA binding protein, fig|669875.3.peg.58 Single-stranded DNA-binding protein, fig|6666666.74508.peg.41 Single-strand binding protein, fig|424716.2.peg.41 Single…	FALSE	DNA-BINDING, DNA BINDING
contig_1128	302	Phage cI repressor protein	FALSE	REPRESSOR
contig_1128	209	Putative repressor Not in a subsystem 1449437.4 Pseudomonas phage vB_PaeP_Tr60_Ab31. protein, Putative repressor Pseudomonas phage vB_PaeP_Tr60_Ab31 | repressor | Pseudomonas | phage | vB_PaeP_Tr60_Ab31 protein, Cro repressor Pseudomonas phage PS-1 | repressor | Pseudomonas | phage | PS-1 protein, tail assembly protein, fig|1449437.4.peg.51 Putative repressor Not in a subsystem 1449437.4 Pseudomo…	FALSE	TAIL, TAIL ASSEMBLY, REPRESSOR
contig_1128	209	putative regulatory protein, fig|262071.2.peg.29 DNA stabilization, phage-associated Not in a subsystem 262071.2 Myoviridae Clostridium phage phiC2 protein	FALSE	PUTATIVE REGULATOR
contig_1128	134	fig|6666666.74552.peg.9 putative T4-like proximal tail fiber Not in a subsystem 6666666.74552 uncultured Mediterranean phage uvMED-GF-U-MedDCM-OCT-S37-C135 protein	FALSE	TAIL, TAIL FIBER, PROXIMAL TAIL FIBER, PROXIMAL TAIL
contig_1143	1175	Phage terminase, large subunit ACLAME_Phage_head Phage_packaging_machinery T4-like_phage_core_ protein, gp79 Burkholderia phage Bcep176 | Burkholderia | phage | Bcep176 protein, P03 Xanthomonas phage phiL7 | Xanthomonas | phage | phiL7 protein, terminase Moraxella phage Mcat7 | Moraxella | phage | Mcat7 protein, terminase Moraxella phage Mcat9 | Moraxella | phage | Mcat9 protein, fig|348137.2.peg…	FALSE	TERMINASE
contig_1143	1172	fig|6666666.73686.peg.55 DNA (cytosine-5- protein, fig|1127516.3.peg.27 DNA-cytosine methyltransferase (EC 2.1.1.37 protein, fig|10678.1.peg.67 Type II, 5-methyl-cytosine DNA methyltransferase ACLAME_Phage_DNA_methyltransferase| Phage_DNA_methyltransferases 10678.1 Enterobacteria phage P1 protein, fig|10689.3.peg.12 DNA-cytosine methyltransferase (EC 2.1.1.37 protein, fig|1127518.3.peg.12 DNA-cyt…	FALSE	METHYLTRANSFERASE, DNA METHYLTRANSFERASE, ACLAME PHAGE DNA METHYLTRANSFERASE, PHAGE DNA METHYLTRANSFERASE
contig_1143	689	fig|374526.2.peg.38 Phage major tail protein, fig|374527.2.peg.38 Phage major tail protein, fig|374529.2.peg.37 Phage major tail protein, fig|444474.2.peg.36 Phage major tail protein, fig|673832.2.peg.8 Antirepressor ACLAME_Phage_regulation_of_gene_expression 673832.2 Enterococcus phage phiFL1A protein	FALSE	TAIL, REPRESSOR, ANTIREPRESSOR, MAJOR TAIL PROTEIN, MAJOR TAIL, TAIL PROTEIN
contig_1143	242	fig|232237.1.peg.60 Phage holin ACLAME_Phage_lysis_modules| Phage_entry_and_exit| Phage_lysis_modules 232237.1 Xanthomonas oryzae bacteriophage Xp10 protein	FALSE	HOLIN
contig_1143	341	fig|6666666.74489.peg.13 protein	FALSE
contig_1143	107	conserved phage-related protein	FALSE
contig_1143	692	gp09 Burkholderia virus Bcep43 | Burkholderia | virus | Bcep43 protein, BcepNY3gp08 Burkholderia virus BcepNY3 | Burkholderia | virus | BcepNY3 protein, fig|6666666.73856.peg.8 peptidase M15 Not in a subsystem 6666666.73856 uncultured Mediterranean phage uvMED-CGF-C42-MedDCM-OCT-S37-C124 protein	FALSE	PEPTIDASE
contig_1143	371	fig|538398.2.peg.51 Phage DNA binding protein	FALSE	DNA BINDING
contig_1143	371	fig|538398.2.peg.51 Phage DNA binding protein	FALSE	DNA BINDING
contig_1143	692	gp09 Burkholderia virus Bcep43 | Burkholderia | virus | Bcep43 protein, BcepNY3gp08 Burkholderia virus BcepNY3 | Burkholderia | virus | BcepNY3 protein, fig|6666666.73856.peg.8 peptidase M15 Not in a subsystem 6666666.73856 uncultured Mediterranean phage uvMED-CGF-C42-MedDCM-OCT-S37-C124 protein	FALSE	PEPTIDASE
contig_1143	692	gp09 Burkholderia virus Bcep43 | Burkholderia | virus | Bcep43 protein, BcepNY3gp08 Burkholderia virus BcepNY3 | Burkholderia | virus | BcepNY3 protein, fig|6666666.73856.peg.8 peptidase M15 Not in a subsystem 6666666.73856 uncultured Mediterranean phage uvMED-CGF-C42-MedDCM-OCT-S37-C124 protein	FALSE	PEPTIDASE
contig_1143	371	fig|538398.2.peg.51 Phage DNA binding protein	FALSE	DNA BINDING
contig_1143	386	fig|511969.2.peg.10 Phage major spike protein	FALSE	MAJOR SPIKE
contig_1143	386	fig|511969.2.peg.10 Phage major spike protein	FALSE	MAJOR SPIKE
contig_1143	386	fig|511969.2.peg.10 Phage major spike protein	FALSE	MAJOR SPIKE
contig_1146	137	fig|359962.2.peg.14 Phage tail fiber protein	FALSE	TAIL, TAIL FIBER, PHAGE TAIL FIBER, PHAGE TAIL
contig_1146	209	fig|6666666.43266.peg.9 Protein of Unknown Function Not in a subsystem 6666666.43266 Cellulophaga phage phi4:1 protein, fig|6666666.43279.peg.9 Protein of Unknown Function Not in a subsystem 6666666.43279 Cellulophaga phage phi17:2 protein, fig|198110.2.peg.460 Ribonucleotide reductase of class Ia (aerobic protein	FALSE	REDUCTASE
contig_1146	443	fig|432201.3.peg.50 NinB protein, fig|432200.3.peg.43 NinB protein, fig|1147154.3.peg.50 NinB protein, fig|221029.1.peg.30 Phage NinB DNA recombination ACLAME_Phage_Nin_genes| Phage_nin_genes_-_N-independent_survival 221029.1 Salmonella typhimurium bacteriophage ST104 protein, fig|539221.6.peg.41 Phage NinB DNA recombination ACLAME_Phage_Nin_genes| Phage_nin_genes_-_N-independent_survival 539221.…	FALSE	RECOMBINATION
contig_1146	473	single-strand DNA binding protein, Single-stranded DNA-binding protein, Single-strand binding protein, single-stranded DNA-binding protein, ssDNA-binding protein, single-stranded DNA-binding-like protein, fig|1541883.3.peg.1 single-strand DNA binding protein, fig|669875.3.peg.58 Single-stranded DNA-binding protein, fig|6666666.74508.peg.41 Single-strand binding protein, fig|1500713.3.peg.60 singl…	FALSE	DNA-BINDING, DNA BINDING
contig_1146	119	Possible translation initiation factor Not in a subsystem 322855.3 Xanthomonas campestris pv. pelargonii phage Xp15 protein, fig|322855.3.peg.56 Possible translation initiation factor Not in a subsystem 322855.3 Xanthomonas campestris pv. pelargonii phage Xp15 protein	FALSE
contig_1146	473	Single-strand binding protein, single-strand DNA binding protein, Single-stranded DNA-binding protein, single-stranded DNA-binding protein, ssDNA-binding protein, single-stranded DNA-binding-like protein, fig|1541883.3.peg.1 single-strand DNA binding protein, fig|669875.3.peg.58 Single-stranded DNA-binding protein, fig|6666666.74508.peg.41 Single-strand binding protein, fig|424716.2.peg.41 Single…	FALSE	DNA-BINDING, DNA BINDING
contig_1146	443	fig|432201.3.peg.50 NinB protein, fig|432200.3.peg.43 NinB protein, fig|1147154.3.peg.50 NinB protein, fig|221029.1.peg.30 Phage NinB DNA recombination ACLAME_Phage_Nin_genes| Phage_nin_genes_-_N-independent_survival 221029.1 Salmonella typhimurium bacteriophage ST104 protein, fig|539221.6.peg.41 Phage NinB DNA recombination ACLAME_Phage_Nin_genes| Phage_nin_genes_-_N-independent_survival 539221.…	FALSE	RECOMBINATION
contig_1146	947	fig|1131316.3.peg.34 Phage integrase ACLAME_Phage_integration| Phage_integrases| Phage_integration_and_excision 1131316.3 Rhodobacter phage RcapNL protein, fig|467481.2.peg.72 Phage integrase, site-specific tyrosine recombinase ACLAME_Phage_integration| Phage_integrases 467481.2 Siphoviridae Azospirillum phage Cd protein, fig|466051.2.peg.5 Phage integrase, site-specific tyrosine recombinase ACLA…	FALSE	INTEGRASE, PHAGE INTEGRASE, RECOMBINASE
contig_1146	137	Phage terminase, large subunit ACLAME_Phage_head Phage_packaging_machinery T4-like_phage_core_ protein, phage terminase ATPase subunit Not in a subsystem 1182515.3 Mannheimia phage vB_MhM_1152AP, complete genome. protein, Phage terminase, ATPase subunit CBSS-Phage_terminase_neighborhood 376820.3 Bacteriophage phi-MhaA1-PHL101 protein, terminase ATPase subunit Mannheimia phage phiMhaA1-PHL101 | AT…	FALSE	TERMINASE, ATPASE, PHAGE TERMINASE
contig_1146	89	rIIA protein	FALSE
contig_1146	134	fig|1204517.3.peg.65 bacteriophage lysis protein	FALSE
contig_1146	248	Phage lysin, N-acetylmuramoyl-L-alanine amidase (EC 3.5.1.28 protein, putative endolysin Lactococcus phage 949 | endolysin | Lactococcus | phage | 949 protein, fig|1432658.3.peg.42 lysin Not in a subsystem 1432658.3 Enterococcus phage IME-EF4, complete genome. protein, fig|43685.1.peg.49 Phage lysin, N-acetylmuramoyl-L-alanine amidase (EC 3.5.1.28 protein, fig|1560313.3.peg.59 endolysin Not in a …	FALSE	LYSIN, AMIDASE, ENDOLYSIN
contig_1146	299	fig|43685.1.peg.49 Phage lysin, N-acetylmuramoyl-L-alanine amidase (EC 3.5.1.28 protein, fig|51369.1.peg.18 Phage lysin, N-acetylmuramoyl-L-alanine amidase (EC 3.5.1.28 protein, fig|1560313.3.peg.59 endolysin Not in a subsystem 1560313.3 Lactococcus phage WRP3, complete genome. protein, fig|1412875.3.peg.69 putative endolysin Not in a subsystem 1412875.3 Lactococcus phage phiL47, complete genome.…	FALSE	LYSIN, AMIDASE, ENDOLYSIN
contig_1146	110	fig|6666666.74608.peg.6 phage putative head morphogenesis protein	FALSE	MORPHOGENESIS
contig_1146	308	tapemeasure Not in a subsystem 1429903.3 Mycobacterium phage Bernardo, complete genome. protein, Phage tail length tape measure protein	FALSE	TAIL, TAPEMEASURE, TAPE MEASURE, PHAGE TAIL LENGTH, PHAGE TAIL, TAIL LENGTH
contig_1146	89	minor tail protein, Phage minor tail protein	FALSE	TAIL, MINOR TAIL PROTEIN, MINOR TAIL, TAIL PROTEIN
contig_1146	545	fig|43685.1.peg.49 Phage lysin, N-acetylmuramoyl-L-alanine amidase (EC 3.5.1.28 protein, fig|1560313.3.peg.59 endolysin Not in a subsystem 1560313.3 Lactococcus phage WRP3, complete genome. protein, fig|881953.3.peg.46 Phage lysin, N-acetylmuramoyl-L-alanine amidase (EC 3.5.1.28 protein, fig|1412875.3.peg.69 putative endolysin Not in a subsystem 1412875.3 Lactococcus phage phiL47, complete genome…	FALSE	LYSIN, AMIDASE, ENDOLYSIN
contig_1146	95	fig|1204514.3.peg.8 Phage recombination protein	FALSE	RECOMBINATION
contig_1146	1151	fig|1399941.3.peg.12 integrase Not in a subsystem 1399941.3 Lactobacillus phage phiJB, complete genome. protein, fig|139872.2.peg.1 prophage Lp3 protein, fig|139870.2.peg.1 Phage integrase, site-specific tyrosine recombinase ACLAME_Phage_integration| Phage_integrases 139870.2 Lactobacillus prophage Lj965 protein, fig|198543.1.peg.1 Phage integrase, site-specific tyrosine recombinase ACLAME_Phage_…	FALSE	INTEGRASE, RECOMBINASE, PHAGE INTEGRASE
contig_1146	188	fig|490913.2.peg.37 Phage thioredoxin Phage_DNA_synthesis_NEW| T4-like_non-cyanophage_core_ protein, fig|490912.2.peg.40 Phage thioredoxin Phage_DNA_synthesis_NEW| T4-like_non-cyanophage_core_ protein	FALSE
contig_1146	122	A1 protein	FALSE
contig_1146	731	putative transcriptional regulator Not in a subsystem 1206110.3 Lactobacillus phage AQ113, complete genome. protein, Putative transcriptional repressor protein	FALSE	REPRESSOR, TRANSCRIPTIONAL REGULATOR
contig_1146	1385	type III restriction protein, fig|1399941.3.peg.18 type III restriction protein, fig|85154.1.peg.10 DNA helicase (EC 3.6.1.- protein	FALSE	RESTRICTION, HELICASE, DNA HELICASE
contig_1146	272	DNA helicase (EC 3.6.1.- protein	FALSE	HELICASE, DNA HELICASE
contig_1146	998	type III restriction protein, fig|1399941.3.peg.18 type III restriction protein, fig|85154.1.peg.10 DNA helicase (EC 3.6.1.- protein	FALSE	RESTRICTION, HELICASE, DNA HELICASE
contig_1147	341	fig|6666666.74489.peg.13 protein	FALSE
contig_1147	206	fig|232237.1.peg.60 Phage holin ACLAME_Phage_lysis_modules| Phage_entry_and_exit| Phage_lysis_modules 232237.1 Xanthomonas oryzae bacteriophage Xp10 protein	FALSE	HOLIN
contig_1147	206	fig|232237.1.peg.60 Phage holin ACLAME_Phage_lysis_modules| Phage_entry_and_exit| Phage_lysis_modules 232237.1 Xanthomonas oryzae bacteriophage Xp10 protein	FALSE	HOLIN
contig_1147	341	fig|6666666.74489.peg.13 protein	FALSE
contig_1147	473	Single-strand binding protein, single-strand DNA binding protein, Single-stranded DNA-binding protein, single-stranded DNA-binding protein, ssDNA-binding protein, single-stranded DNA-binding-like protein, fig|1541883.3.peg.1 single-strand DNA binding protein, fig|669875.3.peg.58 Single-stranded DNA-binding protein, fig|6666666.74508.peg.41 Single-strand binding protein, fig|424716.2.peg.41 Single…	FALSE	DNA-BINDING, DNA BINDING
contig_1147	407	fig|432201.3.peg.50 NinB protein, fig|432200.3.peg.43 NinB protein, fig|1147154.3.peg.50 NinB protein, fig|221029.1.peg.30 Phage NinB DNA recombination ACLAME_Phage_Nin_genes| Phage_nin_genes_-_N-independent_survival 221029.1 Salmonella typhimurium bacteriophage ST104 protein, fig|539221.6.peg.41 Phage NinB DNA recombination ACLAME_Phage_Nin_genes| Phage_nin_genes_-_N-independent_survival 539221.…	FALSE	RECOMBINATION
contig_1147	386	restriction endonuclease-like Paracoccus phage Shpa | endonuclease-like | Paracoccus | phage | Shpa protein, fig|55884.1.peg.53 Phage holin ACLAME_Phage_lysis_modules| Phage_entry_and_exit| Phage_lysis_modules 55884.1 Shigella flexneri bacteriophage V protein, fig|10732.3.peg.1 putative HNH endonuclease Not in a subsystem 10732.3 Streptomyces phage R4, complete genome. protein, fig|1129146.3.peg.…	FALSE	HOLIN, RESTRICTION, ENDONUCLEASE, DNASE
contig_1147	1118	fig|1537091.3.peg.55 putative collagen-like protein	FALSE
contig_1147	194	fig|1204535.3.peg.10 tail sheath Not in a subsystem 1204535.3 Clostridium phage phiMMP04, complete genome. protein, fig|372457.2.peg.10 Phage tail assembly CBSS-Phage_terminase_neighborhood| Phage_tail_ protein	FALSE	TAIL, TAIL ASSEMBLY, PHAGE TERMINASE, 10 TAIL SHEATH, 10 TAIL, TAIL SHEATH, PHAGE TAIL ASSEMBLY, PHAGE TAIL
contig_1147	1019	fig|467481.2.peg.72 Phage integrase, site-specific tyrosine recombinase ACLAME_Phage_integration| Phage_integrases 467481.2 Siphoviridae Azospirillum phage Cd protein, fig|1131316.3.peg.34 Phage integrase ACLAME_Phage_integration| Phage_integrases| Phage_integration_and_excision 1131316.3 Rhodobacter phage RcapNL protein, fig|466051.2.peg.5 Phage integrase, site-specific tyrosine recombinase ACLA…	FALSE	INTEGRASE, RECOMBINASE, PHAGE INTEGRASE
contig_1156	1106	Phage large terminase small subunit Not in a subsystem 1247.120 Oenococcus phage phiS13, complete genome. protein, Phage terminase large subunit Not in a subsystem 1247.121 Oenococcus phage phiS11, complete genome. protein, terminase large subunit Not in a subsystem 1247.119 Oenococcus phage phi9805, complete genome. protein, Phage terminase, large subunit ACLAME_Phage_head Phage_packaging_machin…	FALSE	TERMINASE
contig_1156	413	fig|114416.1.peg.38 Phage portal protein	FALSE	PORTAL
contig_1156	1289	fig|198542.1.peg.29 Phage portal protein	FALSE	PORTAL
contig_1156	1106	Phage large terminase small subunit Not in a subsystem 1247.120 Oenococcus phage phiS13, complete genome. protein, Phage terminase large subunit Not in a subsystem 1247.121 Oenococcus phage phiS11, complete genome. protein, terminase large subunit Not in a subsystem 1247.119 Oenococcus phage phi9805, complete genome. protein, Phage terminase, large subunit ACLAME_Phage_head Phage_packaging_machin…	FALSE	TERMINASE
contig_1156	272	DUF2829 domain containing protein, Phage replication initiation protein	FALSE	REPLICATION, REPLICATION INITIATION
contig_1156	386	fig|673834.3.peg.39 transcriptional regulator, ArpU family Not in a subsystem 673834.3 Enterococcus phage phiFL1C protein, fig|673833.3.peg.34 transcriptional regulator, ArpU family Not in a subsystem 673833.3 Enterococcus phage phiFL1B protein, fig|673832.2.peg.34 Transcriptional regulator ArpU or LmaC associated with virulence in Listeria ACLAME_Phage_regulation_of_gene_expression 673832.2 Ente…	FALSE	TRANSCRIPTIONAL REGULATOR
contig_1156	512	putative methyltransferase Not in a subsystem 1458856.3 Listeria phage LP-101, complete genome. protein, Phage DNA methyltransferase protein	FALSE	METHYLTRANSFERASE, DNA METHYLTRANSFERASE
contig_1156	473	Phage DNA methyltransferase protein	FALSE	METHYLTRANSFERASE, DNA METHYLTRANSFERASE
contig_1156	923	Type II, 5-methyl-cytosine DNA methyltransferase ACLAME_Phage_DNA_methyltransferase Phage_DNA_methyltransferases 559189.2 Myoviridae Clostridium phage phiCD27 protein, Type II, 5-methyl-cytosine DNA methyltransferase protein	FALSE	METHYLTRANSFERASE, DNA METHYLTRANSFERASE, ACLAME PHAGE DNA METHYLTRANSFERASE, PHAGE DNA METHYLTRANSFERASE
contig_1156	257	HU_IHF DNA binding domain protein, DNA binding protein, DNA-binding protein, fig|1204516.3.peg.307 Phage capsid scaffolding protein	FALSE	SCAFFOLDING PROTEIN, CAPSID, DNA-BINDING, DNA BINDING, PHAGE CAPSID
contig_1156	410	fig|330397.2.peg.57 Phage Holliday junction resolvase Phage_integration_and_excision| Recombination_and_repair_in_phages_and_prophages 330397.2 Siphoviridae Listeria phage B054 protein, fig|146269.2.peg.39 Phage Holliday junction resolvase Phage_integration_and_excision| Recombination_and_repair_in_phages_and_prophages 146269.2 Siphoviridae Lactobacillus phage Lc-Nu protein, fig|764561.3.peg.46 P…	FALSE	RECOMBINATION, RESOLVASE
contig_1156	848	fig|354260.3.peg.13 Helicase loader DnaI r1t-like_streptococcal_phages 354260.3 Lactococcus phage 4268 protein, fig|151537.1.peg.15 Helicase loader DnaI r1t-like_streptococcal_phages 151537.1 Bacteriophage bIL309 protein, fig|578234.2.peg.35 Helicase loader DnaI r1t-like_streptococcal_phages 578234.2 Siphoviridae Lactobacillus phage Lv-1 protein, fig|1229751.3.peg.14 putative helicase Not in a su…	FALSE	REPLICATION, HELICASE
contig_1156	794	fig|447909.2.peg.44 Phage replication initiation protein	FALSE	REPLICATION, REPLICATION INITIATION
contig_1156	893	DNA repair protein, fig|40521.1.peg.52 Phage recombinational DNA repair protein	FALSE	RECOMBINATION
contig_1156	215	fig|1126885.3.peg.57 Helix-turn-helix motif Not in a subsystem 1126885.3 Thermoanaerobacterium phage THSA-485A protein, fig|1406786.3.peg.28 DNA binding protein, fig|1406789.3.peg.28 transcriptional repressor Not in a subsystem 1406789.3 Bacillus phage Pony, complete genome. protein, fig|1126885.3.peg.54 immunity repressor Not in a subsystem 1126885.3 Thermoanaerobacterium phage THSA-485A protein…	FALSE	DNA BINDING, REPRESSOR, TRANSCRIPTIONAL REGULATOR
contig_1156	653	Transcriptional repressor protein	FALSE	REPRESSOR
contig_1156	689	fig|51369.1.peg.23 Phage cI repressor protein	FALSE	REPRESSOR
contig_1156	905	fig|977801.3.peg.2 Chromosome (plasmid protein, fig|864178.3.peg.32 Chromosome (plasmid protein, fig|1204535.3.peg.29 ParA-like protein, fig|947980.3.peg.31 Chromosome (plasmid protein, fig|1032362.3.peg.30 Chromosome (plasmid protein	FALSE	PLASMID PROTEIN
contig_1156	92	Phage holin protein	FALSE	HOLIN
contig_1156	125	putative baseplate Enterococcus phage EFDG1 | baseplate | Enterococcus | phage | EFDG1 protein	FALSE	BASEPLATE, BASE
contig_1156	1025	Phage lysin, 1,4-beta-N-acetylmuramidase (EC 3.2.1.17 protein, endolysin Lactobacillus phage iLp84 | Lactobacillus | phage | iLp84 protein, putative lysin protein, LYS Lactococcus phage TP901-1 | Lactococcus | phage | TP901-1 protein, lysin Lactococcus phage ul36.k1 | Lactococcus | phage | ul36.k1 protein, putative lysin Lactococcus phage ul36 | lysin | Lactococcus | phage | ul36 protein, fig|279…	FALSE	LYSIN, ACETYLMURAMIDASE, ENDOLYSIN
contig_1156	221	fig|181007.3.peg.22 Phage holin ACLAME_Phage_lysis_modules| Phage_entry_and_exit| Phage_lysis_modules 181007.3 Bacteriophage PSA protein, fig|1458856.3.peg.20 holin Not in a subsystem 1458856.3 Listeria phage LP-101, complete genome. protein, fig|1403390.3.peg.24 holin Not in a subsystem 1403390.3 Staphylococcus phage phiRS7, complete genome. protein, fig|1204540.4.peg.19 putative holin class II …	FALSE	HOLIN
contig_1156	2093	fig|35241.1.peg.48 Phage endopeptidase protein	FALSE	ENDOPEPTIDASE
contig_1156	791	fig|35345.1.peg.46 Phage tail fiber protein	FALSE	TAIL, TAIL FIBER, PHAGE TAIL FIBER, PHAGE TAIL
contig_1156	3770	fig|764561.3.peg.15 Phage tail length tape measure protein, fig|1108070.4.peg.58 Phage tape measure Not in a subsystem 1108070.4 Pediococcus phage clP1 protein, fig|1225794.3.peg.15 tape measure protein, fig|114416.1.peg.50 Phage tail length tape measure protein	FALSE	TAIL, TAPE MEASURE, PHAGE TAIL LENGTH, PHAGE TAIL, TAIL LENGTH
contig_1156	128	short tail fiber protein	FALSE	TAIL, TAIL FIBER, SHORT TAIL FIBER, SHORT TAIL
contig_1156	1904	tail tape measure protein, tape measure protein, fig|764561.3.peg.15 Phage tail length tape measure protein, fig|627087.2.peg.8 Phage tail length tape measure protein, fig|1204540.4.peg.14 putative tail tape measure protein, fig|1161930.3.peg.20 putative tape measure protein, fig|1262519.3.peg.21 phage tail tape measure protein	FALSE	TAIL, TAPE MEASURE, PHAGE TAIL LENGTH, PHAGE TAIL, TAIL TAPE, TAIL LENGTH, PUTATIVE TAIL TAPE, PUTATIVE TAIL, PHAGE TAIL TAPE
contig_1156	1733	fig|1108070.4.peg.58 Phage tape measure Not in a subsystem 1108070.4 Pediococcus phage clP1 protein, fig|1225794.3.peg.15 tape measure protein, fig|374526.2.peg.46 Phage tail length tape measure protein	FALSE	TAIL, TAPE MEASURE, PHAGE TAIL LENGTH, PHAGE TAIL, TAIL LENGTH
contig_1156	485	fig|35345.1.peg.46 Phage tail fiber protein	FALSE	TAIL, TAIL FIBER, PHAGE TAIL FIBER, PHAGE TAIL
contig_1176	842	fig|313629.2.peg.7 Phage DNA replication protein	FALSE	REPLICATION
contig_1176	1547	fig|145579.1.peg.1 Phage major capsid protein, fig|10857.2.peg.1 Phage major capsid protein, fig|105154.1.peg.1 Phage major capsid protein, fig|225067.3.peg.1 Phage major capsid protein, fig|313629.2.peg.1 Phage major capsid protein	FALSE	MAJOR CAPSID, CAPSID
contig_1176	686	fig|105154.1.peg.4 Phage minor capsid protein, fig|117575.1.peg.2 Phage minor capsid protein, fig|90963.1.peg.3 Phage minor capsid protein, fig|225067.3.peg.4 Phage minor capsid protein, fig|313629.2.peg.4 Phage minor capsid protein	FALSE	MINOR CAPSID, CAPSID
contig_1178	143	DNA methylase Streptomyces phage TP1604 | methylase | Streptomyces | phage | TP1604 protein, DNA methylase Streptomyces phage Maih | methylase | Streptomyces | phage | Maih protein	FALSE	METHYLASE, DNA METHYLASE
contig_1178	287	fig|348137.2.peg.77 Phage major capsid protein	FALSE	MAJOR CAPSID, CAPSID
contig_1178	1475	fig|55510.3.peg.183 Serine/threonine protein	FALSE
contig_1178	128	Phage antirepressor protein	FALSE	REPRESSOR, ANTIREPRESSOR
contig_1178	392	fig|979525.3.peg.203 Ribonucleotide reductase of class Ia (aerobic protein, fig|979526.3.peg.202 Ribonucleotide reductase of class Ia (aerobic protein, fig|979527.3.peg.199 Ribonucleotide reductase of class Ia (aerobic protein, fig|979528.3.peg.200 Ribonucleotide reductase of class Ia (aerobic protein, fig|979529.3.peg.196 Ribonucleotide reductase of class Ia (aerobic protein	FALSE	REDUCTASE
contig_1178	743	fig|1399915.3.peg.32 deoxyuridine 5'-triphosphate nucleotidohydrolase Not in a subsystem 1399915.3 Pectobacterium phage PM1, complete genome. protein, fig|1051676.3.peg.54 Deoxyuridine 5'-triphosphate nucleotidohydrolase (EC 3.6.1.23 protein, fig|6666666.73567.peg.15 dUTP diphosphatase Not in a subsystem 6666666.73567 uncultured Mediterranean phage uvMED-CGR-U-MedDCM-OCT-S27-C45 protein, fig|5525…	FALSE	NUCLEOTIDOHYDROLASE, DIPHOSPHATASE
contig_1178	2123	fig|10658.1.peg.8 Phage minor capsid protein, fig|318595.2.peg.9 Phage minor capsid protein	FALSE	MINOR CAPSID, CAPSID
contig_1178	896	fig|755164.3.peg.79 Secreted protein, fig|981330.3.peg.33 Phage tail length tape measure protein, fig|6666666.3840.peg.30 Phage tail length tape measure protein, fig|6666666.3808.peg.48 Phage tail length tape measure protein	FALSE	TAIL, TAPE MEASURE, PHAGE TAIL LENGTH, PHAGE TAIL, TAIL LENGTH
contig_1178	2546	fig|546805.2.peg.125 Phage endolysin Phage_entry_and_exit| Phage_lysis_modules 546805.2 Myoviridae Mycobacterium phage Myrna protein, fig|1007869.3.peg.124 baseplate protein, fig|6666666.3805.peg.121 Phage endolysin Phage_entry_and_exit| Phage_lysis_modules 6666666.3805 Mycophage LinStu protein, fig|6666666.3845.peg.123 Phage endolysin Phage_entry_and_exit| Phage_lysis_modules 6666666.3845 Mycoph…	FALSE	ENDOLYSIN, BASEPLATE, BASE
contig_1178	1136	Phage lysin, 1,4-beta-N-acetylmuramidase (EC 3.2.1.17 protein, fig|1566993.3.peg.26 lysin Not in a subsystem 1566993.3 Arthrobacter phage vB_ArtM-ArV1, complete genome. protein, fig|354260.3.peg.49 Phage lysin, N-acetylmuramoyl-L-alanine amidase (EC 3.5.1.28 protein, fig|947980.3.peg.25 putative lysin Not in a subsystem 947980.3 Lactobacillus phage LF1 protein, fig|438780.3.peg.27 Membrane-bound …	FALSE	LYSIN, ACETYLMURAMIDASE, AMIDASE, TRANSGLYCOSYLASE, ENDOLYSIN
contig_1178	1835	fig|546805.2.peg.129 Phage baseplate protein	FALSE	BASEPLATE, BASE
contig_1178	353	fig|1007869.3.peg.127 putative baseplate J family protein, fig|546805.2.peg.129 Phage baseplate protein	FALSE	BASEPLATE, BASE
contig_1178	404	fig|6666666.73771.peg.65 phage tail protein, fig|6666666.74047.peg.15 phage tail protein, fig|6666666.74049.peg.9 phage tail protein, fig|6666666.74051.peg.10 phage tail protein, fig|6666666.74055.peg.3 phage tail protein	FALSE	TAIL, PHAGE TAIL PROTEIN, PHAGE TAIL, TAIL PROTEIN
contig_1178	101	putative tail protein	FALSE	TAIL, PUTATIVE TAIL PROTEIN, PUTATIVE TAIL, TAIL PROTEIN
contig_1178	401	fig|1007869.3.peg.79 LysM-like protein, fig|546805.2.peg.89 Phage endolysin Phage_entry_and_exit| Phage_lysis_modules 546805.2 Myoviridae Mycobacterium phage Myrna protein, fig|1074305.4.peg.99 gp103 Not in a subsystem 1074305.4 Mycobacterium phage Dandelion, complete genome. protein, fig|1088867.3.peg.90 Phage endolysin Phage_entry_and_exit| Phage_lysis_modules 1088867.3 Mycobacterium phage Wall…	FALSE	ENDOLYSIN
contig_1178	176	fig|244310.1.peg.55 Phage DNA primase helicase protein	FALSE	PRIMASE, DNA PRIMASE, HELICASE
contig_1178	452	fig|6666666.73718.peg.11 phage virion morphogenesis protein	FALSE	MORPHOGENESIS
contig_1178	170	DNA methylase Streptomyces phage YDN12 | methylase | Streptomyces | phage | YDN12 protein	FALSE	METHYLASE, DNA METHYLASE
contig_1178	1835	fig|12336.2.peg.32 DNA ligase, phage-associated Phage_replication| T4-like_non-cyanophage_core_ protein, fig|1084719.3.peg.221 DNA ligase (EC 6.5.1.2 protein, fig|998086.3.peg.247 DNA ligase (EC 6.5.1.2 protein, fig|198110.2.peg.328 DNA ligase (EC 6.5.1.2 protein, fig|1204539.3.peg.111 putative NAD-dependent DNA ligase subunit A Not in a subsystem 1204539.3 Pectobacterium phage My1, complete geno…	FALSE	REPLICATION, LIGASE, DNA LIGASE
contig_1178	1373	fig|1416012.3.peg.45 DNA helicase Not in a subsystem 1416012.3 Enterococcus phage IME_EF3, complete genome. protein, fig|1204540.4.peg.38 putative helicase Not in a subsystem 1204540.4 Enterococcus phage EfaCPT1, complete genome. protein, fig|1445858.3.peg.45 helicase Not in a subsystem 1445858.3 Enterococcus phage IME-EFm1, complete genome. protein, fig|1432658.3.peg.24 helicase Not in a subsyst…	FALSE	HELICASE, DNA HELICASE
contig_1178	3542	fig|1007869.3.peg.162 DnaE-like DNA polymerase III alpha subunit Not in a subsystem 1007869.3 Rhodococcus phage E3, complete genome. protein, fig|6666666.3885.peg.167 DNA polymerase III alpha subunit (EC 2.7.7.7 protein, fig|1074305.4.peg.184 gp217 Not in a subsystem 1074305.4 Mycobacterium phage Dandelion, complete genome. protein, fig|546803.2.peg.170 DNA polymerase III alpha subunit (EC 2.7.7.…	FALSE	POLYMERASE, DNA POLYMERASE
contig_1178	710	fig|1198013.3.peg.59 recombination endonuclease VII Not in a subsystem 1198013.3 Aeromonas phage Aes508, complete genome. protein, fig|1198014.3.peg.66 EndoVII packaging and recombination endonuclease VII Not in a subsystem 1198014.3 Aeromonas phage Aes012, complete genome. protein, fig|233894.4.peg.61 Phage endonuclease protein	FALSE	RECOMBINATION, ENDONUCLEASE
contig_1178	734	3'-to-5' oligoribonuclease (orn protein, fig|1458670.3.peg.113 putative DNA polymerase III subunit epsilon Not in a subsystem 1458670.3 Microbacterium phage vB_MoxS-ISF9, complete genome. protein, fig|686439.2.peg.49 Phage helicase, polymerase, or exonuclease ACLAME_Phage_replication 686439.2 Clavibacter phage CMP1 protein, fig|1406793.3.peg.20 DNA polymerase III epsilon subunit Not in a subsyste…	FALSE	REPLICATION, OLIGORIBONUCLEASE, DNA POLYMERASE, POLYMERASE, HELICASE, EXONUCLEASE
contig_1178	89	C2 Salmonella enterica bacteriophage SE1 | Salmonella | enterica | bacteriophage | SE1 protein, CI Enterobacteria phage ST104 | Enterobacteria | phage | ST104 protein	FALSE
contig_1178	1322	fig|1327762.3.peg.176 RecA-like protein, fig|1327936.3.peg.186 RecA-like protein, fig|546803.2.peg.172 RecA protein, fig|546807.2.peg.171 RecA protein, fig|6666666.3805.peg.165 RecA protein	FALSE
contig_1178	767	fig|1007869.3.peg.155 DnaC-like DNA replication protein, fig|1088867.3.peg.167 Phage DNA helicase loader ACLAME_Phage_replication| Phage_replication 1088867.3 Mycobacterium phage Wally protein, fig|546806.2.peg.161 Phage DNA helicase loader ACLAME_Phage_replication| Phage_replication 546806.2 Myoviridae Mycobacterium phage Rizal protein, fig|546803.2.peg.163 Phage DNA helicase loader ACLAME_Phage…	FALSE	REPLICATION, HELICASE, DNA HELICASE
contig_1178	1265	fig|1007869.3.peg.156 DnaB-like helicase Not in a subsystem 1007869.3 Rhodococcus phage E3, complete genome. protein, fig|546805.2.peg.148 DNA helicase (EC 3.6.1.- protein	FALSE	HELICASE, DNA HELICASE
contig_1178	941	fig|546805.2.peg.149 Phage-associated DNA primase (EC 2.7.7.- protein, fig|1327762.3.peg.170 DNA primase Not in a subsystem 1327762.3 Mycobacterium phage Astraea, complete genome. protein, fig|1088867.3.peg.170 Phage-associated DNA primase (EC 2.7.7.- protein, fig|1327936.3.peg.180 DNA primase Not in a subsystem 1327936.3 Mycobacterium phage Gizmo, complete genome. protein, fig|373404.2.peg.165 P…	FALSE	PRIMASE, DNA PRIMASE
contig_1178	95	fig|344021.6.peg.20 Phage lysin, N-acetylmuramoyl-L-alanine amidase (EC 3.5.1.28 protein	FALSE	LYSIN, AMIDASE
contig_1178	422	fig|1458852.3.peg.26 terminase small subunit Not in a subsystem 1458852.3 Listeria phage LP-030-3, complete genome. protein, fig|40522.2.peg.1 Phage terminase, small subunit ACLAME_Phage_head| Phage_packaging_machinery| T4-like_phage_core_ protein, fig|298338.3.peg.59 DNA polymerase I (EC 2.7.7.7 protein, fig|872294.5.peg.14 Phage tail length tape measure protein	FALSE	TAIL, TAPE MEASURE, TERMINASE, DNA POLYMERASE, PHAGE TAIL LENGTH, PHAGE TAIL, TAIL LENGTH, POLYMERASE
contig_1178	491	fig|115987.1.peg.134 Phage tail completion protein	FALSE	TAIL, PHAGE TAIL COMPLETION, PHAGE TAIL, TAIL COMPLETION
contig_1178	113	putative phage tail protein	FALSE	TAIL, PHAGE TAIL PROTEIN, PHAGE TAIL, TAIL PROTEIN
contig_1178	137	fig|322855.3.peg.28 Phage holin ACLAME_Phage_lysis_modules| Phage_entry_and_exit| Phage_lysis_modules 322855.3 Xanthomonas campestris pv. pelargonii phage Xp15 protein, fig|322855.3.peg.27 Phage holin ACLAME_Phage_lysis_modules| Phage_entry_and_exit| Phage_lysis_modules 322855.3 Xanthomonas campestris pv. pelargonii phage Xp15 protein	FALSE	HOLIN
contig_1178	137	fig|322855.3.peg.28 Phage holin ACLAME_Phage_lysis_modules| Phage_entry_and_exit| Phage_lysis_modules 322855.3 Xanthomonas campestris pv. pelargonii phage Xp15 protein, fig|322855.3.peg.27 Phage holin ACLAME_Phage_lysis_modules| Phage_entry_and_exit| Phage_lysis_modules 322855.3 Xanthomonas campestris pv. pelargonii phage Xp15 protein	FALSE	HOLIN
contig_1200	599	Phage baseplate protein	FALSE	BASEPLATE, BASE
contig_1200	587	Phage tail fiber ACLAME_Phage_tail Phage_tail_ protein, putative tail protein, fig|175950.1.peg.23 Phage tail fiber ACLAME_Phage_tail| Phage_tail_ protein, fig|103807.1.peg.53 Phage tail protein	FALSE	TAIL, TAIL FIBER, PHAGE TAIL FIBER, PHAGE TAIL, PUTATIVE TAIL PROTEIN, PUTATIVE TAIL, TAIL PHAGE TAIL , TAIL PROTEIN, PHAGE TAIL PROTEIN
contig_1205	380	Phage tail protein	FALSE	TAIL, PHAGE TAIL PROTEIN, PHAGE TAIL, TAIL PROTEIN
contig_1205	524	tail protein, baseplate assembly V family protein, Phage baseplate assembly protein	FALSE	TAIL, BASEPLATE, BASE, TAIL PROTEIN
contig_1205	1070	tail protein, Phage tail fiber protein	FALSE	TAIL, TAIL FIBER, PHAGE TAIL FIBER, PHAGE TAIL, TAIL PROTEIN
contig_1205	1301	tail/DNA circulation protein, Phage tail fiber protein	FALSE	TAIL, TAIL FIBER, PHAGE TAIL FIBER, PHAGE TAIL
contig_1205	1883	Phage tail length tape measure protein	FALSE	TAIL, TAPE MEASURE, PHAGE TAIL LENGTH, PHAGE TAIL, TAIL LENGTH
contig_1207	599	Phage tail sheath protein	FALSE	TAIL, PHAGE TAIL SHEATH, PHAGE TAIL, TAIL SHEATH
contig_1207	560	Transposon or IS protein	FALSE
contig_1207	410	Phage head-tail adapter protein	FALSE	TAIL, TAIL ADAPTER
contig_1207	269	Phage capsid maturation protease Phage_capsid_ protein, fig|55884.1.peg.4 Phage capsid maturation protease Phage_capsid_ protein, fig|438780.3.peg.4 Phage capsid maturation protease Phage_capsid_ protein, fig|947980.3.peg.5 Phage capsid maturation protease Phage_capsid_ protein, fig|496874.2.peg.5 Phage capsid maturation protease Phage_capsid_ protein, fig|51369.1.peg.4 Phage capsid maturation pr…	FALSE	CAPSID, PROTEASE, PHAGE CAPSID
contig_1207	431	Phage portal protein, fig|55884.1.peg.3 Phage portal protein, fig|431891.2.peg.4 Phage portal protein, fig|180504.1.peg.4 Phage portal protein, fig|10717.1.peg.5 Phage portal protein	FALSE	PORTAL
contig_1207	542	fig|55884.1.peg.3 Phage portal protein, fig|467481.2.peg.31 Phage portal protein, fig|180504.1.peg.4 Phage portal protein, fig|431891.2.peg.4 Phage portal protein, fig|255431.1.peg.4 Phage portal protein	FALSE	PORTAL
contig_1207	149	Terminase large subunit ACLAME_Phage_head Phage_packaging_machinery T4-like_phage_core_ protein, terminase large subunit Not in a subsystem 1225789.3 Enterobacteria phage SfI, complete genome. protein, large terminase subunit Not in a subsystem 66284.3 Shigella phage SfII, complete genome. protein, large terminase subunit Not in a subsystem 1407493.3 Shigella phage SfIV, complete genome. protein,…	FALSE	TERMINASE
contig_1207	698	fig|55884.1.peg.1 Phage terminase, small subunit ACLAME_Phage_head| Phage_packaging_machinery| T4-like_phage_core_ protein, fig|175950.1.peg.1 Phage terminase, small subunit ACLAME_Phage_head| Phage_packaging_machinery| T4-like_phage_core_ protein, fig|1407493.3.peg.1 small terminase subunit Not in a subsystem 1407493.3 Shigella phage SfIV, complete genome. protein, fig|66284.3.peg.1 small termin…	FALSE	TERMINASE
contig_1207	113	head portal protein	FALSE	PORTAL
contig_1207	158	large terminase subunit Not in a subsystem 66284.3 Shigella phage SfII, complete genome. protein, large terminase subunit Not in a subsystem 1407493.3 Shigella phage SfIV, complete genome. protein, terminase large subunit Not in a subsystem 1225789.3 Enterobacteria phage SfI, complete genome. protein, Phage terminase, large subunit ACLAME_Phage_head Phage_packaging_machinery T4-like_phage_core_ p…	FALSE	TERMINASE
contig_1207	188	fig|1407493.3.peg.2 large terminase subunit Not in a subsystem 1407493.3 Shigella phage SfIV, complete genome. protein, fig|55884.1.peg.2 Phage terminase, large subunit ACLAME_Phage_head| Phage_packaging_machinery| T4-like_phage_core_ protein, fig|66284.3.peg.2 large terminase subunit Not in a subsystem 66284.3 Shigella phage SfII, complete genome. protein, fig|175950.1.peg.2 Terminase large subu…	FALSE	TERMINASE
contig_1207	116	Phage integration-recombination protein	FALSE	RECOMBINATION
contig_1207	125	Phage portal protein, unnamed protein	FALSE	PORTAL
contig_1207	182	Terminase large subunit ACLAME_Phage_head Phage_packaging_machinery T4-like_phage_core_ protein, Phage terminase, large subunit protein	FALSE	TERMINASE
contig_1207	89	Phage terminase, large subunit ACLAME_Phage_head Phage_packaging_machinery T4-like_phage_core_ protein, Phage terminase, large subunit protein	FALSE	TERMINASE
contig_1207	290	Phage portal protein, fig|55884.1.peg.3 Phage portal protein, fig|1277886.3.peg.255 putative tail sheath protein, fig|1136731.3.peg.254 tail sheath protein, fig|1486659.3.peg.90 tail sheath protein	FALSE	TAIL, PORTAL, PUTATIVE TAIL SHEATH, PUTATIVE TAIL, TAIL SHEATH, 254 TAIL SHEATH, 254 TAIL, 90 TAIL SHEATH, 90 TAIL
contig_1207	113	Phage portal protein, fig|55884.1.peg.3 Phage portal protein, fig|10717.1.peg.5 Phage portal protein	FALSE	PORTAL
contig_1207	248	Phage portal protein, fig|55884.1.peg.3 Phage portal protein, fig|348058.2.peg.19 Phage tail spike protein	FALSE	TAIL, TAIL SPIKE, PORTAL, PHAGE TAIL SPIKE, PHAGE TAIL
contig_1207	116	putative tail tubular protein	FALSE	TAIL, PUTATIVE TAIL TUBULAR, PUTATIVE TAIL, TAIL TUBULAR
contig_1207	431	Phage portal protein, fig|55884.1.peg.3 Phage portal protein, fig|431891.2.peg.4 Phage portal protein, fig|180504.1.peg.4 Phage portal protein, fig|10717.1.peg.5 Phage portal protein	FALSE	PORTAL
contig_1207	191	Phage capsid maturation protease Phage_capsid_ protein, Pas60 Actinoplanes phage phiAsp2 | Actinoplanes | phage | phiAsp2 protein, fig|55884.1.peg.4 Phage capsid maturation protease Phage_capsid_ protein, fig|396034.2.peg.22 Phage capsid maturation protease protein	FALSE	CAPSID, PROTEASE, PHAGE CAPSID
contig_1207	269	Phage capsid maturation protease Phage_capsid_ protein, fig|55884.1.peg.4 Phage capsid maturation protease Phage_capsid_ protein, fig|438780.3.peg.4 Phage capsid maturation protease Phage_capsid_ protein, fig|947980.3.peg.5 Phage capsid maturation protease Phage_capsid_ protein, fig|496874.2.peg.5 Phage capsid maturation protease Phage_capsid_ protein, fig|51369.1.peg.4 Phage capsid maturation pr…	FALSE	CAPSID, PROTEASE, PHAGE CAPSID
contig_1207	410	Phage head-tail adapter protein	FALSE	TAIL, TAIL ADAPTER
contig_1207	560	Transposon or IS protein	FALSE
contig_1207	1517	Phage tail sheath protein	FALSE	TAIL, PHAGE TAIL SHEATH, PHAGE TAIL, TAIL SHEATH
contig_1207	95	minor tail protein, putative single-stranded DNA-specific exonuclease Brevibacillus phage Sundance | single-stranded | DNA-specific | exonuclease | Brevibacillus | phage | Sundance protein	FALSE	TAIL, EXONUCLEASE, MINOR TAIL PROTEIN, MINOR TAIL, TAIL PROTEIN
contig_1207	1847	Phage tail length tape measure protein	FALSE	TAIL, TAPE MEASURE, PHAGE TAIL LENGTH, PHAGE TAIL, TAIL LENGTH
contig_1207	1301	tail/DNA circulation protein, Phage tail fiber protein	FALSE	TAIL, TAIL FIBER, PHAGE TAIL FIBER, PHAGE TAIL
contig_1207	1070	tail protein, Phage tail fiber protein	FALSE	TAIL, TAIL FIBER, PHAGE TAIL FIBER, PHAGE TAIL, TAIL PROTEIN
contig_1207	536	tail protein, baseplate assembly V family protein, Phage baseplate assembly protein	FALSE	TAIL, BASEPLATE, BASE, TAIL PROTEIN
contig_1207	506	Phage tail protein, tail protein, putative tail protein	FALSE	TAIL, PHAGE TAIL PROTEIN, PHAGE TAIL, TAIL PROTEIN, PUTATIVE TAIL PROTEIN, PUTATIVE TAIL
contig_1207	515	Phage baseplate protein	FALSE	BASEPLATE, BASE
contig_1207	164	Phage antirepressor protein, anti-repressor Lactococcus phage bIL309 | Lactococcus | phage | bIL309 protein	FALSE	REPRESSOR, ANTIREPRESSOR
contig_1207	500	Methyltransferase (EC 2.1.1.- protein, putative methyltransferase Not in a subsystem 1168549.3 Salmonella phage vB_SosS_Oslo protein, putative methylase Pectobacterium phage ZF40 | methylase | Pectobacterium | phage | ZF40 protein, putative DNA methyltransferase Salmonella phage vB_SosS_Oslo | DNA | methyltransferase | Salmonella | phage | vB_SosS_Oslo protein, fig|1127516.3.peg.19 Methyltransfer…	FALSE	METHYLTRANSFERASE, DNA METHYLTRANSFERASE, METHYLASE
contig_1207	191	DksA-like zinc finger domain containing protein, Transcriptional regulator DksA, TraR, DnaK protein	FALSE	TRANSCRIPTIONAL REGULATOR
contig_1207	533	Phage hydrolase of HD superfamily (COG1896 protein	FALSE	HYDROLASE
contig_1207	410	Translation elongation factors (GTPases protein	FALSE	GTPASE
contig_1207	110	fig|1247.119.peg.44 Hol44 Not in a subsystem 1247.119 Oenococcus phage phi9805, complete genome. protein	FALSE
contig_1207	344	fig|998086.3.peg.4 Histone acetyltransferase HPA2 and related acetyltransferases Not in a subsystem 998086.3 Pseudomonas phage PhiPA3 protein	FALSE	ACETYLTRANSFERASE
contig_1207	1013	replication protein, O protein, fig|1407493.3.peg.41 replication protein, fig|66284.3.peg.41 O protein, fig|103807.1.peg.17 Phage replication protein	FALSE	REPLICATION
contig_1207	821	KilA-N domain family protein, Phage antirepressor protein	FALSE	REPRESSOR, ANTIREPRESSOR
contig_1207	110	fig|1247.119.peg.44 Hol44 Not in a subsystem 1247.119 Oenococcus phage phi9805, complete genome. protein	FALSE
contig_1207	371	Translation elongation factors (GTPases protein	FALSE	GTPASE
contig_1207	533	Phage hydrolase of HD superfamily (COG1896 protein	FALSE	HYDROLASE
contig_1207	191	DksA-like zinc finger domain containing protein, Transcriptional regulator DksA, TraR, DnaK protein	FALSE	TRANSCRIPTIONAL REGULATOR
contig_1207	500	Methyltransferase (EC 2.1.1.- protein, putative methyltransferase Not in a subsystem 1168549.3 Salmonella phage vB_SosS_Oslo protein, putative methylase Pectobacterium phage ZF40 | methylase | Pectobacterium | phage | ZF40 protein, putative DNA methyltransferase Salmonella phage vB_SosS_Oslo | DNA | methyltransferase | Salmonella | phage | vB_SosS_Oslo protein, fig|1127516.3.peg.19 Methyltransfer…	FALSE	METHYLTRANSFERASE, DNA METHYLTRANSFERASE, METHYLASE
contig_1207	515	Phage baseplate protein	FALSE	BASEPLATE, BASE
contig_1207	503	Phage tail protein, tail protein, putative tail protein	FALSE	TAIL, PHAGE TAIL PROTEIN, PHAGE TAIL, TAIL PROTEIN, PUTATIVE TAIL PROTEIN, PUTATIVE TAIL
contig_1207	536	tail protein, baseplate assembly V family protein, Phage baseplate assembly protein	FALSE	TAIL, BASEPLATE, BASE, TAIL PROTEIN
contig_1207	1070	tail protein, Phage tail fiber protein	FALSE	TAIL, TAIL FIBER, PHAGE TAIL FIBER, PHAGE TAIL, TAIL PROTEIN
contig_1207	1301	tail/DNA circulation protein, Phage tail fiber protein	FALSE	TAIL, TAIL FIBER, PHAGE TAIL FIBER, PHAGE TAIL
contig_1207	1847	Phage tail length tape measure protein	FALSE	TAIL, TAPE MEASURE, PHAGE TAIL LENGTH, PHAGE TAIL, TAIL LENGTH
contig_1207	842	Phage tail sheath protein	FALSE	TAIL, PHAGE TAIL SHEATH, PHAGE TAIL, TAIL SHEATH
contig_1215	173	minor tail protein, Phage minor tail protein, putative phage minor tail protein, fig|1414737.3.peg.37 minor tail protein, fig|1458697.3.peg.34 minor tail protein, fig|6666666.74194.peg.9 putative phage minor tail protein, fig|6666666.74265.peg.13 putative phage minor tail protein, fig|6666666.74266.peg.41 putative phage minor tail protein	FALSE	TAIL, MINOR TAIL PROTEIN, MINOR TAIL, TAIL PROTEIN
contig_1215	809	fig|1458697.3.peg.35 tail assembly protein, fig|414970.2.peg.16 Phage tail assembly protein	FALSE	TAIL, TAIL ASSEMBLY, 35 TAIL ASSEMBLY, 35 TAIL, PHAGE TAIL ASSEMBLY, PHAGE TAIL
contig_1215	725	putative tail assembly protein, fig|1414737.3.peg.39 tail assembly protein, fig|1458697.3.peg.36 putative tail protein, fig|6666666.74429.peg.11 phage tail assembly protein, fig|6666666.74428.peg.1 phage tail assembly protein, fig|6666666.74279.peg.30 Phage-related protein	FALSE	TAIL, TAIL ASSEMBLY, PUTATIVE TAIL ASSEMBLY, PUTATIVE TAIL, 39 TAIL ASSEMBLY, 39 TAIL, PUTATIVE TAIL PROTEIN, TAIL PROTEIN, PHAGE TAIL ASSEMBLY, PHAGE TAIL
contig_1215	4664	fig|1414737.3.peg.40 tail fiber protein, fig|348137.2.peg.62 Phage tail fiber protein	FALSE	TAIL, TAIL FIBER, 40 TAIL FIBER, 40 TAIL, PHAGE TAIL FIBER, PHAGE TAIL
contig_1215	1403	fig|1177632.3.peg.39 putative DNA helicase Not in a subsystem 1177632.3 Salmonella phage SSU5, complete genome. protein, fig|941058.3.peg.167 DNA primase/helicase Not in a subsystem 941058.3 Bacillus phage SP10, complete genome. protein, fig|1391188.3.peg.49 putative helicase Not in a subsystem 1391188.3 Bacillus phage CP-51, complete genome. protein, fig|6666666.74560.peg.49 phage replicative he…	FALSE	REPLICATION, HELICASE, DNA HELICASE, PRIMASE, DNA PRIMASE
contig_1215	1070	fig|1177632.3.peg.40 putative DNA primase Not in a subsystem 1177632.3 Salmonella phage SSU5, complete genome. protein, fig|1204539.3.peg.115 putative DNA primase Not in a subsystem 1204539.3 Pectobacterium phage My1, complete genome. protein, fig|279006.3.peg.45 DNA primase (EC 2.7.7.- protein, fig|1198014.3.peg.30 DNA primase subunit Not in a subsystem 1198014.3 Aeromonas phage Aes012, complete…	FALSE	PRIMASE, DNA PRIMASE
contig_1215	626	fig|760939.3.peg.173 Phage terminase, large subunit protein	FALSE	TERMINASE
contig_1215	1448	fig|10685.2.peg.152 DNA ligase, phage-associated Phage_replication| T4-like_non-cyanophage_core_ protein, fig|1406783.3.peg.156 ATP-dependent DNA ligase Not in a subsystem 1406783.3 Bacillus phage CampHawk, complete genome. protein, fig|1414739.3.peg.10 putative DNA ligase (ATP protein, fig|1177632.3.peg.44 putative DNA ligase Not in a subsystem 1177632.3 Salmonella phage SSU5, complete genome. p…	FALSE	REPLICATION, LIGASE, DNA LIGASE
contig_1215	428	fig|64186.1.peg.29 Phage cI repressor protein	FALSE	REPRESSOR
contig_1215	197	fig|320840.3.peg.20 Phage capsid completion protein	FALSE	CAPSID, PHAGE CAPSID
contig_1215	179	fig|6666666.74495.peg.11 putative nuclease Not in a subsystem 6666666.74495 uncultured Mediterranean phage uvMED-GF-U-MedDCM-OCT-S23-C54 clone protein	FALSE	NUCLEASE
contig_1215	1262	fig|1177632.3.peg.50 putative porphyrin biosynthetic protein, fig|1493509.3.peg.121 porphyrin biosynthetic protein, fig|444862.6.peg.142 Aerobic cobaltochelatase cobS subunit (EC 6.6.1.2 protein, fig|382359.2.peg.149 Cyanophage-encoded porphyrin biosynthetic protein	FALSE	COBALTOCHELATASE
contig_1215	632	putative RNA polymerase sigma factor Not in a subsystem 871584.5 Clostridium phage phiCTP1. protein, fig|871584.5.peg.61 putative RNA polymerase sigma factor Not in a subsystem 871584.5 Clostridium phage phiCTP1. protein, fig|1527469.3.peg.88 RNA polymerase sigma factor Not in a subsystem 1527469.3 Bacillus phage Bobb, complete genome. protein, fig|6666666.73743.peg.54 RNA polymerase sigma factor…	FALSE	POLYMERASE
contig_1215	542	fig|151536.1.peg.51 Phage tail assembly protein	FALSE	TAIL, TAIL ASSEMBLY, PHAGE TAIL ASSEMBLY, PHAGE TAIL
contig_1215	3362	putative DNA polymerase III protein, fig|1177632.3.peg.52 DNA polymerase III alpha subunit Not in a subsystem 1177632.3 Salmonella phage SSU5, complete genome. protein, fig|1327758.3.peg.54 DNA polymerase III subunit alpha Not in a subsystem 1327758.3 Streptomyces phage Lika, complete genome. protein, fig|1327759.3.peg.55 DNA polymerase III subunit alpha Not in a subsystem 1327759.3 Streptomyces …	FALSE	POLYMERASE, DNA POLYMERASE
contig_1215	101	putative anaerobic ribonucleoside triphosphate reductase Not in a subsystem 1412875.3 Lactococcus phage phiL47, complete genome. protein, putative anaerobic ribonucleoside triphosphate reductase Lactococcus phage phiL47 | anaerobic | ribonucleoside | triphosphate | reductase | Lactococcus | phage | phiL47 protein	FALSE	REDUCTASE
contig_1215	944	putative tail protein, fig|1177632.3.peg.58 DNA polymerase I Not in a subsystem 1177632.3 Salmonella phage SSU5, complete genome. protein, fig|10685.2.peg.150 Phage ribonuclease H (EC 3.1.26.4 protein, fig|1406783.3.peg.154 5'-3' exonuclease Not in a subsystem 1406783.3 Bacillus phage CampHawk, complete genome. protein, fig|941058.3.peg.196 DNA polymerase Not in a subsystem 941058.3 Bacillus phag…	FALSE	TAIL, POLYMERASE, DNA POLYMERASE, PUTATIVE TAIL PROTEIN, PUTATIVE TAIL, TAIL PROTEIN, RIBONUCLEASE, EXONUCLEASE
contig_1215	1079	fig|1177632.3.peg.60 putative RecA-like recombinase Not in a subsystem 1177632.3 Salmonella phage SSU5, complete genome. protein, fig|941058.3.peg.195 RecA protein, fig|1084719.3.peg.386 RecA protein, fig|1357669.4.peg.117 RecA Not in a subsystem 1357669.4 Mycobacterium phage DrDrey, complete genome. protein, fig|546183.2.peg.116 RecA protein	FALSE	RECOMBINASE
contig_1215	1103	fig|1177632.3.peg.73 putative exonuclease subunit 1 Not in a subsystem 1177632.3 Salmonella phage SSU5, complete genome. protein, fig|941058.3.peg.168 SbcD type exonuclease Not in a subsystem 941058.3 Bacillus phage SP10, complete genome. protein, fig|857312.3.peg.89 Phage recombination nuclease ACLAME_Phage_recombination_and_repair 857312.3 Brochothrix phage A9 protein, fig|10685.2.peg.109 Phage…	FALSE	RECOMBINATION, EXONUCLEASE, NUCLEASE, PHOSPHOESTERASE
contig_1215	698	putative dUTP pyrophosphatase Not in a subsystem 1211640.3 Caulobacter phage CcrColossus, complete genome. protein, putative dUTP pyrophosphatase Caulobacter phage CcrColossus | dUTP | pyrophosphatase | Caulobacter | phage | CcrColossus protein, fig|1211640.3.peg.141 putative dUTP pyrophosphatase Not in a subsystem 1211640.3 Caulobacter phage CcrColossus, complete genome. protein, fig|1414737.3.p…	FALSE	PYROPHOSPHATASE, NUCLEOTIDOHYDROLASE
contig_1215	383	fig|6666666.74589.peg.38 regulator of chromosome condensation/UV-B resistance protein	FALSE	38 REGULATOR
contig_1215	1118	fig|10678.1.peg.2 Recombinase CRE Not in a subsystem 10678.1 Enterobacteria phage P1 protein, fig|10682.2.peg.2 Integrase/recombinase clustered with segregation and condensation protein, fig|1486427.3.peg.43 integrase Not in a subsystem 1486427.3 Mycobacterium phage ZoeJ, complete genome. protein, fig|1567473.3.peg.43 integrase Not in a subsystem 1567473.3 Mycobacterium phage Milly, complete geno…	FALSE	RECOMBINASE, INTEGRASE, PHAGE INTEGRASE
contig_1215	173	fig|6666666.43257.peg.62 Protein of Unknown Function Not in a subsystem 6666666.43257 Cellulophaga phage phi47:1 protein, fig|6666666.43258.peg.62 Protein of Unknown Function Not in a subsystem 6666666.43258 Cellulophaga phage phi38:2 protein, fig|6666666.43261.peg.62 Protein of Unknown Function Not in a subsystem 6666666.43261 Cellulophaga phage phi3:1 protein, fig|6666666.43265.peg.62 Protein o…	FALSE
contig_1215	257	fig|1141526.3.peg.33 Phage methyl-accepting chemotaxis protein, fig|347325.2.peg.32 Phage methyl-accepting chemotaxis protein, fig|1476390.3.peg.31 RecA Not in a subsystem 1476390.3 Pseudomonas phage vB_PaeS_SCH_Ab26, complete genome. protein, fig|1132026.3.peg.34 BcepGomrgp45 Not in a subsystem 1132026.3 Burkholderia phage KL1 protein	FALSE
contig_1215	875	fig|1537091.3.peg.55 putative collagen-like protein, fig|101570.3.peg.53 Phage flagellar hook-length control protein	FALSE
contig_1215	1217	43L-like protein, fig|101570.3.peg.53 Phage flagellar hook-length control protein	FALSE
contig_1215	998	fig|101570.3.peg.53 Phage flagellar hook-length control protein	FALSE
contig_1215	380	single-stranded DNA-binding protein, single-strand DNA binding protein, Single-stranded DNA-binding protein, Single stranded DNA-binding protein, single-stranded DNA-binding-like protein, ssDNA-binding protein, putative single-strand DNA binding protein, fig|6666666.73883.peg.12 single-stranded DNA-binding protein, fig|1541883.3.peg.1 single-strand DNA binding protein, fig|669875.3.peg.58 Single-…	FALSE	DNA-BINDING, DNA BINDING
contig_1215	575	fig|6666666.74407.peg.17 phage major tail protein	FALSE	TAIL, MAJOR TAIL PROTEIN, MAJOR TAIL, TAIL PROTEIN
contig_1215	911	fig|101570.3.peg.53 Phage flagellar hook-length control protein	FALSE
contig_1215	650	putative partition ParA-like protein, fig|261726.2.peg.53 Chromosome (plasmid protein	FALSE	PLASMID PROTEIN
contig_1215	158	Phage terminase, small subunit ACLAME_Phage_head Phage_packaging_machinery T4-like_phage_core_ protein	FALSE	TERMINASE
contig_1215	110	fig|6666666.74431.peg.4 phage-related tail fiber protein	FALSE	TAIL, TAIL FIBER, RELATED TAIL FIBER, RELATED TAIL
contig_1215	452	fig|273133.2.peg.15 Phage peptidase protein	FALSE	PEPTIDASE
contig_1215	1562	putative DNA/RNA helicase protein, fig|1177632.3.peg.124 putative helicase Not in a subsystem 1177632.3 Salmonella phage SSU5, complete genome. protein, fig|1406785.3.peg.100 recombination helicase Not in a subsystem 1406785.3 Bacillus phage Grass, complete genome. protein, fig|442493.2.peg.43 DNA helicase (EC 3.6.1.- protein	FALSE	RECOMBINATION, HELICASE, DNA HELICASE
contig_1215	908	fig|1177632.3.peg.129 putative ABC transporter ATP-binding protein, fig|1406781.3.peg.201 RNA polymerase sigma factor Not in a subsystem 1406781.3 Bacillus phage BigBertha, complete genome. protein, fig|6666666.74049.peg.10 putative phage tail protein, fig|6666666.74055.peg.2 putative phage tail protein, fig|6666666.74057.peg.58 putative phage tail protein	FALSE	TAIL, POLYMERASE, PHAGE TAIL PROTEIN, PHAGE TAIL, TAIL PROTEIN
contig_1215	1277	putative terminase large subunit Not in a subsystem 1177632.3 Salmonella phage SSU5, complete genome. protein, putative terminase protein, fig|1177632.3.peg.2 putative terminase large subunit Not in a subsystem 1177632.3 Salmonella phage SSU5, complete genome. protein, fig|6666666.73710.peg.37 terminase large subunit Not in a subsystem 6666666.73710 uncultured Mediterranean phage uvMED-CGR-U-MedD…	FALSE	TERMINASE
contig_1215	470	fig|370623.2.peg.39 Phage capsid scaffolding protein	FALSE	SCAFFOLDING PROTEIN, CAPSID, PHAGE CAPSID
contig_1215	2918	fig|1177632.3.peg.15 putative tail tape measure protein, fig|1133022.3.peg.54 Cell division protein, fig|6666666.73720.peg.53 putative tape measure protein, fig|6666666.74091.peg.24 putative tape measure protein, fig|437329.2.peg.16 Phage tail length tape measure protein	FALSE	TAIL, TAPE MEASURE, PUTATIVE TAIL TAPE, PUTATIVE TAIL, TAIL TAPE, PHAGE TAIL LENGTH, PHAGE TAIL, TAIL LENGTH
contig_1215	1991	Cell division protein, fig|1133022.3.peg.54 Cell division protein, fig|242861.1.peg.28 Phage tail protein	FALSE	TAIL, PHAGE TAIL PROTEIN, PHAGE TAIL, TAIL PROTEIN
contig_1215	749	fig|1147152.3.peg.16 tail fiber component Not in a subsystem 1147152.3 Enterobacteria phage mEp460, complete genome. protein, fig|1414737.3.peg.38 tail assembly protein, fig|414970.2.peg.16 Phage tail assembly protein	FALSE	TAIL, TAIL FIBER, TAIL ASSEMBLY, 16 TAIL FIBER, 16 TAIL, 38 TAIL ASSEMBLY, 38 TAIL, PHAGE TAIL ASSEMBLY, PHAGE TAIL
contig_1215	353	fig|6666666.74071.peg.13 phage minor tail protein, fig|6666666.74072.peg.9 phage minor tail protein, fig|6666666.74073.peg.5 phage minor tail protein, fig|6666666.74076.peg.9 phage minor tail protein, fig|6666666.74684.peg.31 phage minor tail protein	FALSE	TAIL, MINOR TAIL PROTEIN, MINOR TAIL, TAIL PROTEIN
contig_1215	530	putative phage minor tail protein, fig|1458697.3.peg.34 minor tail protein, fig|1414737.3.peg.37 minor tail protein, fig|756275.3.peg.36 Phage minor tail protein, fig|6666666.74573.peg.16 putative phage minor tail protein, fig|1177632.3.peg.17 putative minor tail protein	FALSE	TAIL, MINOR TAIL PROTEIN, MINOR TAIL, TAIL PROTEIN
contig_1223	524	fig|1204514.3.peg.276 Queuosine Biosynthesis QueE Radical SAM ACLAME_Phage_ protein, fig|75320.1.peg.283 Queuosine Biosynthesis QueE Radical SAM protein	FALSE
contig_1223	839	fig|329864.2.peg.25 Phage repressor ACLAME_Phage_regulation_of_gene_expression| Phage_regulation_of_gene_expression 329864.2 Podoviridae Salmonella phage SE1 protein, fig|714583.4.peg.24 Phage repressor ACLAME_Phage_regulation_of_gene_expression| Phage_regulation_of_gene_expression 714583.4 Salmonella phage ST160 protein, fig|221029.1.peg.23 Phage repressor ACLAME_Phage_regulation_of_gene_express…	FALSE	REPRESSOR
contig_1223	179	fig|10730.1.peg.26 Cro repressor ACLAME_Phage_regulation_of_gene_expression 10730.1 Bacteriophage 933W protein, fig|180816.1.peg.121 Cro repressor ACLAME_Phage_regulation_of_gene_expression 180816.1 Stx2 converting bacteriophage I protein, fig|379329.2.peg.64 Cro repressor ACLAME_Phage_regulation_of_gene_expression 379329.2 unclassified Lambda-like viruses Stx2-converting phage 86 protein, fig|48…	FALSE	REPRESSOR
contig_1223	308	fig|348137.2.peg.44 DNA adenine methyltransferase, phage-associated Phage_DNA_synthesis| Phage_DNA_synthesis_NEW 348137.2 Siphoviridae Burkholderia phage Bcep176 protein, fig|99179.2.peg.15 Phage DNA N-6-adenine methyltransferase ACLAME_Phage_DNA_methyltransferase 99179.2 Siphoviridae Bacteroides phage B40-8 protein, fig|1414742.3.peg.64 DNA N-6-adenine-methyltransferase Not in a subsystem 141474…	FALSE	METHYLTRANSFERASE, ACLAME PHAGE DNA METHYLTRANSFERASE
contig_1223	179	fig|10730.1.peg.26 Cro repressor ACLAME_Phage_regulation_of_gene_expression 10730.1 Bacteriophage 933W protein, fig|180816.1.peg.121 Cro repressor ACLAME_Phage_regulation_of_gene_expression 180816.1 Stx2 converting bacteriophage I protein, fig|379329.2.peg.64 Cro repressor ACLAME_Phage_regulation_of_gene_expression 379329.2 unclassified Lambda-like viruses Stx2-converting phage 86 protein, fig|48…	FALSE	REPRESSOR
contig_1223	197	fig|173443.1.peg.53 Phage portal protein	FALSE	PORTAL
contig_1223	230	fig|1560282.3.peg.13 putative head-tail connector protein, fig|1401669.3.peg.229 virion structural protein	FALSE	TAIL, STRUCTURAL PROTEIN, TAIL CONNECTOR
contig_1223	230	fig|1560282.3.peg.13 putative head-tail connector protein, fig|1401669.3.peg.229 virion structural protein	FALSE	TAIL, STRUCTURAL PROTEIN, TAIL CONNECTOR
contig_1223	197	fig|173443.1.peg.53 Phage portal protein	FALSE	PORTAL
contig_1223	566	deoxycytidine triphosphate deaminase Not in a subsystem 1335230.3 Pseudomonas phage PaBG, complete genome. protein, Deoxycytidine triphosphate deaminase (EC 3.5.4.13 protein, deoxycytidine triphosphate deaminase Pseudomonas phage PaBG | triphosphate | deaminase | Pseudomonas | phage | PaBG protein, deoxycytidine triphosphate deaminase Pseudomonas phage Lu11 | triphosphate | deaminase | Pseudomona…	FALSE	DEAMINASE
contig_1223	101	exo gene product Not in a subsystem 6666666.73994 uncultured Mediterranean phage uvMED-CGF-C14-MedDCM-OCT-S36-C285 protein	FALSE
contig_1223	212	fig|1124654.3.peg.13 Origin specific replication binding factor Phage_replication 1124654.3 Escherichia phage TL-2011b protein, fig|343516.2.peg.44 Origin specific replication binding factor protein	FALSE	REPLICATION
contig_1223	101	exo gene product Not in a subsystem 6666666.73994 uncultured Mediterranean phage uvMED-CGF-C14-MedDCM-OCT-S36-C285 protein	FALSE
contig_1223	566	deoxycytidine triphosphate deaminase Not in a subsystem 1335230.3 Pseudomonas phage PaBG, complete genome. protein, Deoxycytidine triphosphate deaminase (EC 3.5.4.13 protein, deoxycytidine triphosphate deaminase Pseudomonas phage PaBG | triphosphate | deaminase | Pseudomonas | phage | PaBG protein, deoxycytidine triphosphate deaminase Pseudomonas phage Lu11 | triphosphate | deaminase | Pseudomona…	FALSE	DEAMINASE
contig_1223	197	fig|173443.1.peg.53 Phage portal protein	FALSE	PORTAL
contig_1223	230	fig|1560282.3.peg.13 putative head-tail connector protein, fig|1401669.3.peg.229 virion structural protein	FALSE	TAIL, STRUCTURAL PROTEIN, TAIL CONNECTOR
contig_1238	440	deoxycytidine triphosphate deaminase Not in a subsystem 1335230.3 Pseudomonas phage PaBG, complete genome. protein, deoxycytidine triphosphate deaminase Pseudomonas phage PaBG | triphosphate | deaminase | Pseudomonas | phage | PaBG protein, fig|1335230.3.peg.65 deoxycytidine triphosphate deaminase Not in a subsystem 1335230.3 Pseudomonas phage PaBG, complete genome. protein, fig|1161927.3.peg.50 …	FALSE	DEAMINASE
contig_1238	173	Phage deoxyuridine triphosphate deaminase protein	FALSE	DEAMINASE
contig_1238	470	Single stranded DNA-binding protein, Single-stranded DNA-binding protein, fig|10678.1.peg.15 Single stranded DNA-binding protein, fig|10682.2.peg.18 Single stranded DNA-binding protein, fig|1136535.3.peg.13 single stranded DNA binding protein, fig|424716.2.peg.41 Single stranded DNA-binding protein, fig|1090133.4.peg.24 Single-stranded DNA-binding protein	FALSE	DNA-BINDING, DNA BINDING
contig_1238	797	Phage recombination protein, Bet protein, recombinase Mannheimia phage vB_MhS_3927AP1 | Mannheimia | phage | vB_MhS_3927AP1 protein, recombinase Mannheimia phage vB_MhS_535AP2 | Mannheimia | phage | vB_MhS_535AP2 protein, recombinase Mannheimia phage vB_MhS_1152AP2 | Mannheimia | phage | vB_MhS_1152AP2 protein, recombination protein, fig|1449437.4.peg.38 Putative recombination protein, fig|10710.…	FALSE	RECOMBINATION, RECOMBINASE
contig_1296	320	fig|6666666.74618.peg.6 phage protein, fig|6666666.74357.peg.26 Uncharacterized phage conserved protein, fig|6666666.74359.peg.3 Uncharacterized phage conserved protein, fig|6666666.74360.peg.3 Uncharacterized phage conserved protein, fig|6666666.74362.peg.16 Uncharacterized phage conserved protein	FALSE
contig_1296	1226	Phage terminase, large subunit ACLAME_Phage_head Phage_packaging_machinery T4-like_phage_core_ protein, gp2 Enterobacteria phage ES18 | Enterobacteria | phage | ES18 protein, terminase large subunit Salmonella phage SPN3UB | large | subunit | Salmonella | phage | SPN3UB protein, terminase large subunit Salmonella phage vB_SosS_Oslo | large | subunit | Salmonella | phage | vB_SosS_Oslo protein, fi…	FALSE	TERMINASE
contig_1298	416	fig|683735.2.peg.27 Phage capsid protein	FALSE	CAPSID, PHAGE CAPSID
contig_1298	431	Phage lysin (EC 3.2.1.17 protein	FALSE	LYSIN
contig_1298	296	fig|1147158.3.peg.46 late gene regulator Q Not in a subsystem 1147158.3 Enterobacterial phage mEp390, complete genome. protein, fig|103807.1.peg.21 Phage antitermination protein	FALSE	GENE REGULATOR
contig_1298	620	Phage NinG rap recombination ACLAME_Phage_Nin_genes Phage_nin_genes_-_N-independent_survival 683735.2 Aggregatibacter phage S1249 protein, Phage NinG rap recombination ACLAME_Phage_Nin_genes Phage_nin_genes_-_N-independent_survival 504346.2 Siphoviridae Pseudomonas phage PAJU2 protein, NinG-like protein, protein, putative NinG Pseudomonas phage PAJU2 | NinG | Pseudomonas | phage | PAJU2 protein, …	FALSE	RECOMBINATION, ENDONUCLEASE
contig_1298	443	fig|984186.3.peg.21 putative ninB protein, fig|348058.2.peg.56 Phage NinB DNA recombination ACLAME_Phage_Nin_genes| Phage_nin_genes_-_N-independent_survival 348058.2 P22-like viruses Salmonella phage epsilon34 protein, fig|590739.2.peg.50 Phage NinB DNA recombination ACLAME_Phage_Nin_genes| Phage_nin_genes_-_N-independent_survival 590739.2 P22-like viruses Salmonella phage c341 protein, fig|10754…	FALSE	RECOMBINATION
contig_132	2633	fig|6666666.73706.peg.26 phage tail protein, fig|6666666.73989.peg.36 phage tail protein, fig|6666666.73705.peg.5 phage tail protein, fig|6666666.73708.peg.18 phage tail protein, fig|6666666.73990.peg.53 phage tail protein	FALSE	TAIL, PHAGE TAIL PROTEIN, PHAGE TAIL, TAIL PROTEIN
contig_132	2303	tail length tape measure protein, fig|1221835.3.peg.43 tail tape measure protein, fig|462590.2.peg.69 Phage tail length tape measure protein	FALSE	TAIL, TAPE MEASURE, 43 TAIL TAPE, 43 TAIL, TAIL LENGTH, PHAGE TAIL LENGTH, PHAGE TAIL, TAIL TAPE
contig_132	119	tape measure chaperone Not in a subsystem 1540095.3 Citrobacter phage Moon, complete genome. protein, baseplate hub subunit Citrobacter phage Merlin | hub | subunit | Citrobacter | phage | Merlin protein, tape measure chaperone Citrobacter phage Moon | measure | chaperone | Citrobacter | phage | Moon protein	FALSE	TAPE MEASURE, BASEPLATE, BASE
contig_132	389	fig|1327959.4.peg.81 sporulation initiation inhibitor protein	FALSE
contig_132	1517	tail length tape measure protein, fig|462590.2.peg.69 Phage tail length tape measure protein	FALSE	TAIL, TAPE MEASURE, PHAGE TAIL LENGTH, PHAGE TAIL, TAIL LENGTH
contig_1325	179	gpT Not in a subsystem 483266.3 Haemophilus phage SuMu, complete genome. protein, gpT Haemophilus phage SuMu | Haemophilus | phage | SuMu protein, major head subunit T Mannheimia phage vB_MhM_3927AP2 | head | subunit | T | Mannheimia | phage | vB_MhM_3927AP2 protein, fig|483266.3.peg.32 gpT Not in a subsystem 483266.3 Haemophilus phage SuMu, complete genome. protein, fig|1093672.3.peg.42 Phage ma…	FALSE	MAJOR CAPSID, CAPSID
contig_1325	92	putative phosphoribosyl-ATP pyrophosphohydrolase Pseudoalteromonas phage TW1 | phosphoribosyl-ATP | pyrophosphohydrolase | Pseudoalteromonas | phage | TW1 protein	FALSE	PYROPHOSPHOHYDROLASE
contig_1325	461	fig|10677.1.peg.39 Phage tail sheath protein	FALSE	TAIL, PHAGE TAIL SHEATH, PHAGE TAIL, TAIL SHEATH
contig_1325	599	fig|175950.1.peg.13 Phage tail sheath protein	FALSE	TAIL, PHAGE TAIL SHEATH, PHAGE TAIL, TAIL SHEATH
contig_1325	467	fig|1567022.3.peg.39 tail sheath protein, fig|10677.1.peg.39 Phage tail sheath protein	FALSE	TAIL, 39 TAIL SHEATH, 39 TAIL, TAIL SHEATH, PHAGE TAIL SHEATH, PHAGE TAIL
contig_1325	95	Phage terminase, large subunit ACLAME_Phage_head Phage_packaging_machinery T4-like_phage_core_ protein, terminase large subunit Listeria phage PSA | large | subunit | Listeria | phage | PSA protein, terminase large subunit Listeria phage 2389 | large | subunit | Listeria | phage | 2389 protein	FALSE	TERMINASE
contig_1325	137	fig|467481.2.peg.57 Transcriptional regulator ACLAME_Phage_regulation_of_gene_expression 467481.2 Siphoviridae Azospirillum phage Cd protein, fig|6666666.74147.peg.7 phage tail protein, fig|6666666.74156.peg.7 phage tail protein, fig|6666666.74158.peg.23 phage tail protein	FALSE	TAIL, TRANSCRIPTIONAL REGULATOR, PHAGE TAIL PROTEIN, PHAGE TAIL, TAIL PROTEIN
contig_1325	149	phage tail tape measure protein	FALSE	TAIL, TAPE MEASURE, PHAGE TAIL TAPE, PHAGE TAIL, TAIL TAPE
contig_1325	251	fig|10677.1.peg.39 Phage tail sheath protein	FALSE	TAIL, PHAGE TAIL SHEATH, PHAGE TAIL, TAIL SHEATH
contig_1325	152	DNA ligase, phage-associated Phage_replication T4-like_non-cyanophage_core_ protein, putative DNA ligase Pseudomonas phage phiIBB-PF7A | DNA | ligase | Pseudomonas | phage | phiIBB-PF7A protein	FALSE	REPLICATION, LIGASE, DNA LIGASE
contig_1325	287	putative internal virion protein, I protein	FALSE
contig_1325	110	Phage HNH homing endonuclease protein	FALSE	ENDONUCLEASE
contig_1325	296	putative head morphogenesis protein, phage Mu protein, fig|151599.3.peg.33 Phage morphogenesis protein	FALSE	MORPHOGENESIS
contig_1325	89	putative HNH endonuclease (endogenous virus protein	FALSE	ENDONUCLEASE
contig_1336	1142	Phage tail fiber ACLAME_Phage_tail Phage_tail_ protein, fiber Prochlorococcus phage P-SSM2 | Prochlorococcus | phage | P-SSM2 protein, fig|354260.3.peg.49 Phage lysin, N-acetylmuramoyl-L-alanine amidase (EC 3.5.1.28 protein, fig|578234.2.peg.18 Phage endolysin Phage_entry_and_exit| Phage_lysis_modules 578234.2 Siphoviridae Lactobacillus phage Lv-1 protein, fig|977801.3.peg.32 endolysin Not in a s…	FALSE	TAIL, TAIL FIBER, LYSIN, AMIDASE, PHAGE TAIL FIBER, PHAGE TAIL, ENDOLYSIN, ACETYLMURAMIDASE, TAIL PHAGE TAIL
contig_1337	590	fig|6666666.74541.peg.14 conserved protein, fig|926067.3.peg.198 Phage neck protein	FALSE
contig_1337	89	phage major capsid protein	FALSE	MAJOR CAPSID, CAPSID
contig_1337	647	Deoxyadenosine kinase (EC 2.7.1.76 protein, deoxyguanosine kinase Lactobacillus virus Lb338-1 | kinase | Lactobacillus | virus | Lb338-1 protein, fig|632112.2.peg.73 Deoxyadenosine kinase (EC 2.7.1.76 protein, fig|298338.3.peg.67 Deoxyadenosine kinase (EC 2.7.1.76 protein, fig|388452.2.peg.50 Deoxyadenosine kinase (EC 2.7.1.76 protein, fig|1552735.3.peg.51 deoxynucleoside kinase Not in a subsyste…	FALSE	REPLICATION, KINASE
contig_1337	1937	fig|1486421.3.peg.96 terminase large subunit Not in a subsystem 1486421.3 Listeria phage LMSP-25, complete genome. protein, fig|760530.4.peg.82 putative terminase large subunit Not in a subsystem 760530.4 Staphylococcus phage GH15, complete genome. protein, fig|1007127.3.peg.63 Phage terminase, large subunit ACLAME_Phage_head| Phage_packaging_machinery| T4-like_phage_core_ protein, fig|1028375.3.…	FALSE	STRUCTURAL PROTEIN, TERMINASE
contig_1337	503	fig|6666666.73790.peg.41 capsid assembly protein	FALSE	CAPSID, 41 CAPSID
contig_1337	635	fig|632112.2.peg.63 Thymidine kinase (EC 2.7.1.21 protein, fig|1087482.3.peg.107 thymidine kinase Not in a subsystem 1087482.3 Salmonella phage S16, complete genome. protein, fig|1445860.3.peg.104 thymidine kinase Not in a subsystem 1445860.3 Salmonella phage STP4-a, complete genome. protein, fig|1204531.3.peg.171 thymidine kinase Not in a subsystem 1204531.3 Salmonella phage STML-198, complete g…	FALSE	KINASE
contig_1337	332	fig|1391428.3.peg.269 hyphothetical protein	FALSE
contig_1337	575	fig|139871.2.peg.53 Phage holin ACLAME_Phage_lysis_modules| Phage_entry_and_exit| Phage_lysis_modules 139871.2 Viruses Lactobacillus johnsonii prophage Lj771 Viruses. protein, fig|363555.2.peg.60 Phage holin ACLAME_Phage_lysis_modules| Phage_entry_and_exit| Phage_lysis_modules 363555.2 Siphoviridae Lactobacillus phage KC5a protein, fig|306323.3.peg.25 Phage holin ACLAME_Phage_lysis_modules| Phage…	FALSE	HOLIN
contig_1337	1142	Phage tail fiber ACLAME_Phage_tail Phage_tail_ protein, fiber Prochlorococcus phage P-SSM2 | Prochlorococcus | phage | P-SSM2 protein, fig|354260.3.peg.49 Phage lysin, N-acetylmuramoyl-L-alanine amidase (EC 3.5.1.28 protein, fig|578234.2.peg.18 Phage endolysin Phage_entry_and_exit| Phage_lysis_modules 578234.2 Siphoviridae Lactobacillus phage Lv-1 protein, fig|977801.3.peg.32 endolysin Not in a s…	FALSE	TAIL, TAIL FIBER, LYSIN, AMIDASE, PHAGE TAIL FIBER, PHAGE TAIL, ENDOLYSIN, ACETYLMURAMIDASE, TAIL PHAGE TAIL
contig_1337	113	endo-levanase Not in a subsystem 207656.3 Bacillus phage phiNIT1 DNA, complete genome. protein	FALSE	LEVANASE
contig_1337	566	fig|1540095.3.peg.200 head outer capsid protein	FALSE	CAPSID, OUTER CAPSID
contig_1337	98	Phage minor tail protein	FALSE	TAIL, MINOR TAIL PROTEIN, MINOR TAIL, TAIL PROTEIN
contig_1337	575	fig|6666666.74668.peg.11 phage minor tail protein, fig|6666666.74683.peg.3 phage minor tail protein, fig|6666666.74034.peg.3 phage minor tail protein, fig|6666666.74058.peg.5 phage minor tail protein, fig|6666666.74059.peg.6 phage minor tail protein	FALSE	TAIL, MINOR TAIL PROTEIN, MINOR TAIL, TAIL PROTEIN
contig_1337	209	fig|6666666.43276.peg.104 Protein of Unknown Function Not in a subsystem 6666666.43276 Cellulophaga phage phi19:1 protein, fig|6666666.43260.peg.96 Protein of Unknown Function Not in a subsystem 6666666.43260 Cellulophaga phage phi10:1 protein	FALSE
contig_1367	758	Putative recombination protein, recombinational DNA repair protein, Phage recombination protein, recombination protein, bet Pseudomonas phage YMC11/02/R656 | Pseudomonas | phage | YMC11/02/R656 protein, fig|1449437.4.peg.38 Putative recombination protein, fig|1498227.3.peg.4 recombinational DNA repair protein, fig|10730.1.peg.14 Phage recombination protein, fig|1225789.3.peg.36 phage recombinatio…	FALSE	RECOMBINATION
contig_1367	224	Putative exonuclease Not in a subsystem 1449437.4 Pseudomonas phage vB_PaeP_Tr60_Ab31. protein, exonuclease (endogenous virus protein, exonuclease Pseudomonas phage phi1 | Pseudomonas | phage | phi1 protein, putative exonuclease Pseudomonas phage YMC11/02/R656 | exonuclease | Pseudomonas | phage | YMC11/02/R656 protein, Putative exonuclease Pseudomonas phage vB_PaeP_Tr60_Ab31 | exonuclease | Pseu…	FALSE	RECOMBINATION, EXONUCLEASE, ENDONUCLEASE
contig_1367	740	recombinational DNA repair protein, Putative recombination protein, Bet protein, Phage recombination protein, bet Pseudomonas phage YMC11/02/R656 | Pseudomonas | phage | YMC11/02/R656 protein, recombination protein, fig|1449437.4.peg.38 Putative recombination protein, fig|1498227.3.peg.4 recombinational DNA repair protein, fig|379329.2.peg.52 Phage recombination protein, fig|10730.1.peg.14 Phage …	FALSE	RECOMBINATION
contig_1367	362	Phage pentapeptide repeat family protein	FALSE
contig_1367	362	Phage pentapeptide repeat family protein	FALSE
contig_1367	749	Putative recombination protein, recombinational DNA repair protein, Phage recombination protein, Bet protein, recombination protein, bet Pseudomonas phage YMC11/02/R656 | Pseudomonas | phage | YMC11/02/R656 protein, fig|1449437.4.peg.38 Putative recombination protein, fig|1498227.3.peg.4 recombinational DNA repair protein, fig|379329.2.peg.52 Phage recombination protein, fig|10730.1.peg.14 Phage …	FALSE	RECOMBINATION
contig_1367	476	Single-stranded DNA-binding protein, Single stranded DNA-binding protein, single-stranded DNA-binding protein, fig|424716.2.peg.41 Single stranded DNA-binding protein, fig|348058.2.peg.36 Single stranded DNA-binding protein, fig|590739.2.peg.31 Single stranded DNA-binding protein, fig|10761.1.peg.27 Single stranded DNA-binding protein, fig|1090133.4.peg.24 Single-stranded DNA-binding protein	FALSE	DNA-BINDING
contig_1367	632	Phage NinC Phage_nin_genes_-_N-independent_survival 1168549.3 Salmonella phage vB_SosS_Oslo protein, Phage NinC Phage_nin_genes_-_N-independent_survival 10710.1 Bacteriophage lambda protein, fig|1168549.3.peg.62 Phage NinC Phage_nin_genes_-_N-independent_survival 1168549.3 Salmonella phage vB_SosS_Oslo protein, fig|10710.1.peg.57 Phage NinC Phage_nin_genes_-_N-independent_survival 10710.1 Bacteri…	FALSE
contig_1367	245	fig|10710.1.peg.57 Phage NinC Phage_nin_genes_-_N-independent_survival 10710.1 Bacteriophage lambda protein, fig|1168549.3.peg.62 Phage NinC Phage_nin_genes_-_N-independent_survival 1168549.3 Salmonella phage vB_SosS_Oslo protein, fig|1127518.3.peg.10 Phage NinC Phage_nin_genes_-_N-independent_survival 1127518.3 Vibrio phage vB_VchM-138 protein, fig|331278.3.peg.243 DNA gyrase subunit B (EC 5.99.…	FALSE	GYRASE, DNA GYRASE
contig_1367	182	fig|6666666.73666.peg.36 phage related protein	FALSE
contig_1367	1208	Phage integrase ACLAME_Phage_integration Phage_integrases Phage_integration_and_excision 1124654.3 Escherichia phage TL-2011b protein, Phage integrase, site-specific tyrosine recombinase ACLAME_Phage_integration Phage_integrases 343516.2 Podoviridae Enterobacteria phage phiV10 protein, putative integrase Not in a subsystem 1125653.4 Salmonella phage SPN1S, complete genome. protein, Phage integras…	FALSE	INTEGRASE, PHAGE INTEGRASE, RECOMBINASE
contig_1367	221	Phage minor tail protein, minor tail protein	FALSE	TAIL, MINOR TAIL PROTEIN, MINOR TAIL, TAIL PROTEIN
contig_1368	3311	fig|101570.3.peg.21 Phage tail length tape measure protein	FALSE	TAIL, TAPE MEASURE, PHAGE TAIL LENGTH, PHAGE TAIL, TAIL LENGTH
contig_1368	422	fig|709484.3.peg.18 anti-sigma factor, putative Not in a subsystem 709484.3 Enterobacteria phage CC31. protein, fig|1357423.3.peg.25 DNA polymerase Not in a subsystem 1357423.3 Sinorhizobium phage phiM12, complete genome. protein, fig|6666666.74414.peg.9 T4-like baseplate hub and tail lysozyme Not in a subsystem 6666666.74414 uncultured Mediterranean phage uvMED-GF-C74-MedDCM-OCT-S33-C73 protein,…	FALSE	TAIL, REPLICATION, BASEPLATE, POLYMERASE, DNA POLYMERASE, AND TAIL LYSOZYME, AND TAIL, TAIL LYSOZYME, BASE, DNA PRIMASE, PRIMASE, HELICASE
contig_1368	344	fig|129861.2.peg.12 Phage minor tail protein, fig|1147152.3.peg.14 minor tail protein, fig|414970.2.peg.14 Phage minor tail protein	FALSE	TAIL, MINOR TAIL PROTEIN, MINOR TAIL, TAIL PROTEIN
contig_1368	704	minor tail protein, fig|10710.1.peg.18 Phage minor tail protein	FALSE	TAIL, MINOR TAIL PROTEIN, MINOR TAIL, TAIL PROTEIN
contig_1368	719	Phage tail assembly protein	FALSE	TAIL, TAIL ASSEMBLY, PHAGE TAIL ASSEMBLY, PHAGE TAIL
contig_1368	566	fig|129862.2.peg.49 Phage tail assembly protein	FALSE	TAIL, TAIL ASSEMBLY, PHAGE TAIL ASSEMBLY, PHAGE TAIL
contig_1368	3221	fig|564886.2.peg.68 Phage tail fiber ACLAME_Phage_tail| Phage_tail_ protein, fig|10710.1.peg.21 Phage tail fiber ACLAME_Phage_tail| Phage_tail_ protein, fig|1147146.3.peg.21 tail fiber J Not in a subsystem 1147146.3 Enterobacteria phage HK630, complete genome. protein, fig|1147148.3.peg.21 tail fiber Not in a subsystem 1147148.3 Enterobacteria phage HK629, complete genome. protein, fig|482822.2.p…	FALSE	TAIL, TAIL FIBER, PHAGE TAIL FIBER, PHAGE TAIL, 21 TAIL FIBER, 21 TAIL
contig_1368	89	tapemeasure Not in a subsystem 1327765.4 Mycobacterium phage Fishburne, complete genome. protein, Phage tail length tape measure protein, tapemeasure Not in a subsystem 1429793.3 Mycobacterium phage Donovan, complete genome. protein, tapemeasure Mycobacterium phage Fishburne | Mycobacterium | phage | Fishburne protein, tapemeasure protein, tapemeasure Mycobacterium phage Donovan | Mycobacterium |…	FALSE	TAIL, TAPEMEASURE, TAPE MEASURE, PHAGE TAIL LENGTH, PHAGE TAIL, TAIL LENGTH
contig_1368	401	fig|172667.1.peg.25 Phage tail fiber ACLAME_Phage_tail| Phage_tail_ protein, fig|10710.1.peg.23 Phage tail fiber ACLAME_Phage_tail| Phage_tail_ protein, fig|1147148.3.peg.23 tail fiber protein, fig|482822.2.peg.54 Phage tail fiber ACLAME_Phage_tail| Phage_tail_ protein, fig|1147152.3.peg.20 side tail fiber protein	FALSE	TAIL, TAIL FIBER, PHAGE TAIL FIBER, PHAGE TAIL, 23 TAIL FIBER, 23 TAIL, SIDE TAIL FIBER, SIDE TAIL
contig_1370	791	fig|348058.2.peg.18 Phage antirepressor protein	FALSE	REPRESSOR, ANTIREPRESSOR
contig_1370	599	Antirepressor protein	FALSE	REPRESSOR, ANTIREPRESSOR
contig_1370	791	fig|348058.2.peg.18 Phage antirepressor protein	FALSE	REPRESSOR, ANTIREPRESSOR
contig_1370	344	fig|129862.2.peg.44 Phage minor tail protein	FALSE	TAIL, MINOR TAIL PROTEIN, MINOR TAIL, TAIL PROTEIN
contig_1370	185	fig|128975.2.peg.44 Phage minor tail protein	FALSE	TAIL, MINOR TAIL PROTEIN, MINOR TAIL, TAIL PROTEIN
contig_1370	122	Phage minor tail protein	FALSE	TAIL, MINOR TAIL PROTEIN, MINOR TAIL, TAIL PROTEIN
contig_1370	719	Phage tail assembly protein	FALSE	TAIL, TAIL ASSEMBLY, PHAGE TAIL ASSEMBLY, PHAGE TAIL
contig_1370	605	fig|129862.2.peg.49 Phage tail assembly protein	FALSE	TAIL, TAIL ASSEMBLY, PHAGE TAIL ASSEMBLY, PHAGE TAIL
contig_1370	3758	fig|10710.1.peg.21 Phage tail fiber ACLAME_Phage_tail| Phage_tail_ protein, fig|1147146.3.peg.21 tail fiber J Not in a subsystem 1147146.3 Enterobacteria phage HK630, complete genome. protein, fig|1147148.3.peg.21 tail fiber Not in a subsystem 1147148.3 Enterobacteria phage HK629, complete genome. protein, fig|482822.2.peg.52 Phage tail fiber ACLAME_Phage_tail| Phage_tail_ protein, fig|414970.2.p…	FALSE	TAIL, TAIL FIBER, PHAGE TAIL FIBER, PHAGE TAIL, 21 TAIL FIBER, 21 TAIL
contig_1371	566	fig|1221835.3.peg.36 putative tail fiber Not in a subsystem 1221835.3 Acinetobacter phage YMC/09/02/B1251_ABA_BP, complete genome. protein, fig|691318.3.peg.42 Phage tail fiber ACLAME_Phage_tail| Phage_tail_ protein, fig|906668.4.peg.24 Phage tail fiber protein	FALSE	TAIL, TAIL FIBER, PUTATIVE TAIL FIBER, PUTATIVE TAIL, PHAGE TAIL FIBER, PHAGE TAIL
contig_1371	1169	fig|925984.3.peg.34 Phage integrase ACLAME_Phage_integration| Phage_integrases| Phage_integration_and_excision 925984.3 Erwinia phage phiEt88 protein, fig|10761.1.peg.16 Phage integrase, site-specific tyrosine recombinase ACLAME_Phage_integration| Phage_integrases 10761.1 Enterobacteria phage Sf6 protein, fig|155148.1.peg.1 Phage integrase, site-specific tyrosine recombinase ACLAME_Phage_integrat…	FALSE	INTEGRASE, PHAGE INTEGRASE, RECOMBINASE
contig_1371	476	fig|103807.1.peg.16 Antirepressor protein	FALSE	REPRESSOR, ANTIREPRESSOR
contig_1371	392	fig|10713.3.peg.44 Cro-like transcriptional regulator Not in a subsystem 10713.3 Enterobacteria phage phi80, complete genome. protein, fig|1147144.3.peg.47 prophage antirepressor Not in a subsystem 1147144.3 Enterobacteria phage HK225, complete genome. protein, fig|1449437.4.peg.51 Putative repressor Not in a subsystem 1449437.4 Pseudomonas phage vB_PaeP_Tr60_Ab31. protein, fig|1089118.3.peg.75 P…	FALSE	REPRESSOR, ANTIREPRESSOR, TRANSCRIPTIONAL REGULATOR
contig_138	968	fig|1187128.3.peg.52 Phage tail fiber ACLAME_Phage_tail| Phage_tail_ protein, fig|67571.2.peg.36 Phage tail spike protein	FALSE	TAIL, TAIL FIBER, TAIL SPIKE, PHAGE TAIL FIBER, PHAGE TAIL, PHAGE TAIL SPIKE
contig_138	527	fig|55884.1.peg.22 Phage tail fiber assembly protein	FALSE	TAIL, TAIL FIBER, PHAGE TAIL FIBER, PHAGE TAIL
contig_138	1019	fig|467481.2.peg.72 Phage integrase, site-specific tyrosine recombinase ACLAME_Phage_integration| Phage_integrases 467481.2 Siphoviridae Azospirillum phage Cd protein, fig|1131316.3.peg.34 Phage integrase ACLAME_Phage_integration| Phage_integrases| Phage_integration_and_excision 1131316.3 Rhodobacter phage RcapNL protein, fig|466051.2.peg.5 Phage integrase, site-specific tyrosine recombinase ACLA…	FALSE	INTEGRASE, RECOMBINASE, PHAGE INTEGRASE
contig_138	194	fig|1204535.3.peg.10 tail sheath Not in a subsystem 1204535.3 Clostridium phage phiMMP04, complete genome. protein, fig|372457.2.peg.10 Phage tail assembly CBSS-Phage_terminase_neighborhood| Phage_tail_ protein	FALSE	TAIL, TAIL ASSEMBLY, PHAGE TERMINASE, 10 TAIL SHEATH, 10 TAIL, TAIL SHEATH, PHAGE TAIL ASSEMBLY, PHAGE TAIL
contig_138	473	Single-strand binding protein, single-strand DNA binding protein, Single-stranded DNA-binding protein, single-stranded DNA-binding protein, ssDNA-binding protein, single-stranded DNA-binding-like protein, fig|1541883.3.peg.1 single-strand DNA binding protein, fig|669875.3.peg.58 Single-stranded DNA-binding protein, fig|6666666.74508.peg.41 Single-strand binding protein, fig|424716.2.peg.41 Single…	FALSE	DNA-BINDING, DNA BINDING
contig_138	227	NinB family protein, fig|1168548.3.peg.57 Phage NinB DNA recombination ACLAME_Phage_Nin_genes| Phage_nin_genes_-_N-independent_survival 1168548.3 Salmonella phage vB_SemP_Emek protein, fig|714583.4.peg.33 Phage NinB DNA recombination ACLAME_Phage_Nin_genes| Phage_nin_genes_-_N-independent_survival 714583.4 Salmonella phage ST160 protein, fig|489779.2.peg.34 Protein NinB Not in a subsystem 489779.…	FALSE	RECOMBINATION
contig_138	194	fig|1204535.3.peg.10 tail sheath Not in a subsystem 1204535.3 Clostridium phage phiMMP04, complete genome. protein, fig|372457.2.peg.10 Phage tail assembly CBSS-Phage_terminase_neighborhood| Phage_tail_ protein	FALSE	TAIL, TAIL ASSEMBLY, PHAGE TERMINASE, 10 TAIL SHEATH, 10 TAIL, TAIL SHEATH, PHAGE TAIL ASSEMBLY, PHAGE TAIL
contig_138	1037	fig|467481.2.peg.72 Phage integrase, site-specific tyrosine recombinase ACLAME_Phage_integration| Phage_integrases 467481.2 Siphoviridae Azospirillum phage Cd protein, fig|1131316.3.peg.34 Phage integrase ACLAME_Phage_integration| Phage_integrases| Phage_integration_and_excision 1131316.3 Rhodobacter phage RcapNL protein, fig|466051.2.peg.5 Phage integrase, site-specific tyrosine recombinase ACLA…	FALSE	INTEGRASE, RECOMBINASE, PHAGE INTEGRASE
contig_138	755	fig|1537091.3.peg.55 putative collagen-like protein	FALSE
contig_138	119	Phage integrase ACLAME_Phage_integration Phage_integrases Phage_integration_and_excision 1131316.3 Rhodobacter phage RcapNL protein, integrase family protein, phage integrase/recombinase Rhodobacter phage RcapNL | integrase/recombinase | Rhodobacter | phage | RcapNL protein, fig|1131316.3.peg.34 Phage integrase ACLAME_Phage_integration| Phage_integrases| Phage_integration_and_excision 1131316.3 R…	FALSE	INTEGRASE, PHAGE INTEGRASE, RECOMBINASE
contig_138	92	putative tail tubular protein, Protein of Unknown Function Not in a subsystem 6666666.43262 Pelagibacter phage HTVC008M protein	FALSE	TAIL, PUTATIVE TAIL TUBULAR, PUTATIVE TAIL, TAIL TUBULAR
contig_138	92	putative tail tubular protein, Protein of Unknown Function Not in a subsystem 6666666.43262 Pelagibacter phage HTVC008M protein	FALSE	TAIL, PUTATIVE TAIL TUBULAR, PUTATIVE TAIL, TAIL TUBULAR
contig_138	878	fig|1131316.3.peg.34 Phage integrase ACLAME_Phage_integration| Phage_integrases| Phage_integration_and_excision 1131316.3 Rhodobacter phage RcapNL protein, fig|467481.2.peg.72 Phage integrase, site-specific tyrosine recombinase ACLAME_Phage_integration| Phage_integrases 467481.2 Siphoviridae Azospirillum phage Cd protein, fig|466051.2.peg.5 Phage integrase, site-specific tyrosine recombinase ACLA…	FALSE	INTEGRASE, PHAGE INTEGRASE, RECOMBINASE
contig_138	1019	fig|1131316.3.peg.34 Phage integrase ACLAME_Phage_integration| Phage_integrases| Phage_integration_and_excision 1131316.3 Rhodobacter phage RcapNL protein, fig|467481.2.peg.72 Phage integrase, site-specific tyrosine recombinase ACLAME_Phage_integration| Phage_integrases 467481.2 Siphoviridae Azospirillum phage Cd protein, fig|466051.2.peg.5 Phage integrase, site-specific tyrosine recombinase ACLA…	FALSE	INTEGRASE, PHAGE INTEGRASE, RECOMBINASE
contig_138	1427	fig|1558469.3.peg.32 superfamily II DNA/RNA helicase Not in a subsystem 1558469.3 Vibrio phage QH, complete genome. protein, fig|260827.3.peg.31 Phage DNA helicase ACLAME_Phage_replication 260827.3 Vibriophage VP5 protein, fig|260372.3.peg.32 Phage DNA helicase protein	FALSE	REPLICATION, HELICASE, DNA HELICASE
contig_138	449	Phage tail fiber ACLAME_Phage_tail Phage_tail_ protein, putative tail fiber protein, puative tail fiber protein, tail fiber protein, fig|340054.2.peg.27 Phage tail spike protein	FALSE	TAIL, TAIL FIBER, TAIL SPIKE, PHAGE TAIL FIBER, PHAGE TAIL, PUTATIVE TAIL FIBER, PUTATIVE TAIL, TAIL PHAGE TAIL , PUATIVE TAIL FIBER, PUATIVE TAIL, PHAGE TAIL SPIKE
contig_138	575	fig|1124654.3.peg.6 RecT protein, fig|1125653.4.peg.38 putative RecT family protein, fig|925984.3.peg.45 Phage exonuclease ACLAME_Phage_recombination_and_repair| Phage_integration_and_excision 925984.3 Erwinia phage phiEt88 protein, fig|1147151.3.peg.30 recombinase RecT Not in a subsystem 1147151.3 Enterobacteria phage mEp237, complete genome. protein, fig|1147144.3.peg.33 DNA single-strand annea…	FALSE	RECOMBINATION, EXONUCLEASE, RECOMBINASE
contig_138	1373	fig|1558467.3.peg.33 superfamily II DNA/RNA helicase Not in a subsystem 1558467.3 Vibrio phage J2, complete genome. protein, fig|1558469.3.peg.32 superfamily II DNA/RNA helicase Not in a subsystem 1558469.3 Vibrio phage QH, complete genome. protein, fig|260827.3.peg.31 Phage DNA helicase ACLAME_Phage_replication 260827.3 Vibriophage VP5 protein, fig|260372.3.peg.32 Phage DNA helicase protein	FALSE	REPLICATION, HELICASE, DNA HELICASE
contig_138	1022	fig|1131316.3.peg.34 Phage integrase ACLAME_Phage_integration| Phage_integrases| Phage_integration_and_excision 1131316.3 Rhodobacter phage RcapNL protein, fig|467481.2.peg.72 Phage integrase, site-specific tyrosine recombinase ACLAME_Phage_integration| Phage_integrases 467481.2 Siphoviridae Azospirillum phage Cd protein, fig|466051.2.peg.5 Phage integrase, site-specific tyrosine recombinase ACLA…	FALSE	INTEGRASE, PHAGE INTEGRASE, RECOMBINASE
contig_138	254	fig|347324.2.peg.39 Phage repressor ACLAME_Phage_regulation_of_gene_expression| Phage_regulation_of_gene_expression 347324.2 Siphoviridae Pseudomonas phage F10 protein	FALSE	REPRESSOR
contig_138	455	single-strand DNA binding protein, Single-stranded DNA-binding protein, single-stranded DNA-binding protein, ssDNA-binding protein, single-stranded DNA-binding-like protein, fig|1541883.3.peg.1 single-strand DNA binding protein, fig|669875.3.peg.58 Single-stranded DNA-binding protein, fig|424716.2.peg.41 Single stranded DNA-binding protein, fig|1500713.3.peg.60 single-stranded DNA-binding protein…	FALSE	DNA-BINDING, DNA BINDING
contig_138	95	6-phosphogluconate dehydrogenase-like protein, 6-phosphogluconate dehydrogenase Synechococcus phage S-CAM1 | dehydrogenase | Synechococcus | phage | S-CAM1 protein	FALSE	DEHYDROGENASE
contig_138	602	fig|504346.2.peg.59 Phage repressor ACLAME_Phage_regulation_of_gene_expression| Phage_regulation_of_gene_expression 504346.2 Siphoviridae Pseudomonas phage PAJU2 protein, fig|977801.3.peg.5 probable transcriptional repressor Not in a subsystem 977801.3 Enterococcus phage EF62phi protein, fig|874267.3.peg.8 Phage repressor ACLAME_Phage_regulation_of_gene_expression| Phage_regulation_of_gene_expres…	FALSE	REPRESSOR
contig_138	104	Phage minor structural protein, putative DNA-dependent RNA polymerase protein	FALSE	STRUCTURAL PROTEIN, POLYMERASE
contig_138	356	Phage-associated DNA primase (EC 2.7.7.- protein	FALSE	PRIMASE, DNA PRIMASE
contig_138	1013	fig|1537091.3.peg.55 putative collagen-like protein, fig|101570.3.peg.53 Phage flagellar hook-length control protein	FALSE
contig_138	674	fig|1503929.3.peg.67 DNA methylase Not in a subsystem 1503929.3 Aurantimonas phage AmM-1 DNA, complete sequence. protein, fig|6666666.73680.peg.51 ParB like protein, fig|6666666.73966.peg.27 DNA (cytosine-5- protein, fig|6666666.73967.peg.51 DNA (cytosine-5- protein, fig|6666666.74507.peg.46 plasmid partitioning protein	FALSE	METHYLASE, DNA METHYLASE
contig_138	98	putative PAPS reductase Not in a subsystem 6666666.73677 uncultured Mediterranean phage uvMED-CGR-C51A-MedDCM-OCT-S42-C66 protein, putative PAPS reductase Not in a subsystem 6666666.73676 uncultured Mediterranean phage uvMED-CGR-C51A-MedDCM-OCT-S39-C54 protein, putative PAPS reductase Not in a subsystem 6666666.73674 uncultured Mediterranean phage uvMED-CGR-C51-MedDCM-OCT-S32-C58 protein	FALSE	REDUCTASE
contig_1396	320	antirepressor protein, fig|947981.3.peg.44 putative antirepressor Not in a subsystem 947981.3 Lactobacillus phage Sha1 protein, fig|1552735.3.peg.77 antirepressor protein, fig|1399941.3.peg.16 AntA/AntB antirepressor Not in a subsystem 1399941.3 Lactobacillus phage phiJB, complete genome. protein, fig|1197952.3.peg.41 Phage antirepressor protein, fig|1552735.3.peg.76 antirepressor protein	FALSE	REPRESSOR, ANTIREPRESSOR
contig_1396	440	fig|330397.2.peg.41 Transcriptional repressor ACLAME_Phage_regulation_of_gene_expression 330397.2 Siphoviridae Listeria phage B054 protein, fig|483266.3.peg.1 transcription regulator Not in a subsystem 483266.3 Haemophilus phage SuMu, complete genome. protein, fig|1091038.3.peg.30 phage DNA-binding protein, fig|198539.1.peg.15 Transcriptional repressor protein	FALSE	DNA-BINDING, REPRESSOR, TRANSCRIPTION REGULATOR
contig_1396	185	transcriptional regulator Not in a subsystem 1296662.3 Brevibacillus phage Davies, complete genome. protein, transcriptional regulator Brevibacillus phage Powder | regulator | Brevibacillus | phage | Powder protein, fig|320845.3.peg.44 Transcriptional repressor protein	FALSE	REPRESSOR, TRANSCRIPTIONAL REGULATOR
contig_1396	305	fig|12417.1.peg.25 Transcriptional repressor protein	FALSE	REPRESSOR
contig_1396	440	fig|330397.2.peg.41 Transcriptional repressor ACLAME_Phage_regulation_of_gene_expression 330397.2 Siphoviridae Listeria phage B054 protein, fig|483266.3.peg.1 transcription regulator Not in a subsystem 483266.3 Haemophilus phage SuMu, complete genome. protein, fig|1091038.3.peg.30 phage DNA-binding protein, fig|198539.1.peg.15 Transcriptional repressor protein	FALSE	DNA-BINDING, REPRESSOR, TRANSCRIPTION REGULATOR
contig_1396	320	antirepressor protein, fig|947981.3.peg.44 putative antirepressor Not in a subsystem 947981.3 Lactobacillus phage Sha1 protein, fig|1552735.3.peg.77 antirepressor protein, fig|1399941.3.peg.16 AntA/AntB antirepressor Not in a subsystem 1399941.3 Lactobacillus phage phiJB, complete genome. protein, fig|1197952.3.peg.41 Phage antirepressor protein, fig|1552735.3.peg.76 antirepressor protein	FALSE	REPRESSOR, ANTIREPRESSOR
contig_1396	800	putative clamp loader subunit Rhizobium phage vB_RleM_P10VF | clamp | loader | subunit | Rhizobium | phage | vB_RleM_P10VF protein, fig|578234.2.peg.35 Helicase loader DnaI r1t-like_streptococcal_phages 578234.2 Siphoviridae Lactobacillus phage Lv-1 protein, fig|1206110.3.peg.47 DNA replication protein, fig|52979.1.peg.44 Phage DNA helicase loader protein	FALSE	REPLICATION, HELICASE, DNA HELICASE
contig_1396	158	fig|10719.1.peg.2 transcribed in lysogens Not in a subsystem 10719.1 Bacteriophage phi-C31 protein	FALSE
contig_1396	437	fig|340054.2.peg.1 Phage repressor ACLAME_Phage_regulation_of_gene_expression| Phage_regulation_of_gene_expression 340054.2 Podoviridae Bacteriophage APSE-2 protein, fig|67571.2.peg.1 Phage cI repressor protein	FALSE	REPRESSOR
contig_1396	119	putative large terminase subunit Tsukamurella phage TIN2 | large | terminase | subunit | Tsukamurella | phage | TIN2 protein, phage virion structural protein	FALSE	STRUCTURAL PROTEIN, TERMINASE
contig_1396	1484	fig|1527512.3.peg.31 RecG-like DNA helicase Not in a subsystem 1527512.3 Mycobacterium phage Squirty, complete genome. protein	FALSE	HELICASE, DNA HELICASE
contig_1396	1154	fig|12417.1.peg.1 Phage integrase, site-specific tyrosine recombinase ACLAME_Phage_integration| Phage_integrases 12417.1 Lactobacillus bacteriophage phi adh protein, fig|139871.2.peg.1 Phage integrase, site-specific tyrosine recombinase ACLAME_Phage_integration| Phage_integrases 139871.2 Viruses Lactobacillus johnsonii prophage Lj771 Viruses. protein, fig|37105.3.peg.35 Phage integrase ACLAME_Pha…	FALSE	INTEGRASE, RECOMBINASE, PHAGE INTEGRASE
contig_1396	644	fig|1247.119.peg.44 Hol44 Not in a subsystem 1247.119 Oenococcus phage phi9805, complete genome. protein	FALSE
contig_1396	797	fig|1560313.3.peg.59 endolysin Not in a subsystem 1560313.3 Lactococcus phage WRP3, complete genome. protein, fig|1412875.3.peg.69 putative endolysin Not in a subsystem 1412875.3 Lactococcus phage phiL47, complete genome. protein, fig|388452.2.peg.73 Phage lysin, N-acetylmuramoyl-L-alanine amidase (EC 3.5.1.28 protein, fig|881953.3.peg.46 Phage lysin, N-acetylmuramoyl-L-alanine amidase (EC 3.5.1.…	FALSE	ENDOLYSIN, AMIDASE, LYSIN
contig_1396	221	fig|51369.1.peg.18 Phage lysin, N-acetylmuramoyl-L-alanine amidase (EC 3.5.1.28 protein, fig|1414736.3.peg.23 lysin Not in a subsystem 1414736.3 Lactobacillus phage J-1, complete genome. protein, fig|39103.3.peg.23 lysin Not in a subsystem 39103.3 Lactobacillus phage PL-1, complete genome. protein, fig|388452.2.peg.73 Phage lysin, N-acetylmuramoyl-L-alanine amidase (EC 3.5.1.28 protein, fig|14128…	FALSE	LYSIN, AMIDASE, ENDOLYSIN
contig_1403	128	putative helicase Vibrio phage vB_VmeM-32 | helicase | Vibrio | phage | vB_VmeM-32 protein	FALSE	HELICASE
contig_1403	98	Phage minor capsid protein, portal protein, fig|12417.1.peg.38 Phage-associated homing endonuclease ACLAME_Phage_ protein, fig|31754.1.peg.63 Phage-associated homing endonuclease ACLAME_Phage_ protein	FALSE	MINOR CAPSID, CAPSID, PORTAL, ENDONUCLEASE
contig_1403	95	Phage tail fiber protein	FALSE	TAIL, TAIL FIBER, PHAGE TAIL FIBER, PHAGE TAIL
contig_1403	305	Phage lysin, N-acetylmuramoyl-L-alanine amidase (EC 3.5.1.28 protein, putative endolysin Lactococcus phage 949 | endolysin | Lactococcus | phage | 949 protein, lysin Enterococcus phage vB_EfaS_IME196 | Enterococcus | phage | vB_EfaS_IME196 protein, fig|1204540.4.peg.20 putative endolysin Not in a subsystem 1204540.4 Enterococcus phage EfaCPT1, complete genome. protein, fig|881953.3.peg.46 Phage l…	FALSE	LYSIN, AMIDASE, ENDOLYSIN
contig_1403	452	fig|12417.1.peg.62 Phage lysin, 1,4-beta-N-acetylmuramidase (EC 3.2.1.17 protein, fig|1500735.3.peg.48 putative endolysin Not in a subsystem 1500735.3 Lactobacillus phage Ld3, complete genome. protein, fig|764595.3.peg.1 Phage lysin, N-acetylmuramoyl-L-alanine amidase (EC 3.5.1.28 protein, fig|1486661.3.peg.68 endolysin Not in a subsystem 1486661.3 Bacillus phage Megatron, complete genome. protei…	FALSE	LYSIN, ACETYLMURAMIDASE, ENDOLYSIN, AMIDASE
contig_1403	113	endolysin Not in a subsystem 1560313.3 Lactococcus phage WRP3, complete genome. protein, putative endolysin Not in a subsystem 1412875.3 Lactococcus phage phiL47, complete genome. protein, endolysin Lactococcus phage WRP3 | Lactococcus | phage | WRP3 protein, putative endolysin Lactococcus phage phiL47 | endolysin | Lactococcus | phage | phiL47 protein, fig|1560313.3.peg.59 endolysin Not in a sub…	FALSE	ENDOLYSIN, AMIDASE, LYSIN
contig_1403	149	fig|43685.1.peg.49 Phage lysin, N-acetylmuramoyl-L-alanine amidase (EC 3.5.1.28 protein, fig|881953.3.peg.46 Phage lysin, N-acetylmuramoyl-L-alanine amidase (EC 3.5.1.28 protein, fig|1412875.3.peg.69 putative endolysin Not in a subsystem 1412875.3 Lactococcus phage phiL47, complete genome. protein, fig|1560313.3.peg.59 endolysin Not in a subsystem 1560313.3 Lactococcus phage WRP3, complete genome…	FALSE	LYSIN, AMIDASE, ENDOLYSIN
contig_1403	95	Phage tail fiber protein	FALSE	TAIL, TAIL FIBER, PHAGE TAIL FIBER, PHAGE TAIL
contig_1425	614	Phage terminase, large subunit protein	FALSE	TERMINASE
contig_1425	554	Phage terminase, small subunit ACLAME_Phage_head Phage_packaging_machinery T4-like_phage_core_ protein, fig|1129145.3.peg.37 Phage terminase, small subunit ACLAME_Phage_head| Phage_packaging_machinery| T4-like_phage_core_ protein, fig|1168280.3.peg.28 terminase small subunit Not in a subsystem 1168280.3 Cronobacter phage phiES15, complete genome. protein, fig|1073754.3.peg.17 Phage terminase, sma…	FALSE	TERMINASE
contig_1425	107	tail fiber protein, Phage tail fiber protein	FALSE	TAIL, TAIL FIBER, PHAGE TAIL FIBER, PHAGE TAIL
contig_1425	362	fig|1406786.3.peg.28 DNA binding protein, fig|1406789.3.peg.28 transcriptional repressor Not in a subsystem 1406789.3 Bacillus phage Pony, complete genome. protein, fig|320841.3.peg.38 Transcriptional repressor protein	FALSE	DNA BINDING, REPRESSOR
contig_1425	1046	DNA methylase Not in a subsystem 1567472.3 Mycobacterium phage Malithi, complete genome. protein, Adenine-specific methyltransferase (EC 2.1.1.72 protein, modification methylase BamHII Not in a subsystem 1414739.3 Vibrio phage SHOU24, complete genome. protein, adenine-specific methyltransferase Not in a subsystem 1235660.3 Staphylococcus phage vB_SauM_Romulus, complete genome. protein, fig|666666…	FALSE	METHYLASE, DNA METHYLASE, METHYLTRANSFERASE, DNA METHYLTRANSFERASE
contig_1425	1286	fig|6666666.73686.peg.55 DNA (cytosine-5- protein, fig|10689.3.peg.12 DNA-cytosine methyltransferase (EC 2.1.1.37 protein, fig|10678.1.peg.67 Type II, 5-methyl-cytosine DNA methyltransferase ACLAME_Phage_DNA_methyltransferase| Phage_DNA_methyltransferases 10678.1 Enterobacteria phage P1 protein, fig|1127518.3.peg.12 DNA-cytosine methyltransferase (EC 2.1.1.37 protein, fig|1127516.3.peg.27 DNA-cyt…	FALSE	METHYLTRANSFERASE, DNA METHYLTRANSFERASE, ACLAME PHAGE DNA METHYLTRANSFERASE, PHAGE DNA METHYLTRANSFERASE
contig_1425	137	tail fiber protein	FALSE	TAIL, TAIL FIBER
contig_1431	104	fig|198540.1.peg.49 putative holin protein	FALSE	HOLIN
contig_1431	134	prohead core scaffold protein, fig|6666666.74684.peg.20 phage minor structural protein, fig|6666666.74074.peg.7 phage minor structural protein, fig|6666666.74075.peg.9 phage minor structural protein, fig|6666666.74685.peg.34 phage minor structural protein, fig|6666666.74698.peg.24 phage minor structural protein	FALSE	STRUCTURAL PROTEIN
contig_1431	116	putative virion protein, autolysin Not in a subsystem 1147094.3 Enterobacteria phage vB_KleM-RaK2 protein	FALSE	AUTOLYSIN
contig_1431	257	fig|103807.1.peg.28 Phage holin| Phage membrane protein	FALSE	HOLIN
contig_1431	101	putative tail appendage Salinivibrio phage CW02 | tail | appendage | Salinivibrio | phage | CW02 protein	FALSE	TAIL, PUTATIVE TAIL APPENDAGE, PUTATIVE TAIL, TAIL APPENDAGE
contig_1431	122	thymidylate synthase Not in a subsystem 1406783.3 Bacillus phage CampHawk, complete genome. protein, Thymidylate synthase (EC 2.1.1.45 protein, gp29 Bacillus virus SPO1 | Bacillus | virus | SPO1 protein, thymidylate synthase Bacillus phage CampHawk | synthase | Bacillus | phage | CampHawk protein	FALSE	SYNTHASE, THYMIDYLATE SYNTHASE
contig_1431	158	major capsid protein, Phage major capsid protein	FALSE	MAJOR CAPSID, CAPSID
contig_1431	122	lysin A Mycobacterium phage Adawi | A | Mycobacterium | phage | Adawi protein	FALSE	LYSIN
contig_1431	92	polysaccharidase Not in a subsystem 1414737.3 Rhizobium phage vB_RleS_L338C, complete genome. protein, Lytic transglycosylase, catalytic Not in a subsystem 1141132.3 Aeromonas phage phiAS7 protein, putative transglycosylase Aeromonas phage phiAS7 | transglycosylase | Aeromonas | phage | phiAS7 protein	FALSE	POLYSACCHARIDASE, TRANSGLYCOSYLASE
contig_1431	95	Phage baseplate hub subunit protein	FALSE	BASEPLATE, BASE
contig_1431	137	Phage tail fiber ACLAME_Phage_tail Phage_tail_ protein	FALSE	TAIL, TAIL FIBER, PHAGE TAIL FIBER, PHAGE TAIL, TAIL PHAGE TAIL
contig_1431	122	Microcystin-dependent protein	FALSE
contig_1431	89	putative regulatory protein	FALSE	PUTATIVE REGULATOR
contig_1431	104	DNA primase/helicase, phage-associated Phage_replication 329254.2 Siphoviridae Xanthomonas phage OP1 protein	FALSE	REPLICATION, PRIMASE, DNA PRIMASE, HELICASE
contig_1431	278	tail sheath protein, fig|1406785.3.peg.76 tail sheath protein, fig|207656.3.peg.77 putative tail sheath protein, fig|1527469.3.peg.187 tail sheath protein, fig|632112.2.peg.115 Phage tail sheath Phage_tail_ protein, fig|1204533.3.peg.153 putative tail sheath protein	FALSE	TAIL, 76 TAIL SHEATH, 76 TAIL, TAIL SHEATH, PUTATIVE TAIL SHEATH, PUTATIVE TAIL, 187 TAIL SHEATH, 187 TAIL, PHAGE TAIL SHEATH, PHAGE TAIL
contig_1431	350	fig|632112.2.peg.115 Phage tail sheath Phage_tail_ protein, fig|1406785.3.peg.76 tail sheath protein, fig|207656.3.peg.77 putative tail sheath protein, fig|1126950.4.peg.208 Phage major tail protein, fig|584892.3.peg.81 tail sheath protein	FALSE	TAIL, PHAGE TAIL SHEATH, PHAGE TAIL, TAIL SHEATH, 76 TAIL SHEATH, 76 TAIL, PUTATIVE TAIL SHEATH, PUTATIVE TAIL, MAJOR TAIL PROTEIN, MAJOR TAIL, TAIL PROTEIN, 81 TAIL SHEATH, 81 TAIL
contig_1431	89	Phage tail length tape measure protein, tail tape measure protein, putative major capsid protein	FALSE	TAIL, MAJOR CAPSID, CAPSID, TAPE MEASURE, PHAGE TAIL LENGTH, PHAGE TAIL, TAIL LENGTH, TAIL TAPE
contig_1431	410	fig|632112.2.peg.120 Phage tail fiber protein	FALSE	TAIL, TAIL FIBER, PHAGE TAIL FIBER, PHAGE TAIL
contig_1432	218	fig|6666666.73655.peg.20 regulatory protein, fig|6666666.73656.peg.33 regulatory protein, fig|6666666.73657.peg.38 regulatory protein, fig|6666666.73660.peg.26 regulatory protein	FALSE	20 REGULATOR, 33 REGULATOR, 38 REGULATOR, 26 REGULATOR
contig_1432	1490	fig|632112.2.peg.131 Phage baseplate protein	FALSE	BASEPLATE, BASE
contig_1432	707	fig|55510.3.peg.83 Phage baseplate assembly protein	FALSE	BASEPLATE, BASE
contig_1432	2591	fig|632112.2.peg.122 Phage glycerophosphoryl diester phosphodiesterase (EC 3.1.4.46 protein, fig|442493.2.peg.31 Phage glycerophosphoryl diester phosphodiesterase (EC 3.1.4.46 protein	FALSE	PHOSPHODIESTERASE
contig_1432	3098	fig|632112.2.peg.121 Phage capsid protein	FALSE	CAPSID, PHAGE CAPSID
contig_1432	2612	fig|632112.2.peg.120 Phage tail fiber protein	FALSE	TAIL, TAIL FIBER, PHAGE TAIL FIBER, PHAGE TAIL
contig_1432	104	fig|198540.1.peg.49 putative holin protein	FALSE	HOLIN
contig_1443	548	Phage recombination protein, recombination protein, recombinase Mannheimia phage vB_MhS_3927AP1 | Mannheimia | phage | vB_MhS_3927AP1 protein, recombinase Mannheimia phage vB_MhS_535AP2 | Mannheimia | phage | vB_MhS_535AP2 protein, recombinase Mannheimia phage vB_MhS_1152AP2 | Mannheimia | phage | vB_MhS_1152AP2 protein, recombinational DNA repair protein, fig|1449437.4.peg.38 Putative recombinat…	FALSE	RECOMBINATION, RECOMBINASE
contig_145	1079	fig|559189.2.peg.72 Phage repressor ACLAME_Phage_regulation_of_gene_expression| Phage_regulation_of_gene_expression 559189.2 Myoviridae Clostridium phage phiCD27 protein, fig|205872.1.peg.33 Phage repressor protein	FALSE	REPRESSOR
contig_145	113	fig|6666666.74513.peg.19 toprim domain-containing protein	FALSE
contig_145	698	fig|35343.1.peg.18 Phage baseplate assembly protein	FALSE	BASEPLATE, BASE
contig_145	212	fig|1458861.3.peg.59 methyltransferase Not in a subsystem 1458861.3 Shewanella sp. phage 1/41, complete genome. protein	FALSE	METHYLTRANSFERASE
contig_145	566	deoxycytidine triphosphate deaminase Not in a subsystem 1335230.3 Pseudomonas phage PaBG, complete genome. protein, Deoxycytidine triphosphate deaminase (EC 3.5.4.13 protein, deoxycytidine triphosphate deaminase Pseudomonas phage PaBG | triphosphate | deaminase | Pseudomonas | phage | PaBG protein, deoxycytidine triphosphate deaminase Pseudomonas phage Lu11 | triphosphate | deaminase | Pseudomona…	FALSE	DEAMINASE
contig_145	911	fig|551895.2.peg.76 DNA recombination-dependent growth factor C Not in a subsystem 551895.2 Myoviridae Iodobacteriophage phiPLPE protein, fig|280701.3.peg.14 Phage recombination associated protein	FALSE	RECOMBINATION, RECOMBINATION ASSOCIATED PROTEIN
contig_145	1202	fig|1141136.3.peg.155 putative N-4 cytosine-specific methyltransferase Not in a subsystem 1141136.3 Cronobacter phage vB_CsaM_GAP32, complete genome. protein, fig|6666666.43264.peg.14 Protein of Unknown Function Not in a subsystem 6666666.43264 Cellulophaga phage phi18:3 protein, fig|268747.4.peg.46 Type II, N4M-methylcytosine DNA methyltransferase (group beta protein, fig|445696.6.peg.39 Phage T…	FALSE	METHYLTRANSFERASE, DNA METHYLTRANSFERASE
contig_145	95	fig|6666666.74190.peg.14 putative phage minor tail protein, fig|6666666.74195.peg.14 putative phage minor tail protein	FALSE	TAIL, MINOR TAIL PROTEIN, MINOR TAIL, TAIL PROTEIN
contig_145	266	fig|1198013.3.peg.20 DNA helicase Not in a subsystem 1198013.3 Aeromonas phage Aes508, complete genome. protein, fig|1198014.3.peg.22 DNA helicase Not in a subsystem 1198014.3 Aeromonas phage Aes012, complete genome. protein, fig|233894.4.peg.20 DNA helicase (EC 3.6.1.- protein	FALSE	HELICASE, DNA HELICASE
contig_145	470	Single stranded DNA-binding protein, Single-stranded DNA-binding protein, fig|10678.1.peg.15 Single stranded DNA-binding protein, fig|10682.2.peg.18 Single stranded DNA-binding protein, fig|1136535.3.peg.13 single stranded DNA binding protein, fig|1090133.4.peg.24 Single-stranded DNA-binding protein, fig|669875.3.peg.58 Single-stranded DNA-binding protein	FALSE	DNA-BINDING, DNA BINDING
contig_145	164	fig|6666666.43258.peg.9 Protein of Unknown Function Not in a subsystem 6666666.43258 Cellulophaga phage phi38:2 protein, fig|6666666.43257.peg.9 Protein of Unknown Function Not in a subsystem 6666666.43257 Cellulophaga phage phi47:1 protein, fig|6666666.43261.peg.9 Protein of Unknown Function Not in a subsystem 6666666.43261 Cellulophaga phage phi3:1 protein, fig|6666666.43265.peg.9 Protein of Un…	FALSE
contig_145	113	fig|1412875.3.peg.126 putative group I intron protein	FALSE
contig_145	746	fig|230158.1.peg.17 Phage cI repressor protein	FALSE	REPRESSOR
contig_145	941	Uncharacterized protein, fig|683735.2.peg.46 Phage replication protein, fig|365048.2.peg.3 Phage replication initiation protein, fig|396034.2.peg.3 Phage replication initiation protein, fig|6666666.73744.peg.9 Uncharacterized protein, fig|6666666.73569.peg.41 phage replication protein	FALSE	REPLICATION, REPLICATION INITIATION
contig_145	551	fig|99179.2.peg.15 Phage DNA N-6-adenine methyltransferase ACLAME_Phage_DNA_methyltransferase 99179.2 Siphoviridae Bacteroides phage B40-8 protein, fig|348137.2.peg.44 DNA adenine methyltransferase, phage-associated Phage_DNA_synthesis| Phage_DNA_synthesis_NEW 348137.2 Siphoviridae Burkholderia phage Bcep176 protein, fig|1414742.3.peg.64 DNA N-6-adenine-methyltransferase Not in a subsystem 141474…	FALSE	METHYLTRANSFERASE, ACLAME PHAGE DNA METHYLTRANSFERASE
contig_145	440	fig|6666666.73680.peg.2 Holliday junction resolvase Not in a subsystem 6666666.73680 uncultured Mediterranean phage uvMED-CGR-C63A-MedDCM-OCT-S41-C57 protein, fig|6666666.73966.peg.38 Holliday junction resolvase (Rus protein, fig|6666666.73967.peg.40 Holliday junction resolvase (Rus protein, fig|6666666.73678.peg.56 Holliday junction resolvase (Rus protein, fig|1129145.3.peg.33 endodeoxyribonucle…	FALSE	RESOLVASE, ENDODEOXYRIBONUCLEASE
contig_145	827	fig|697227.5.peg.54 RpbA RNA polymerase binding protein, fig|1052121.5.peg.80 RNA polymerase binding protein, fig|645664.3.peg.49 RNA polymerase binding protein, fig|576790.2.peg.52 Phage RNA polymerase binding protein, fig|293178.2.peg.52 Phage RNA polymerase binding protein	FALSE	POLYMERASE
contig_145	248	Phage tail length tape measure protein	FALSE	TAIL, TAPE MEASURE, PHAGE TAIL LENGTH, PHAGE TAIL, TAIL LENGTH
contig_145	878	fig|10678.1.peg.106 Phage terminase, large subunit ACLAME_Phage_head| Phage_packaging_machinery| T4-like_phage_core_ protein, fig|10682.2.peg.110 Phage terminase, large subunit ACLAME_Phage_head| Phage_packaging_machinery| T4-like_phage_core_ protein, fig|6666666.73674.peg.52 terminase large subunit Not in a subsystem 6666666.73674 uncultured Mediterranean phage uvMED-CGR-C51-MedDCM-OCT-S32-C58 p…	FALSE	TERMINASE
contig_145	6539	fig|10678.1.peg.9 Phage DNA methyltransferase protein	FALSE	METHYLTRANSFERASE, DNA METHYLTRANSFERASE
contig_145	533	DNA helicase (EC 3.6.1.- protein	FALSE	HELICASE, DNA HELICASE
contig_145	1385	putative phage tail fiber protein, Phage tail fiber ACLAME_Phage_tail Phage_tail_ protein, tail fiber protein, side tail fiber Enterobacteria phage 9g | tail | fiber | Enterobacteria | phage | 9g protein, fig|1541883.3.peg.38 tail protein, fig|669875.3.peg.18 Phage tail fiber ACLAME_Phage_tail| Phage_tail_ protein, fig|6666666.74156.peg.14 phage tail fiber protein, fig|6666666.74159.peg.8 phage t…	FALSE	TAIL, TAIL FIBER, PHAGE TAIL FIBER, PHAGE TAIL, SIDE TAIL FIBER, SIDE TAIL, TAIL PHAGE TAIL , 38 TAIL PROTEIN, 38 TAIL, TAIL PROTEIN
contig_145	644	fig|128975.2.peg.50 Phage tail fiber ACLAME_Phage_tail| Phage_tail_ protein, fig|1468411.4.peg.71 tail fiber assembly protein, fig|129862.2.peg.54 Phage tail fiber ACLAME_Phage_tail| Phage_tail_ protein, fig|129861.2.peg.4 Phage tail fiber ACLAME_Phage_tail| Phage_tail_ protein, fig|929814.4.peg.35 Phage tail fiber protein	FALSE	TAIL, TAIL FIBER, PHAGE TAIL FIBER, PHAGE TAIL, 71 TAIL FIBER, 71 TAIL
contig_145	1547	fig|10682.2.peg.14 Phage portal protein, fig|10678.1.peg.10 Phage portal protein	FALSE	PORTAL
contig_145	914	fig|1206110.3.peg.20 phage late control gene D protein, fig|6666666.3800.peg.8 Phage major capsid protein	FALSE	MAJOR CAPSID, CAPSID
contig_145	131	phage endolysin Not in a subsystem 6666666.73967 uncultured Mediterranean phage uvMED-CGF-C63A-MedDCM-OCT-S44-C48 protein, phage endolysin Not in a subsystem 6666666.73966 uncultured Mediterranean phage uvMED-CGF-C63A-MedDCM-OCT-S30-C46 protein, L-alanyl-D-glutamate peptidase cell WALL biogenesis/degradation Not in a subsystem 6666666.73680 uncultured Mediterranean phage uvMED-CGR-C63A-MedDCM-OCT…	FALSE	ENDOLYSIN, PEPTIDASE
contig_145	89	virion assoviated RNA polymerase Acinetobacter phage Presley | assoviated | RNA | polymerase | Acinetobacter | phage | Presley protein	FALSE	POLYMERASE
contig_145	686	fig|1147152.3.peg.38 prophage repressor Not in a subsystem 1147152.3 Enterobacteria phage mEp460, complete genome. protein, fig|66284.3.peg.37 CI repressor Not in a subsystem 66284.3 Shigella phage SfII, complete genome. protein, fig|175950.1.peg.38 Phage repressor ACLAME_Phage_regulation_of_gene_expression| Phage_regulation_of_gene_expression 175950.1 Salmonella typhimurium phage ST64B protein, …	FALSE	REPRESSOR
contig_145	686	fig|1147152.3.peg.38 prophage repressor Not in a subsystem 1147152.3 Enterobacteria phage mEp460, complete genome. protein, fig|66284.3.peg.37 CI repressor Not in a subsystem 66284.3 Shigella phage SfII, complete genome. protein, fig|175950.1.peg.38 Phage repressor ACLAME_Phage_regulation_of_gene_expression| Phage_regulation_of_gene_expression 175950.1 Salmonella typhimurium phage ST64B protein, …	FALSE	REPRESSOR
contig_145	170	Protein of unknown function (DUF3154 protein	FALSE
contig_145	686	fig|1147152.3.peg.38 prophage repressor Not in a subsystem 1147152.3 Enterobacteria phage mEp460, complete genome. protein, fig|66284.3.peg.37 CI repressor Not in a subsystem 66284.3 Shigella phage SfII, complete genome. protein, fig|175950.1.peg.38 Phage repressor ACLAME_Phage_regulation_of_gene_expression| Phage_regulation_of_gene_expression 175950.1 Salmonella typhimurium phage ST64B protein, …	FALSE	REPRESSOR
contig_145	170	fig|906669.4.peg.54 repressor protein, fig|66284.3.peg.37 CI repressor Not in a subsystem 66284.3 Shigella phage SfII, complete genome. protein, fig|1147152.3.peg.38 prophage repressor Not in a subsystem 1147152.3 Enterobacteria phage mEp460, complete genome. protein, fig|1182515.3.peg.35 CI repressor Not in a subsystem 1182515.3 Mannheimia phage vB_MhM_1152AP, complete genome. protein, fig|37682…	FALSE	REPRESSOR
contig_145	494	fig|1147152.3.peg.38 prophage repressor Not in a subsystem 1147152.3 Enterobacteria phage mEp460, complete genome. protein, fig|66284.3.peg.37 CI repressor Not in a subsystem 66284.3 Shigella phage SfII, complete genome. protein, fig|175950.1.peg.38 Phage repressor ACLAME_Phage_regulation_of_gene_expression| Phage_regulation_of_gene_expression 175950.1 Salmonella typhimurium phage ST64B protein, …	FALSE	REPRESSOR
contig_145	128	fig|343516.2.peg.27 Phage holin ACLAME_Phage_lysis_modules| Phage_entry_and_exit| Phage_lysis_modules 343516.2 Podoviridae Enterobacteria phage phiV10 protein	FALSE	HOLIN
contig_145	89	phage tail fiber protein	FALSE	TAIL, TAIL FIBER, PHAGE TAIL FIBER, PHAGE TAIL
contig_145	170	phage tail protein	FALSE	TAIL, PHAGE TAIL PROTEIN, PHAGE TAIL, TAIL PROTEIN
contig_145	95	fig|1555202.3.peg.485 HrgC Not in a subsystem 1555202.3 Escherichia phage 121Q, complete genome. protein	FALSE
contig_145	686	fig|1147152.3.peg.38 prophage repressor Not in a subsystem 1147152.3 Enterobacteria phage mEp460, complete genome. protein, fig|66284.3.peg.37 CI repressor Not in a subsystem 66284.3 Shigella phage SfII, complete genome. protein, fig|175950.1.peg.38 Phage repressor ACLAME_Phage_regulation_of_gene_expression| Phage_regulation_of_gene_expression 175950.1 Salmonella typhimurium phage ST64B protein, …	FALSE	REPRESSOR
contig_145	137	fig|683735.2.peg.54 phage-associated protein	FALSE
contig_145	149	Phage capsid completion protein	FALSE	CAPSID, PHAGE CAPSID
contig_145	125	DNA polymerase Klebsiella phage Matisse | polymerase | Klebsiella | phage | Matisse protein, fig|762660.3.peg.16 putative N-acetylmuramoyl-L-alanine amidase Not in a subsystem 762660.3 Acinetobacter phage Ac42. protein	FALSE	POLYMERASE, DNA POLYMERASE, AMIDASE
contig_1482	131	tapemeasure protein	FALSE	TAPEMEASURE
contig_1482	302	fig|490103.2.peg.35 Phage chromosome segregation protein	FALSE
contig_1483	269	Phage capsid protein	FALSE	CAPSID, PHAGE CAPSID
contig_1483	251	fig|503388.2.peg.11 Phage terminase, large subunit ACLAME_Phage_head| Phage_packaging_machinery| T4-like_phage_core_ protein	FALSE	TERMINASE
contig_1484	335	fig|306323.3.peg.26 Phage lysin, N-acetylmuramoyl-L-alanine amidase (EC 3.5.1.28 protein, fig|537874.2.peg.54 Phage lysin, N-acetylmuramoyl-L-alanine amidase (EC 3.5.1.28 protein, fig|6666666.3855.peg.27 Phage tail length tape measure protein	FALSE	TAIL, TAPE MEASURE, LYSIN, AMIDASE, PHAGE TAIL LENGTH, PHAGE TAIL, TAIL LENGTH
contig_1484	182	fig|645664.3.peg.241 Single stranded DNA-binding protein, fig|700939.3.peg.240 Single stranded DNA-binding protein	FALSE	DNA-BINDING
contig_1484	101	Phage terminase, large subunit ACLAME_Phage_head Phage_packaging_machinery T4-like_phage_core_ protein, Phage terminase, large subunit protein	FALSE	TERMINASE
contig_1484	389	fig|338473.2.peg.15 Phage terminase, large subunit ACLAME_Phage_head| Phage_packaging_machinery| T4-like_phage_core_ protein, fig|1162306.3.peg.10 Phage capsid protein, fig|10753.2.peg.20 Phage terminase, large subunit protein	FALSE	CAPSID, TERMINASE, PHAGE CAPSID
contig_1484	542	fig|338473.2.peg.15 Phage terminase, large subunit ACLAME_Phage_head| Phage_packaging_machinery| T4-like_phage_core_ protein, fig|10753.2.peg.20 Phage terminase, large subunit protein	FALSE	TERMINASE
contig_1484	443	fig|306323.3.peg.26 Phage lysin, N-acetylmuramoyl-L-alanine amidase (EC 3.5.1.28 protein, fig|537874.2.peg.54 Phage lysin, N-acetylmuramoyl-L-alanine amidase (EC 3.5.1.28 protein, fig|1445726.3.peg.16 tapemeasure Not in a subsystem 1445726.3 Mycobacterium phage MichelleMyBell, complete genome. protein, fig|6666666.3855.peg.27 Phage tail length tape measure protein	FALSE	TAIL, TAPEMEASURE, TAPE MEASURE, LYSIN, AMIDASE, PHAGE TAIL LENGTH, PHAGE TAIL, TAIL LENGTH
contig_149	1964	Phage tail fiber ACLAME_Phage_tail Phage_tail_ protein, Phage tail length tape measure protein, fig|139871.2.peg.42 Phage tail length tape measure protein	FALSE	TAIL, TAIL FIBER, TAPE MEASURE, PHAGE TAIL FIBER, PHAGE TAIL, PHAGE TAIL LENGTH, TAIL PHAGE TAIL , TAIL LENGTH
contig_149	185	tape measure protein, Phage tail length tape measure protein	FALSE	TAIL, TAPE MEASURE, PHAGE TAIL LENGTH, PHAGE TAIL, TAIL LENGTH
contig_149	101	Phage tail fiber ACLAME_Phage_tail Phage_tail_ protein, Phage tail length tape measure protein	FALSE	TAIL, TAIL FIBER, TAPE MEASURE, PHAGE TAIL FIBER, PHAGE TAIL, PHAGE TAIL LENGTH, TAIL PHAGE TAIL , TAIL LENGTH
contig_149	194	Phage tail length tape measure protein	FALSE	TAIL, TAPE MEASURE, PHAGE TAIL LENGTH, PHAGE TAIL, TAIL LENGTH
contig_149	119	fig|12402.1.peg.55 Phage PORTAL protein	FALSE	PORTAL
contig_149	314	Phage tail fiber ACLAME_Phage_tail Phage_tail_ protein, putative phage core tail protein, putative sheath tail protein, fig|363555.2.peg.46 Phage tail fiber ACLAME_Phage_tail| Phage_tail_ protein, fig|139871.2.peg.40 Phage tail fiber ACLAME_Phage_tail| Phage_tail_ protein, fig|1206110.3.peg.15 sheat tail protein, fig|12402.1.peg.54 Phage tail fiber ACLAME_Phage_tail| Phage_tail_ protein, fig|2620…	FALSE	TAIL, TAIL FIBER, PHAGE TAIL FIBER, PHAGE TAIL, CORE TAIL PROTEIN, CORE TAIL, TAIL PHAGE TAIL , SHEATH TAIL PROTEIN, SHEATH TAIL, TAIL PROTEIN, SHEAT TAIL PROTEIN, SHEAT TAIL, PHAGE TAIL PROTEIN
contig_149	1319	fig|363555.2.peg.45 Phage tail fiber ACLAME_Phage_tail| Phage_tail_ protein, fig|139871.2.peg.39 Phage tail fiber ACLAME_Phage_tail| Phage_tail_ protein, fig|1206110.3.peg.14 putative phage sheath tail protein, fig|1352230.3.peg.16 sheath tail protein, fig|12402.1.peg.53 Phage tail fiber ACLAME_Phage_tail| Phage_tail_ protein	FALSE	TAIL, TAIL FIBER, PHAGE TAIL FIBER, PHAGE TAIL, SHEATH TAIL PROTEIN, SHEATH TAIL, TAIL PROTEIN
contig_149	158	DNA replication protein, fig|700512.3.peg.96 PH108-3-201 Not in a subsystem 700512.3 Vibrio phage SIO-2 protein	FALSE	REPLICATION
contig_149	533	Phage capsid protein	FALSE	CAPSID, PHAGE CAPSID
contig_149	536	Phage capsid protein	FALSE	CAPSID, PHAGE CAPSID
contig_149	446	Phage capsid scaffolding protein	FALSE	SCAFFOLDING PROTEIN, CAPSID, PHAGE CAPSID
contig_149	152	Phage capsid scaffolding protein	FALSE	SCAFFOLDING PROTEIN, CAPSID, PHAGE CAPSID
contig_149	179	Phage capsid scaffolding protein	FALSE	SCAFFOLDING PROTEIN, CAPSID, PHAGE CAPSID
contig_149	113	Phage capsid scaffolding protein	FALSE	SCAFFOLDING PROTEIN, CAPSID, PHAGE CAPSID
contig_149	197	Phage capsid scaffolding protein	FALSE	SCAFFOLDING PROTEIN, CAPSID, PHAGE CAPSID
contig_149	194	putative phage major capsid protein, Phage capsid protein	FALSE	MAJOR CAPSID, CAPSID, PHAGE CAPSID
contig_149	98	Phage capsid protein	FALSE	CAPSID, PHAGE CAPSID
contig_149	92	Phage capsid protein	FALSE	CAPSID, PHAGE CAPSID
contig_149	101	Phage capsid protein	FALSE	CAPSID, PHAGE CAPSID
contig_149	224	Phage capsid protein	FALSE	CAPSID, PHAGE CAPSID
contig_149	266	tail sheath protein, phage tail sheath protein, fig|363555.2.peg.45 Phage tail fiber ACLAME_Phage_tail| Phage_tail_ protein, fig|139871.2.peg.39 Phage tail fiber ACLAME_Phage_tail| Phage_tail_ protein, fig|1352230.3.peg.16 sheath tail protein, fig|1296662.3.peg.14 tail sheath protein, fig|1206110.3.peg.14 putative phage sheath tail protein	FALSE	TAIL, TAIL FIBER, PHAGE TAIL SHEATH, PHAGE TAIL, TAIL SHEATH, PHAGE TAIL FIBER, SHEATH TAIL PROTEIN, SHEATH TAIL, 14 TAIL SHEATH, 14 TAIL, TAIL PROTEIN
contig_149	485	Phage tail fiber ACLAME_Phage_tail Phage_tail_ protein, putative phage core tail protein, putative sheath tail protein, fig|363555.2.peg.46 Phage tail fiber ACLAME_Phage_tail| Phage_tail_ protein, fig|139871.2.peg.40 Phage tail fiber ACLAME_Phage_tail| Phage_tail_ protein, fig|1206110.3.peg.15 sheat tail protein, fig|12402.1.peg.54 Phage tail fiber ACLAME_Phage_tail| Phage_tail_ protein, fig|1296…	FALSE	TAIL, TAIL FIBER, PHAGE TAIL FIBER, PHAGE TAIL, CORE TAIL PROTEIN, CORE TAIL, TAIL PHAGE TAIL , SHEATH TAIL PROTEIN, SHEATH TAIL, TAIL PROTEIN, SHEAT TAIL PROTEIN, SHEAT TAIL
contig_149	431	fig|363555.2.peg.47 Putative phage PORTAL protein	FALSE	PORTAL
contig_149	725	Phage tail length tape measure protein	FALSE	TAIL, TAPE MEASURE, PHAGE TAIL LENGTH, PHAGE TAIL, TAIL LENGTH
contig_149	893	fig|139871.2.peg.42 Phage tail length tape measure protein	FALSE	TAIL, TAPE MEASURE, PHAGE TAIL LENGTH, PHAGE TAIL, TAIL LENGTH
contig_149	395	Phage tail fiber ACLAME_Phage_tail Phage_tail_ protein, Phage tail fiber protein	FALSE	TAIL, TAIL FIBER, PHAGE TAIL FIBER, PHAGE TAIL, TAIL PHAGE TAIL
contig_1502	524	fig|1182515.3.peg.9 endolysin Not in a subsystem 1182515.3 Mannheimia phage vB_MhM_1152AP, complete genome. protein, fig|376820.3.peg.9 Phage lysin, 1,4-beta-N-acetylmuramidase (EC 3.2.1.17 protein, fig|376821.2.peg.9 Phage lysin, 1,4-beta-N-acetylmuramidase (EC 3.2.1.17 protein, fig|390978.2.peg.9 Phage lysin, 1,4-beta-N-acetylmuramidase (EC 3.2.1.17 protein, fig|1168280.3.peg.24 putative endoly…	FALSE	ENDOLYSIN, ACETYLMURAMIDASE, LYSIN
contig_1502	122	fig|6666666.74503.peg.24 S-adenosylmethionine decarboxylase proenzyme (TIGR03330 protein	FALSE	DECARBOXYLASE
contig_1502	302	Phage terminase, large subunit ACLAME_Phage_head Phage_packaging_machinery T4-like_phage_core_ protein, putative terminase large subunit Not in a subsystem 1505225.3 Acinetobacter phage YMC-13-01-C62, complete genome. protein, terminase large subunit Salmonella phage SPN3UB | large | subunit | Salmonella | phage | SPN3UB protein, gp2 Enterobacteria phage ES18 | Enterobacteria | phage | ES18 prote…	FALSE	TERMINASE
contig_1516	278	fig|151537.1.peg.47 Phage tail protein	FALSE	TAIL, PHAGE TAIL PROTEIN, PHAGE TAIL, TAIL PROTEIN
contig_1516	395	fig|146269.2.peg.9 Phage tail assembly protein	FALSE	TAIL, TAIL ASSEMBLY, PHAGE TAIL ASSEMBLY, PHAGE TAIL
contig_1516	341	fig|151537.1.peg.45 Prophage pi1 protein, fig|146269.2.peg.8 Phage head-tail joining protein	FALSE	TAIL, TAIL JOINING
contig_1516	1787	fig|578234.2.peg.4 Phage capsid maturation protease Phage_capsid_ protein, fig|1147043.3.peg.37 Phage capsid protein	FALSE	CAPSID, PROTEASE, PHAGE CAPSID
contig_1516	434	fig|578234.2.peg.3 Phage portal protein, fig|146269.2.peg.4 Phage portal protein	FALSE	PORTAL
contig_1516	1790	fig|578234.2.peg.4 Phage capsid maturation protease Phage_capsid_ protein, fig|1147043.3.peg.37 Phage capsid protein	FALSE	CAPSID, PROTEASE, PHAGE CAPSID
contig_1516	341	fig|151537.1.peg.45 Prophage pi1 protein, fig|146269.2.peg.8 Phage head-tail joining protein	FALSE	TAIL, TAIL JOINING
contig_1516	395	fig|146269.2.peg.9 Phage tail assembly protein	FALSE	TAIL, TAIL ASSEMBLY, PHAGE TAIL ASSEMBLY, PHAGE TAIL
contig_1516	278	fig|151537.1.peg.47 Phage tail protein	FALSE	TAIL, PHAGE TAIL PROTEIN, PHAGE TAIL, TAIL PROTEIN
contig_1517	101	Phage tail fiber protein	FALSE	TAIL, TAIL FIBER, PHAGE TAIL FIBER, PHAGE TAIL
contig_1517	695	fig|72638.1.peg.11 Phage major tail protein, fig|112023.1.peg.33 Phage major tail protein, fig|1051631.3.peg.51 Phage major tail protein, fig|64186.1.peg.11 Phage major tail protein, fig|633135.2.peg.11 Phage major tail protein	FALSE	TAIL, MAJOR TAIL PROTEIN, MAJOR TAIL, TAIL PROTEIN
contig_1517	380	fig|72638.1.peg.12 Phage tail assembly protein	FALSE	TAIL, TAIL ASSEMBLY, PHAGE TAIL ASSEMBLY, PHAGE TAIL
contig_1517	4091	fig|12417.1.peg.52 Phage tail length tape measure protein	FALSE	TAIL, TAPE MEASURE, PHAGE TAIL LENGTH, PHAGE TAIL, TAIL LENGTH
contig_1517	449	T7-like phage DNA-directed RNA polymerase (EC 2.7.7.6 protein	FALSE	POLYMERASE
contig_1517	1061	fig|578234.2.peg.18 Phage endolysin Phage_entry_and_exit| Phage_lysis_modules 578234.2 Siphoviridae Lactobacillus phage Lv-1 protein, fig|354260.3.peg.49 Phage lysin, N-acetylmuramoyl-L-alanine amidase (EC 3.5.1.28 protein, fig|977801.3.peg.32 endolysin Not in a subsystem 977801.3 Enterococcus phage EF62phi protein, fig|1566993.3.peg.26 lysin Not in a subsystem 1566993.3 Arthrobacter phage vB_Art…	FALSE	ENDOLYSIN, AMIDASE, LYSIN, HYDROLASE
contig_1517	116	structural protein	FALSE	STRUCTURAL PROTEIN
contig_1517	800	Chromosome (plasmid protein	FALSE	PLASMID PROTEIN
contig_1517	425	fig|1399941.3.peg.14 transcriptional regulators Not in a subsystem 1399941.3 Lactobacillus phage phiJB, complete genome. protein, fig|320839.3.peg.42 SOS-response repressor and protease LexA (EC 3.4.21.88 protein, fig|430796.2.peg.6 SOS-response repressor and protease LexA (EC 3.4.21.88 protein, fig|320836.3.peg.26 Phage cI repressor protein	FALSE	REPRESSOR, PROTEASE, TRANSCRIPTIONAL REGULATOR
contig_1517	362	fig|37105.3.peg.37 Transcriptional repressor ACLAME_Phage_regulation_of_gene_expression 37105.3 Lactobacillus phage JCL1032 protein, fig|1458852.3.peg.58 C1-like repressor Not in a subsystem 1458852.3 Listeria phage LP-030-3, complete genome. protein, fig|40521.1.peg.36 Repressor (CI-like protein, fig|1296662.3.peg.52 transcriptional regulator Not in a subsystem 1296662.3 Brevibacillus phage Davi…	FALSE	REPRESSOR, TRANSCRIPTIONAL REGULATOR
contig_1517	191	Cro-like repressor Not in a subsystem 1458852.3 Listeria phage LP-030-3, complete genome. protein, Repressor (cro-like protein, Cro-like repressor Listeria phage LP-030-3 | repressor | Listeria | phage | LP-030-3 protein, putative repressor protein, cro-like repressor DNA-binding protein, helix-turn-helix motif protein, fig|1458852.3.peg.59 Cro-like repressor Not in a subsystem 1458852.3 Listeria…	FALSE	DNA-BINDING, DNA BINDING, REPRESSOR, TRANSCRIPTIONAL REGULATOR
contig_1517	455	single-stranded DNA binding protein, Single stranded DNA-binding protein, single-stranded DNA-binding protein	FALSE	DNA-BINDING, DNA BINDING
contig_1517	191	Cro-like repressor Not in a subsystem 1458852.3 Listeria phage LP-030-3, complete genome. protein, Repressor (cro-like protein, Cro-like repressor Listeria phage LP-030-3 | repressor | Listeria | phage | LP-030-3 protein, putative repressor protein, cro-like repressor DNA-binding protein, helix-turn-helix motif protein, fig|1458852.3.peg.59 Cro-like repressor Not in a subsystem 1458852.3 Listeria…	FALSE	DNA-BINDING, DNA BINDING, REPRESSOR, TRANSCRIPTIONAL REGULATOR
contig_1517	362	fig|37105.3.peg.37 Transcriptional repressor ACLAME_Phage_regulation_of_gene_expression 37105.3 Lactobacillus phage JCL1032 protein, fig|1458852.3.peg.58 C1-like repressor Not in a subsystem 1458852.3 Listeria phage LP-030-3, complete genome. protein, fig|40521.1.peg.36 Repressor (CI-like protein, fig|1296662.3.peg.52 transcriptional regulator Not in a subsystem 1296662.3 Brevibacillus phage Davi…	FALSE	REPRESSOR, TRANSCRIPTIONAL REGULATOR
contig_1517	362	fig|37105.3.peg.37 Transcriptional repressor ACLAME_Phage_regulation_of_gene_expression 37105.3 Lactobacillus phage JCL1032 protein, fig|1458852.3.peg.58 C1-like repressor Not in a subsystem 1458852.3 Listeria phage LP-030-3, complete genome. protein, fig|40521.1.peg.36 Repressor (CI-like protein, fig|1296662.3.peg.52 transcriptional regulator Not in a subsystem 1296662.3 Brevibacillus phage Davi…	FALSE	REPRESSOR, TRANSCRIPTIONAL REGULATOR
contig_1517	191	Cro-like repressor Not in a subsystem 1458852.3 Listeria phage LP-030-3, complete genome. protein, Repressor (cro-like protein, Cro-like repressor Listeria phage LP-030-3 | repressor | Listeria | phage | LP-030-3 protein, putative repressor protein, cro-like repressor DNA-binding protein, helix-turn-helix motif protein, fig|1458852.3.peg.59 Cro-like repressor Not in a subsystem 1458852.3 Listeria…	FALSE	DNA-BINDING, DNA BINDING, REPRESSOR, TRANSCRIPTIONAL REGULATOR
contig_1517	455	single-stranded DNA binding protein, Single stranded DNA-binding protein, single-stranded DNA-binding protein	FALSE	DNA-BINDING, DNA BINDING
contig_1517	191	Cro-like repressor Not in a subsystem 1458852.3 Listeria phage LP-030-3, complete genome. protein, Repressor (cro-like protein, Cro-like repressor Listeria phage LP-030-3 | repressor | Listeria | phage | LP-030-3 protein, putative repressor protein, cro-like repressor DNA-binding protein, helix-turn-helix motif protein, fig|1458852.3.peg.59 Cro-like repressor Not in a subsystem 1458852.3 Listeria…	FALSE	DNA-BINDING, DNA BINDING, REPRESSOR, TRANSCRIPTIONAL REGULATOR
contig_1517	362	fig|37105.3.peg.37 Transcriptional repressor ACLAME_Phage_regulation_of_gene_expression 37105.3 Lactobacillus phage JCL1032 protein, fig|1458852.3.peg.58 C1-like repressor Not in a subsystem 1458852.3 Listeria phage LP-030-3, complete genome. protein, fig|40521.1.peg.36 Repressor (CI-like protein, fig|1296662.3.peg.52 transcriptional regulator Not in a subsystem 1296662.3 Brevibacillus phage Davi…	FALSE	REPRESSOR, TRANSCRIPTIONAL REGULATOR
contig_1517	425	fig|1399941.3.peg.14 transcriptional regulators Not in a subsystem 1399941.3 Lactobacillus phage phiJB, complete genome. protein, fig|320839.3.peg.42 SOS-response repressor and protease LexA (EC 3.4.21.88 protein, fig|430796.2.peg.6 SOS-response repressor and protease LexA (EC 3.4.21.88 protein, fig|320836.3.peg.26 Phage cI repressor protein	FALSE	REPRESSOR, PROTEASE, TRANSCRIPTIONAL REGULATOR
contig_1517	800	Chromosome (plasmid protein	FALSE	PLASMID PROTEIN
contig_1517	116	structural protein	FALSE	STRUCTURAL PROTEIN
contig_1517	1061	fig|578234.2.peg.18 Phage endolysin Phage_entry_and_exit| Phage_lysis_modules 578234.2 Siphoviridae Lactobacillus phage Lv-1 protein, fig|354260.3.peg.49 Phage lysin, N-acetylmuramoyl-L-alanine amidase (EC 3.5.1.28 protein, fig|977801.3.peg.32 endolysin Not in a subsystem 977801.3 Enterococcus phage EF62phi protein, fig|1566993.3.peg.26 lysin Not in a subsystem 1566993.3 Arthrobacter phage vB_Art…	FALSE	ENDOLYSIN, AMIDASE, LYSIN, HYDROLASE
contig_1517	449	T7-like phage DNA-directed RNA polymerase (EC 2.7.7.6 protein	FALSE	POLYMERASE
contig_1517	1919	fig|279281.3.peg.14 Phage tail length tape measure protein	FALSE	TAIL, TAPE MEASURE, PHAGE TAIL LENGTH, PHAGE TAIL, TAIL LENGTH
contig_1517	380	fig|72638.1.peg.12 Phage tail assembly protein	FALSE	TAIL, TAIL ASSEMBLY, PHAGE TAIL ASSEMBLY, PHAGE TAIL
contig_1517	695	fig|72638.1.peg.11 Phage major tail protein, fig|112023.1.peg.33 Phage major tail protein, fig|1051631.3.peg.51 Phage major tail protein, fig|64186.1.peg.11 Phage major tail protein, fig|633135.2.peg.11 Phage major tail protein	FALSE	TAIL, MAJOR TAIL PROTEIN, MAJOR TAIL, TAIL PROTEIN
contig_1517	581	fig|578234.2.peg.12 Phage endopeptidase ACLAME_Phage_lysis_modules| Phage_entry_and_exit| Phage_experimental| r1t-like_streptococcal_phages 578234.2 Siphoviridae Lactobacillus phage Lv-1 protein, fig|12417.1.peg.54 Phage endopeptidase protein	FALSE	ENDOPEPTIDASE
contig_1517	800	putative regulatory protein, fig|977801.3.peg.2 Chromosome (plasmid protein, fig|947980.3.peg.31 Chromosome (plasmid protein, fig|114777.1.peg.46 Chromosome (plasmid protein	FALSE	PLASMID PROTEIN, PUTATIVE REGULATOR
contig_1517	110	phage terminase large subunit Not in a subsystem 6666666.74293 uncultured Mediterranean phage uvMED-GF-C25-MedDCM-OCT-S35-C263 protein, phage terminase large subunit Not in a subsystem 6666666.74292 uncultured Mediterranean phage uvMED-GF-C25-MedDCM-OCT-S33-C258 protein	FALSE	TERMINASE
contig_1517	707	fig|578234.2.peg.18 Phage endolysin Phage_entry_and_exit| Phage_lysis_modules 578234.2 Siphoviridae Lactobacillus phage Lv-1 protein, fig|1566993.3.peg.26 lysin Not in a subsystem 1566993.3 Arthrobacter phage vB_ArtM-ArV1, complete genome. protein, fig|354260.3.peg.49 Phage lysin, N-acetylmuramoyl-L-alanine amidase (EC 3.5.1.28 protein, fig|977801.3.peg.32 endolysin Not in a subsystem 977801.3 En…	FALSE	ENDOLYSIN, AMIDASE, LYSIN
contig_1517	878	fig|578234.2.peg.18 Phage endolysin Phage_entry_and_exit| Phage_lysis_modules 578234.2 Siphoviridae Lactobacillus phage Lv-1 protein, fig|977801.3.peg.32 endolysin Not in a subsystem 977801.3 Enterococcus phage EF62phi protein, fig|354260.3.peg.49 Phage lysin, N-acetylmuramoyl-L-alanine amidase (EC 3.5.1.28 protein, fig|1566993.3.peg.26 lysin Not in a subsystem 1566993.3 Arthrobacter phage vB_Art…	FALSE	ENDOLYSIN, AMIDASE, LYSIN
contig_1517	110	phage terminase large subunit Not in a subsystem 6666666.74293 uncultured Mediterranean phage uvMED-GF-C25-MedDCM-OCT-S35-C263 protein, phage terminase large subunit Not in a subsystem 6666666.74292 uncultured Mediterranean phage uvMED-GF-C25-MedDCM-OCT-S33-C258 protein	FALSE	TERMINASE
contig_1517	800	putative regulatory protein, fig|977801.3.peg.2 Chromosome (plasmid protein, fig|947980.3.peg.31 Chromosome (plasmid protein, fig|114777.1.peg.46 Chromosome (plasmid protein	FALSE	PLASMID PROTEIN, PUTATIVE REGULATOR
contig_1517	734	fig|578234.2.peg.12 Phage endopeptidase ACLAME_Phage_lysis_modules| Phage_entry_and_exit| Phage_experimental| r1t-like_streptococcal_phages 578234.2 Siphoviridae Lactobacillus phage Lv-1 protein, fig|12417.1.peg.54 Phage endopeptidase protein	FALSE	ENDOPEPTIDASE
contig_1518	503	single-stranded DNA-binding protein, Single stranded DNA-binding protein, single-stranded DNA binding protein, single stranded DNA binding protein, fig|578234.2.peg.36 Single stranded DNA-binding protein, fig|1414736.3.peg.39 single-stranded DNA binding protein, fig|39103.3.peg.35 single-stranded DNA binding protein, fig|1458852.3.peg.17 single-stranded DNA-binding protein, fig|40522.2.peg.55 Sin…	FALSE	DNA-BINDING, DNA BINDING
contig_1518	782	antirepressor protein, fig|1552735.3.peg.77 antirepressor protein, fig|320848.3.peg.40 Phage antirepressor protein, fig|487152.2.peg.7 Phage antirepressor protein, fig|31754.1.peg.38 Phage antirepressor protein, fig|320839.3.peg.37 Phage antirepressor protein	FALSE	REPRESSOR, ANTIREPRESSOR
contig_1518	347	fig|6666666.43262.peg.183 Protein of Unknown Function Not in a subsystem 6666666.43262 Pelagibacter phage HTVC008M protein, fig|6666666.74242.peg.12 phage-related protein, fig|6666666.74255.peg.18 phage-related protein, fig|6666666.74256.peg.12 phage-related protein, fig|6666666.74243.peg.12 phage-related protein	FALSE
contig_1518	164	Phage endolysin Phage_entry_and_exit Phage_lysis_modules 513550.2 unclassified Tectivirus Bacillus phage AP50 protein, Phage integrase, site-specific tyrosine recombinase ACLAME_Phage_integration Phage_integrases 139871.2 Viruses Lactobacillus johnsonii prophage Lj771 Viruses. protein, glucosaminidase Bacillus virus AP50 | Bacillus | virus | AP50 protein	FALSE	ENDOLYSIN, INTEGRASE, RECOMBINASE, PHAGE INTEGRASE, GLUCOSAMINIDASE
contig_1518	203	fig|139870.2.peg.8 Transcriptional regulator ACLAME_Phage_regulation_of_gene_expression 139870.2 Lactobacillus prophage Lj965 protein, fig|330399.2.peg.32 Transcriptional regulator ACLAME_Phage_regulation_of_gene_expression 330399.2 Siphoviridae Listeria phage A006 protein, fig|1091038.3.peg.8 cro-repressor Not in a subsystem 1091038.3 Streptococcus phage 20617 complete prophage genome. protein, …	FALSE	REPRESSOR, TRANSCRIPTIONAL REGULATOR
contig_1518	125	thymidylate synthase Cronobacter phage CR5 | synthase | Cronobacter | phage | CR5 protein	FALSE	SYNTHASE, THYMIDYLATE SYNTHASE
contig_1518	356	Phage transcriptional regulator ACLAME_Phage_regulation_of_gene_expression 139870.2 Lactobacillus prophage Lj965 protein, Transcriptional repressor protein	FALSE	REPRESSOR, TRANSCRIPTIONAL REGULATOR
contig_1518	233	putative tail protein, fig|578234.2.peg.25 Phage repressor ACLAME_Phage_regulation_of_gene_expression| Phage_regulation_of_gene_expression 578234.2 Siphoviridae Lactobacillus phage Lv-1 protein, fig|1399941.3.peg.14 transcriptional regulators Not in a subsystem 1399941.3 Lactobacillus phage phiJB, complete genome. protein, fig|749413.3.peg.43 SOS-response repressor and protease LexA (EC 3.4.21.88…	FALSE	TAIL, REPRESSOR, PROTEASE, TRANSCRIPTIONAL REGULATOR, PUTATIVE TAIL PROTEIN, PUTATIVE TAIL, TAIL PROTEIN
contig_1518	416	fig|320122.2.peg.44 Phage DNA binding protein	FALSE	DNA BINDING
contig_1518	800	Chromosome (plasmid protein	FALSE	PLASMID PROTEIN
contig_1518	134	T7-like phage DNA-directed RNA polymerase (EC 2.7.7.6 protein, DNA-directed RNA polymerase Ralstonia phage RSB1 | RNA | polymerase | Ralstonia | phage | RSB1 protein	FALSE	POLYMERASE
contig_1518	545	fig|43685.1.peg.49 Phage lysin, N-acetylmuramoyl-L-alanine amidase (EC 3.5.1.28 protein, fig|51369.1.peg.18 Phage lysin, N-acetylmuramoyl-L-alanine amidase (EC 3.5.1.28 protein, fig|1414736.3.peg.23 lysin Not in a subsystem 1414736.3 Lactobacillus phage J-1, complete genome. protein, fig|39103.3.peg.23 lysin Not in a subsystem 39103.3 Lactobacillus phage PL-1, complete genome. protein, fig|141287…	FALSE	LYSIN, AMIDASE, ENDOLYSIN
contig_1518	350	fig|1340827.3.peg.24 tape measure protein, fig|1567466.3.peg.25 tapemeasure Not in a subsystem 1567466.3 Mycobacterium phage Alvin, complete genome. protein, fig|6666666.3862.peg.23 Phage tail length tape measure protein	FALSE	TAIL, TAPEMEASURE, TAPE MEASURE, PHAGE TAIL LENGTH, PHAGE TAIL, TAIL LENGTH
contig_1518	4079	fig|64186.1.peg.13 Phage tail length tape measure protein	FALSE	TAIL, TAPE MEASURE, PHAGE TAIL LENGTH, PHAGE TAIL, TAIL LENGTH
contig_1518	380	fig|112023.1.peg.34 Phage tail protein	FALSE	TAIL, PHAGE TAIL PROTEIN, PHAGE TAIL, TAIL PROTEIN
contig_1518	680	fig|72638.1.peg.11 Phage major tail protein, fig|279281.3.peg.12 Phage major tail protein, fig|112023.1.peg.33 Phage major tail protein, fig|64186.1.peg.11 Phage major tail protein, fig|633135.2.peg.11 Phage major tail protein	FALSE	TAIL, MAJOR TAIL PROTEIN, MAJOR TAIL, TAIL PROTEIN
contig_1518	383	fig|151537.1.peg.47 Phage tail protein	FALSE	TAIL, PHAGE TAIL PROTEIN, PHAGE TAIL, TAIL PROTEIN
contig_1518	398	fig|146269.2.peg.9 Phage tail assembly protein	FALSE	TAIL, TAIL ASSEMBLY, PHAGE TAIL ASSEMBLY, PHAGE TAIL
contig_1518	347	fig|72638.1.peg.9 Phage head-tail joining protein	FALSE	TAIL, TAIL JOINING
contig_1518	1814	fig|578234.2.peg.4 Phage capsid maturation protease Phage_capsid_ protein, fig|1147043.3.peg.37 Phage capsid protein	FALSE	CAPSID, PROTEASE, PHAGE CAPSID
contig_1518	854	fig|578234.2.peg.3 Phage portal protein, fig|151537.1.peg.41 Prophage pi1 protein, fig|146269.2.peg.4 Phage portal protein	FALSE	PORTAL
contig_1518	1904	fig|578234.2.peg.2 Phage terminase, large subunit ACLAME_Phage_head| Phage_packaging_machinery| T4-like_phage_core_ protein, fig|947981.3.peg.14 Phage terminase, large subunit ACLAME_Phage_head| Phage_packaging_machinery| T4-like_phage_core_ protein, fig|72638.1.peg.4 putative terminase large subunit ACLAME_Phage_head| Phage_packaging_machinery| T4-like_phage_core_ protein, fig|64186.1.peg.2 Phag…	FALSE	TERMINASE
contig_1518	449	fig|64186.1.peg.1 Phage terminase, small subunit ACLAME_Phage_head| Phage_packaging_machinery| T4-like_phage_core_ protein, fig|112023.1.peg.23 Phage terminase, small subunit ACLAME_Phage_head| Phage_packaging_machinery| T4-like_phage_core_ protein, fig|947981.3.peg.13 Phage terminase, small subunit ACLAME_Phage_head| Phage_packaging_machinery| T4-like_phage_core_ protein, fig|72638.1.peg.3 Phage…	FALSE	TERMINASE
contig_1518	89	putative recombinase Clostridium phage phi3626 | recombinase | Clostridium | phage | phi3626 protein, thymidylate synthase Sulfitobacter phage phiCB2047-B | synthase | Sulfitobacter | phage | phiCB2047-B protein	FALSE	RECOMBINASE, THYMIDYLATE SYNTHASE, SYNTHASE
contig_1518	209	fig|279281.3.peg.1 Phage endonuclease / Phage holin protein	FALSE	HOLIN, ENDONUCLEASE
contig_1518	158	Phage endonuclease / Phage holin protein	FALSE	HOLIN, ENDONUCLEASE
contig_1522	800	putative regulatory protein, fig|977801.3.peg.2 Chromosome (plasmid protein, fig|947980.3.peg.31 Chromosome (plasmid protein, fig|114777.1.peg.46 Chromosome (plasmid protein	FALSE	PLASMID PROTEIN, PUTATIVE REGULATOR
contig_1522	110	phage terminase large subunit Not in a subsystem 6666666.74293 uncultured Mediterranean phage uvMED-GF-C25-MedDCM-OCT-S35-C263 protein, phage terminase large subunit Not in a subsystem 6666666.74292 uncultured Mediterranean phage uvMED-GF-C25-MedDCM-OCT-S33-C258 protein	FALSE	TERMINASE
contig_1522	872	fig|578234.2.peg.18 Phage endolysin Phage_entry_and_exit| Phage_lysis_modules 578234.2 Siphoviridae Lactobacillus phage Lv-1 protein, fig|977801.3.peg.32 endolysin Not in a subsystem 977801.3 Enterococcus phage EF62phi protein, fig|354260.3.peg.49 Phage lysin, N-acetylmuramoyl-L-alanine amidase (EC 3.5.1.28 protein, fig|1566993.3.peg.26 lysin Not in a subsystem 1566993.3 Arthrobacter phage vB_Art…	FALSE	ENDOLYSIN, AMIDASE, LYSIN
contig_1539	1775	fig|230158.1.peg.56 Phage tail length tape measure protein	FALSE	TAIL, TAPE MEASURE, PHAGE TAIL LENGTH, PHAGE TAIL, TAIL LENGTH
contig_1539	656	fig|537874.2.peg.4 Phage repressor ACLAME_Phage_regulation_of_gene_expression| Phage_regulation_of_gene_expression 537874.2 Siphoviridae Streptococcus phage PH15 protein, fig|1147145.3.peg.40 prophage repressor Not in a subsystem 1147145.3 Enterobacteria phage HK446, complete genome. protein, fig|1524881.3.peg.39 repressor cI Not in a subsystem 1524881.3 Enterobacteria phage Sf101, complete genom…	FALSE	REPRESSOR
contig_1539	668	Phage baseplate Phage_baseplate_ protein, Phage tail fiber protein	FALSE	TAIL, TAIL FIBER, BASEPLATE, BASE, PHAGE TAIL FIBER, PHAGE TAIL, PHAGE BASE
contig_1539	173	fig|230158.1.peg.63 Transposon or IS protein	FALSE
contig_1539	344	Antirepressor protein	FALSE	REPRESSOR, ANTIREPRESSOR
contig_1539	350	fig|539221.6.peg.48 FIG017723: Putative cI prophage repressor protein, fig|1090133.4.peg.34 Phage cI repressor ACLAME_Phage_regulation_of_gene_expression 1090133.4 Enterobacteria phage IME10 protein, fig|1147148.3.peg.46 prophage repressor Not in a subsystem 1147148.3 Enterobacteria phage HK629, complete genome. protein, fig|1147150.3.peg.40 prophage repressor Not in a subsystem 1147150.3 Enterob…	FALSE	REPRESSOR
contig_1539	1025	fig|318595.2.peg.3 Muramidase protein	FALSE	MURAMIDASE
contig_1539	788	fig|670252.3.peg.7 Phage antirepressor protein, fig|683735.2.peg.37 Antirepressor ACLAME_Phage_regulation_of_gene_expression 683735.2 Aggregatibacter phage S1249 protein, fig|230158.1.peg.31 Phage antirepressor protein, fig|396034.2.peg.49 Phage antirepressor protein, fig|1072683.3.peg.45 Phage antirepressor protein	FALSE	REPRESSOR, ANTIREPRESSOR
contig_1539	659	putative major tail protein, fig|1168280.3.peg.39 putative major tail protein, fig|1002724.3.peg.39 Phage portal protein	FALSE	TAIL, PORTAL, MAJOR TAIL PROTEIN, MAJOR TAIL, TAIL PROTEIN
contig_1539	971	Phage portal protein	FALSE	PORTAL
contig_1540	278	Transposon or IS protein	FALSE
contig_1562	485	Prophage Clp protease-like protein	FALSE	PROTEASE
contig_1562	782	fig|12417.1.peg.43 Phage major capsid protein	FALSE	MAJOR CAPSID, CAPSID
contig_1562	491	Phage major capsid protein	FALSE	MAJOR CAPSID, CAPSID
contig_1562	107	Phage DNA packaging protein	FALSE
contig_1562	248	fig|12417.1.peg.44 Phage DNA packaging protein	FALSE
contig_1562	350	fig|12417.1.peg.45 Phage head-tail adapter protein	FALSE	TAIL, TAIL ADAPTER
contig_1562	473	Phage tail fiber protein	FALSE	TAIL, TAIL FIBER, PHAGE TAIL FIBER, PHAGE TAIL
contig_1562	362	fig|578234.2.peg.7 Phage head-tail joining protein, fig|279281.3.peg.11 Phage head-tail joining protein	FALSE	TAIL, TAIL JOINING
contig_1562	353	fig|354260.3.peg.41 Phage tail assembly CBSS-Phage_terminase_neighborhood| Phage_tail_ protein, fig|151536.1.peg.51 Phage tail assembly protein	FALSE	TAIL, TAIL ASSEMBLY, PHAGE TERMINASE, PHAGE TAIL ASSEMBLY, PHAGE TAIL
contig_1605	350	fig|386792.2.peg.42 Phage tail fiber ACLAME_Phage_tail| Phage_tail_ protein, fig|1262514.3.peg.40 phage particle protein, fig|1548902.3.peg.43 putative tail fiber protein, fig|484896.2.peg.42 Phage tail fiber ACLAME_Phage_tail| Phage_tail_ protein, fig|627480.2.peg.42 Phage tail fiber ACLAME_Phage_tail| Phage_tail_ protein	FALSE	TAIL, TAIL FIBER, PHAGE TAIL FIBER, PHAGE TAIL, PUTATIVE TAIL FIBER, PUTATIVE TAIL
contig_1605	1208	fig|1527771.3.peg.56 putative internal virion protein, fig|6666666.73765.peg.16 internal virion protein, fig|6666666.73766.peg.48 internal virion protein, fig|6666666.74614.peg.1 internal virion protein, fig|6666666.73837.peg.28 putative internal virion protein	FALSE
contig_1605	1403	fig|6666666.73765.peg.16 internal virion protein, fig|6666666.73766.peg.48 internal virion protein, fig|6666666.74614.peg.1 internal virion protein, fig|6666666.73837.peg.28 putative internal virion protein, fig|6666666.74469.peg.8 putative internal virion protein	FALSE
contig_1605	401	fig|418443.2.peg.42 Phage internal protein	FALSE
contig_1605	1082	fig|423476.2.peg.8 Phage antirepressor protein	FALSE	REPRESSOR, ANTIREPRESSOR
contig_1605	458	fig|207656.3.peg.133 DNA polymerase C-terminal Not in a subsystem 207656.3 Bacillus phage phiNIT1 DNA, complete genome. protein	FALSE	POLYMERASE, DNA POLYMERASE
contig_1605	494	fig|6666666.43251.peg.32 Protein of Unknown Function Not in a subsystem 6666666.43251 Pelagibacter phage HTVC011P protein, fig|6666666.74510.peg.5 gp42 Not in a subsystem 6666666.74510 uncultured Mediterranean phage uvMED-GF-U-MedDCM-OCT-S28-C24 clone protein, fig|6666666.74475.peg.8 gp42 Not in a subsystem 6666666.74475 uncultured Mediterranean phage uvMED-GF-U-MedDCM-OCT-S31-C38 clone protein, …	FALSE	ACETYLTRANSFERASE
contig_1605	2390	fig|1527771.3.peg.52 putative tail tubular protein, fig|644563.2.peg.34 Phage tail fiber / T7-like tail tubular protein, fig|979536.3.peg.37 Phage tail fiber / T7-like tail tubular protein, fig|979537.3.peg.38 Phage tail fiber / T7-like tail tubular protein, fig|979535.3.peg.38 Phage tail fiber / T7-like tail tubular protein	FALSE	TAIL, TAIL FIBER, PUTATIVE TAIL TUBULAR, PUTATIVE TAIL, TAIL TUBULAR, PHAGE TAIL FIBER, PHAGE TAIL, LIKE TAIL TUBULAR, LIKE TAIL
contig_1605	554	fig|6666666.73747.peg.34 tail tubular protein, fig|1527771.3.peg.51 putative tail tubular protein, fig|756276.3.peg.47 tail tubular protein, fig|6666666.74602.peg.21 tail tubular protein, fig|6666666.73753.peg.5 tail tubular protein	FALSE	TAIL, 34 TAIL TUBULAR, 34 TAIL, TAIL TUBULAR, PUTATIVE TAIL TUBULAR, PUTATIVE TAIL, 47 TAIL TUBULAR, 47 TAIL, 21 TAIL TUBULAR, 21 TAIL, 5 TAIL TUBULAR, 5 TAIL
contig_1605	935	fig|1527771.3.peg.50 putative major capsid protein, fig|6666666.74510.peg.8 capsid protein, fig|6666666.73753.peg.6 minor capsid protein, fig|6666666.43251.peg.29 Protein of Unknown Function Not in a subsystem 6666666.43251 Pelagibacter phage HTVC011P protein, fig|6666666.74475.peg.11 capsid protein	FALSE	MAJOR CAPSID, MINOR CAPSID, CAPSID, 8 CAPSID, 11 CAPSID
contig_1605	602	lysozyme Brucella phage BiPBO1 | Brucella | phage | BiPBO1 protein, putative phage lysozyme Listonella phage phiHSIC | phage | lysozyme | Listonella | phage | phiHSIC protein, fig|504346.2.peg.27 Phage lysin (EC 3.2.1.17 protein	FALSE	LYSIN
contig_1605	296	fig|444876.4.peg.42 Phage capsid scaffolding protein, fig|6666666.74511.peg.35 capsid assembly protein, fig|268748.6.peg.31 Phage capsid scaffolding protein, fig|445693.4.peg.11 Phage capsid assembly protein, fig|6666666.74283.peg.12 T7-like capsid assembly protein	FALSE	SCAFFOLDING PROTEIN, CAPSID, PHAGE CAPSID, 35 CAPSID, LIKE CAPSID
contig_1605	89	Phage integrase, site-specific tyrosine recombinase ACLAME_Phage_integration Phage_integrases 139870.2 Lactobacillus prophage Lj965 protein, prophage Lp3 protein, fig|139872.2.peg.1 prophage Lp3 protein, fig|139870.2.peg.1 Phage integrase, site-specific tyrosine recombinase ACLAME_Phage_integration| Phage_integrases 139870.2 Lactobacillus prophage Lj965 protein	FALSE	INTEGRASE, RECOMBINASE, PHAGE INTEGRASE
contig_1605	188	scaffolding protein, fig|6666666.73619.peg.37 capsid assembly protein, fig|6666666.73882.peg.29 capsid assembly protein, fig|6666666.73639.peg.18 capsid assembly protein, fig|6666666.74550.peg.14 scaffolding protein, fig|6666666.73617.peg.46 capsid assembly protein	FALSE	SCAFFOLDING PROTEIN, CAPSID, 37 CAPSID, 29 CAPSID, 18 CAPSID, 46 CAPSID
contig_1605	1481	fig|1527771.3.peg.40 putative head-to-tail joining protein, fig|928293.3.peg.26 Phage collar / T7-like phage head-to-tail joining protein, fig|369257.2.peg.28 Phage head-tail joining protein	FALSE	TAIL, TAIL JOINING
contig_1605	443	fig|658401.2.peg.58 Phage deoxynucleotide monophosphate kinase (EC 2.7.4.13 protein, fig|1327760.3.peg.60 dNMP kinase Not in a subsystem 1327760.3 Streptomyces phage Zemlya, complete genome. protein, fig|1327758.3.peg.59 dNMP kinase Not in a subsystem 1327758.3 Streptomyces phage Lika, complete genome. protein, fig|1327759.3.peg.60 dNMP kinase Not in a subsystem 1327759.3 Streptomyces phage Sujid…	FALSE	KINASE
contig_1605	845	fig|6666666.73752.peg.41 5'-3' exonuclease (including N-terminal domain of PolI protein, fig|6666666.73751.peg.3 exonuclease Not in a subsystem 6666666.73751 uncultured Mediterranean phage uvMED-CGR-U-MedDCM-OCT-S35-C6 protein, fig|6666666.74510.peg.19 exonuclease Not in a subsystem 6666666.74510 uncultured Mediterranean phage uvMED-GF-U-MedDCM-OCT-S28-C24 clone protein, fig|6666666.74448.peg.33 …	FALSE	EXONUCLEASE
contig_1605	230	fig|342564.2.peg.1 Phage integrase, site-specific tyrosine recombinase ACLAME_Phage_integration| Phage_integrases 342564.2 P2-like viruses Pasteurella phage F108 protein, fig|1439894.3.peg.57 putative tail fiber protein	FALSE	TAIL, TAIL FIBER, INTEGRASE, PUTATIVE TAIL FIBER, PUTATIVE TAIL, RECOMBINASE, PHAGE INTEGRASE
contig_1605	818	fig|1527771.3.peg.34 putative DNA polymerase Not in a subsystem 1527771.3 Mesorhizobium phagevB_MloP_Lo5R7ANS, complete genome. protein, fig|6666666.73753.peg.21 DNA polymerase family A Not in a subsystem 6666666.73753 uncultured Mediterranean phage uvMED-CGR-U-MedDCM-OCT-S45-C18 protein, fig|526118.2.peg.23 T7-like phage DNA Polymerase (EC 2.7.7.7 protein, fig|329886.3.peg.5 T7-like phage DNA Po…	FALSE	POLYMERASE, DNA POLYMERASE
contig_1605	1466	fig|1527771.3.peg.34 putative DNA polymerase Not in a subsystem 1527771.3 Mesorhizobium phagevB_MloP_Lo5R7ANS, complete genome. protein, fig|6666666.74602.peg.8 DNA polymerase I (TIGR00593 protein, fig|6666666.73750.peg.8 DNA polymerase Not in a subsystem 6666666.73750 uncultured Mediterranean phage uvMED-CGR-C97-MedDCM-OCT-S42-C7 protein, fig|6666666.74224.peg.25 DNA polymerase Not in a subsyste…	FALSE	POLYMERASE, DNA POLYMERASE
contig_1605	1694	DNA primase Not in a subsystem 6666666.74602 uncultured Mediterranean phage uvMED-GF-U-MedDCM-OCT-S44-C45 clone protein, fig|6666666.74602.peg.7 DNA primase Not in a subsystem 6666666.74602 uncultured Mediterranean phage uvMED-GF-U-MedDCM-OCT-S44-C45 clone protein, fig|6666666.73754.peg.27 DNA primase Not in a subsystem 6666666.73754 uncultured Mediterranean phage uvMED-CGR-U-MedDCM-OCT-S46-C10 p…	FALSE	PRIMASE, DNA PRIMASE, HELICASE
contig_1605	467	putative endonuclease I protein, T7-like phage endonuclease (EC 3.1.21.2 protein, Endonuclease Vibriophage VP4 | Vibriophage | VP4 protein, endonuclease Vibrio phage ICP3 | Vibrio | phage | ICP3 protein, endonuclease Vibrio phage VP3 | Vibrio | phage | VP3 protein, endonuclease Vibrio phage N4 | Vibrio | phage | N4 protein, fig|644563.2.peg.25 T7-like phage endonuclease (EC 3.1.21.2 protein, fig|…	FALSE	ENDONUCLEASE
contig_1605	704	fig|1527771.3.peg.23 putative single-stranded DNA-binding protein, fig|6666666.74224.peg.20 single-stranded DNA-binding protein, fig|6666666.73754.peg.25 single-stranded DNA-binding protein, fig|6666666.73750.peg.3 single-stranded DNA-binding protein, fig|6666666.74510.peg.27 single-stranded DNA-binding protein	FALSE	DNA-BINDING
contig_1605	989	fig|1527771.3.peg.12 putative integrase Not in a subsystem 1527771.3 Mesorhizobium phagevB_MloP_Lo5R7ANS, complete genome. protein, fig|6666666.73750.peg.50 tyrosine recombinase XerD (TIGR02225 protein, fig|6666666.73749.peg.37 integrase Not in a subsystem 6666666.73749 uncultured Mediterranean phage uvMED-CGR-C62A-MedDCM-OCT-S28-C10 protein, fig|6666666.74222.peg.34 phage HP1 integrase Not in a …	FALSE	INTEGRASE, RECOMBINASE
contig_1627	443	fig|977801.3.peg.44 Phage tail fiber ACLAME_Phage_tail| Phage_tail_ protein, fig|1010614.4.peg.13 Phage tail fiber ACLAME_Phage_tail| Phage_tail_ protein, fig|1010615.5.peg.12 Phage tail fiber ACLAME_Phage_tail| Phage_tail_ protein, fig|1453367.3.peg.13 major tail protein, fig|204086.1.peg.13 Phage tail fiber ACLAME_Phage_tail| Phage_tail_ protein	FALSE	TAIL, TAIL FIBER, PHAGE TAIL FIBER, PHAGE TAIL, MAJOR TAIL PROTEIN, MAJOR TAIL, TAIL PROTEIN
contig_1627	491	fig|1486423.3.peg.17 major tail protein, fig|977801.3.peg.44 Phage tail fiber ACLAME_Phage_tail| Phage_tail_ protein, fig|470865.2.peg.12 Phage tail fiber ACLAME_Phage_tail| Phage_tail_ protein, fig|1010614.4.peg.13 Phage tail fiber ACLAME_Phage_tail| Phage_tail_ protein, fig|1010615.5.peg.12 Phage tail fiber ACLAME_Phage_tail| Phage_tail_ protein	FALSE	TAIL, TAIL FIBER, MAJOR TAIL PROTEIN, MAJOR TAIL, TAIL PROTEIN, PHAGE TAIL FIBER, PHAGE TAIL
contig_1627	95	phage-related minor tail protein	FALSE	TAIL, MINOR TAIL PROTEIN, MINOR TAIL, TAIL PROTEIN
contig_1627	104	ORF007 Staphylococcus phage ROSA | Staphylococcus | phage | ROSA protein, ORF006 Staphylococcus phage 71 | Staphylococcus | phage | 71 protein	FALSE
contig_1627	1403	fig|320832.3.peg.8 Phage major teichoic acid biosynthesis protein	FALSE
contig_1627	317	fig|1129147.4.peg.210 tail tube monomer Not in a subsystem 1129147.4 Klebsiella phage KP27, complete genome. protein, fig|707757.5.peg.201 Phage tail tube protein	FALSE	TAIL, 210 TAIL TUBE, 210 TAIL, TAIL TUBE, PHAGE TAIL TUBE, PHAGE TAIL
contig_1627	671	fig|388452.2.peg.73 Phage lysin, N-acetylmuramoyl-L-alanine amidase (EC 3.5.1.28 protein, fig|1560313.3.peg.59 endolysin Not in a subsystem 1560313.3 Lactococcus phage WRP3, complete genome. protein, fig|881953.3.peg.46 Phage lysin, N-acetylmuramoyl-L-alanine amidase (EC 3.5.1.28 protein, fig|1414736.3.peg.23 lysin Not in a subsystem 1414736.3 Lactobacillus phage J-1, complete genome. protein, fi…	FALSE	LYSIN, AMIDASE, ENDOLYSIN
contig_1627	125	putative radical SAM superfamily protein	FALSE
contig_1627	98	tail protein	FALSE	TAIL, TAIL PROTEIN
contig_1627	257	deoxyuridine 5'-triphosphate nucleotidohydrolase Vibrio phage vB_VmeM-32 | 5'-triphosphate | nucleotidohydrolase | Vibrio | phage | vB_VmeM-32 protein, fig|977801.3.peg.44 Phage tail fiber ACLAME_Phage_tail| Phage_tail_ protein, fig|1486423.3.peg.17 major tail protein, fig|470865.2.peg.12 Phage tail fiber ACLAME_Phage_tail| Phage_tail_ protein, fig|320832.3.peg.12 Phage tail fiber ACLAME_Phage_ta…	FALSE	TAIL, TAIL FIBER, NUCLEOTIDOHYDROLASE, PHAGE TAIL FIBER, PHAGE TAIL, MAJOR TAIL PROTEIN, MAJOR TAIL, TAIL PROTEIN
contig_1627	1196	fig|230871.1.peg.6 Phage DNA packaging protein, fig|1453367.3.peg.9 putative encapsidation protein, fig|320832.3.peg.19 Phage DNA packaging protein, fig|1010614.4.peg.9 Phage DNA packaging protein, fig|1010615.5.peg.8 Phage DNA packaging protein	FALSE	CAPSID
contig_1627	1151	fig|388452.2.peg.73 Phage lysin, N-acetylmuramoyl-L-alanine amidase (EC 3.5.1.28 protein, fig|1560313.3.peg.59 endolysin Not in a subsystem 1560313.3 Lactococcus phage WRP3, complete genome. protein, fig|881953.3.peg.46 Phage lysin, N-acetylmuramoyl-L-alanine amidase (EC 3.5.1.28 protein, fig|1412875.3.peg.69 putative endolysin Not in a subsystem 1412875.3 Lactococcus phage phiL47, complete genom…	FALSE	LYSIN, AMIDASE, ENDOLYSIN
contig_1627	1403	fig|320832.3.peg.8 Phage major teichoic acid biosynthesis protein	FALSE
contig_1627	257	fig|10685.2.peg.105 DNA helicase (EC 3.6.1.- protein	FALSE	HELICASE, DNA HELICASE
contig_1627	317	Phage tail fiber ACLAME_Phage_tail Phage_tail_ protein, Phage tail fiber protein	FALSE	TAIL, TAIL FIBER, PHAGE TAIL FIBER, PHAGE TAIL, TAIL PHAGE TAIL
contig_1634	1169	putative integrase Not in a subsystem 1168280.3 Cronobacter phage phiES15, complete genome. protein, putative integrase Cronobacter phage phiES15 | integrase | Cronobacter | phage | phiES15 protein, fig|1168280.3.peg.3 putative integrase Not in a subsystem 1168280.3 Cronobacter phage phiES15, complete genome. protein, fig|194699.1.peg.49 Phage integrase, site-specific tyrosine recombinase ACLAME_…	FALSE	INTEGRASE, RECOMBINASE, PHAGE INTEGRASE
contig_1634	164	fig|181007.3.peg.23 Phage lysin, N-acetylmuramoyl-L-alanine amidase (EC 3.5.1.28 protein, fig|330397.2.peg.33 Phage lysin, N-acetylmuramoyl-L-alanine amidase (EC 3.5.1.28 protein	FALSE	LYSIN, AMIDASE
contig_1634	89	Thymidylate synthase thyX (EC 2.1.1.- protein, putative thymidylate synthase Corynebacterium phage P1201 | thymidylate | synthase | Corynebacterium | phage | P1201 protein	FALSE	SYNTHASE, THYMIDYLATE SYNTHASE
contig_1634	89	fig|6666666.43271.peg.36 Protein of Unknown Function Not in a subsystem 6666666.43271 Cellulophaga phage phi46:3 protein, fig|6666666.43277.peg.38 Protein of Unknown Function Not in a subsystem 6666666.43277 Cellulophaga phage phi19:3 protein	FALSE
contig_1634	227	head vertex precursor Not in a subsystem 1493512.3 Synechococcus phage ACG-2014g isolate Syn7803US105, complete protein, head vertex gp24 precursor Not in a subsystem 1079998.4 Synechococcus phage S-MbCM6, complete genome. protein, Phage major capsid protein	FALSE	MAJOR CAPSID, CAPSID
contig_1637	620	DNA primase/helicase, phage-associated Phage_replication 1168549.3 Salmonella phage vB_SosS_Oslo protein, DNA primase/helicase, phage-associated Phage_replication 590739.2 P22-like viruses Salmonella phage c341 protein, DNA primase/helicase, phage-associated Phage_replication 348058.2 P22-like viruses Salmonella phage epsilon34 protein, Phage replication helicase protein	FALSE	REPLICATION, PRIMASE, DNA PRIMASE, HELICASE
contig_1637	287	fig|489779.2.peg.31 DNA primase/helicase, phage-associated Phage_replication 489779.2 Podoviridae Enterobacteria phage Min27 protein, fig|1168549.3.peg.58 DNA primase/helicase, phage-associated Phage_replication 1168549.3 Salmonella phage vB_SosS_Oslo protein, fig|590739.2.peg.48 DNA primase/helicase, phage-associated Phage_replication 590739.2 P22-like viruses Salmonella phage c341 protein, fig|…	FALSE	REPLICATION, PRIMASE, DNA PRIMASE, HELICASE
contig_1643	620	Phage NinG rap recombination ACLAME_Phage_Nin_genes Phage_nin_genes_-_N-independent_survival 683735.2 Aggregatibacter phage S1249 protein, Phage NinG rap recombination ACLAME_Phage_Nin_genes Phage_nin_genes_-_N-independent_survival 504346.2 Siphoviridae Pseudomonas phage PAJU2 protein, NinG-like protein, protein, putative NinG Pseudomonas phage PAJU2 | NinG | Pseudomonas | phage | PAJU2 protein, …	FALSE	RECOMBINATION, ENDONUCLEASE
contig_1643	443	fig|984186.3.peg.21 putative ninB protein, fig|348058.2.peg.56 Phage NinB DNA recombination ACLAME_Phage_Nin_genes| Phage_nin_genes_-_N-independent_survival 348058.2 P22-like viruses Salmonella phage epsilon34 protein, fig|590739.2.peg.50 Phage NinB DNA recombination ACLAME_Phage_Nin_genes| Phage_nin_genes_-_N-independent_survival 590739.2 P22-like viruses Salmonella phage c341 protein, fig|10754…	FALSE	RECOMBINATION
contig_1643	668	fig|10730.1.peg.29 Origin specific replication binding factor protein	FALSE	REPLICATION
contig_1643	668	fig|10730.1.peg.29 Origin specific replication binding factor protein	FALSE	REPLICATION
contig_1643	443	fig|984186.3.peg.21 putative ninB protein, fig|348058.2.peg.56 Phage NinB DNA recombination ACLAME_Phage_Nin_genes| Phage_nin_genes_-_N-independent_survival 348058.2 P22-like viruses Salmonella phage epsilon34 protein, fig|590739.2.peg.50 Phage NinB DNA recombination ACLAME_Phage_Nin_genes| Phage_nin_genes_-_N-independent_survival 590739.2 P22-like viruses Salmonella phage c341 protein, fig|10754…	FALSE	RECOMBINATION
contig_1643	584	Phage NinG rap recombination ACLAME_Phage_Nin_genes Phage_nin_genes_-_N-independent_survival 683735.2 Aggregatibacter phage S1249 protein, NinG-like protein, protein, putative NinG Pseudomonas phage PAJU2 | NinG | Pseudomonas | phage | PAJU2 protein, NinG family protein, NinG Pseudomonas phage phiPSA1 | Pseudomonas | phage | phiPSA1 protein, fig|683735.2.peg.39 Phage NinG rap recombination ACLAME…	FALSE	RECOMBINATION, ENDONUCLEASE
contig_1643	431	Phage lysin (EC 3.2.1.17 protein	FALSE	LYSIN
contig_1647	1148	baseplate J-like protein, Phage baseplate protein	FALSE	BASEPLATE, BASE
contig_1647	623	Phage lysin, N-acetylmuramoyl-L-alanine amidase (EC 3.5.1.28 protein, putative endolysin Not in a subsystem 1412875.3 Lactococcus phage phiL47, complete genome. protein, endolysin Not in a subsystem 1560313.3 Lactococcus phage WRP3, complete genome. protein, putative endolysin Lactococcus phage 949 | endolysin | Lactococcus | phage | 949 protein, putative endolysin Lactococcus phage phiL47 | endo…	FALSE	LYSIN, AMIDASE, ENDOLYSIN
contig_1647	797	fig|1560313.3.peg.59 endolysin Not in a subsystem 1560313.3 Lactococcus phage WRP3, complete genome. protein, fig|1412875.3.peg.69 putative endolysin Not in a subsystem 1412875.3 Lactococcus phage phiL47, complete genome. protein, fig|388452.2.peg.73 Phage lysin, N-acetylmuramoyl-L-alanine amidase (EC 3.5.1.28 protein, fig|881953.3.peg.46 Phage lysin, N-acetylmuramoyl-L-alanine amidase (EC 3.5.1.…	FALSE	ENDOLYSIN, AMIDASE, LYSIN
contig_1647	134	fig|6666666.43266.peg.145 Protein of Unknown Function Not in a subsystem 6666666.43266 Cellulophaga phage phi4:1 protein, fig|6666666.43279.peg.148 Protein of Unknown Function Not in a subsystem 6666666.43279 Cellulophaga phage phi17:2 protein	FALSE
contig_1648	137	baseplate J-like protein, Phage baseplate protein	FALSE	BASEPLATE, BASE
contig_1648	1148	baseplate J-like protein, Phage baseplate protein	FALSE	BASEPLATE, BASE
contig_1648	434	tail fiber protein, fig|1481112.3.peg.167 baseplate wedge tail fiber connector Not in a subsystem 1481112.3 Serratia phage PS2, complete genome. protein	FALSE	TAIL, TAIL FIBER, BASEPLATE, BASE, WEDGE TAIL FIBER, WEDGE TAIL
contig_1648	305	fig|1052121.5.peg.120 putative Srd anti-sigma factor Not in a subsystem 1052121.5 Enterobacteria phage Bp7, complete genome. protein, fig|293178.2.peg.15 Phage anti-termination ACLAME_Phage_antitermination_ protein, fig|576790.2.peg.15 Phage anti-termination ACLAME_Phage_antitermination_ protein, fig|697227.5.peg.16 putative Srd anti-sigma factor Not in a subsystem 697227.5 Enterobacteria phage I…	FALSE	TERMINASE
contig_1648	305	fig|1052121.5.peg.120 putative Srd anti-sigma factor Not in a subsystem 1052121.5 Enterobacteria phage Bp7, complete genome. protein, fig|293178.2.peg.15 Phage anti-termination ACLAME_Phage_antitermination_ protein, fig|576790.2.peg.15 Phage anti-termination ACLAME_Phage_antitermination_ protein, fig|697227.5.peg.16 putative Srd anti-sigma factor Not in a subsystem 697227.5 Enterobacteria phage I…	FALSE	TERMINASE
contig_1648	434	tail fiber protein, fig|1481112.3.peg.167 baseplate wedge tail fiber connector Not in a subsystem 1481112.3 Serratia phage PS2, complete genome. protein	FALSE	TAIL, TAIL FIBER, BASEPLATE, BASE, WEDGE TAIL FIBER, WEDGE TAIL
contig_1648	494	baseplate J-like protein, Phage baseplate protein	FALSE	BASEPLATE, BASE
contig_1677	641	fig|1129145.3.peg.53 phage tape measure protein, fig|1168549.3.peg.21 Phage tail length tape measure protein	FALSE	TAIL, TAPE MEASURE, PHAGE TAIL LENGTH, PHAGE TAIL, TAIL LENGTH
contig_1677	632	Phage tail length tape measure protein	FALSE	TAIL, TAPE MEASURE, PHAGE TAIL LENGTH, PHAGE TAIL, TAIL LENGTH
contig_1677	599	fig|1129145.3.peg.53 phage tape measure protein, fig|1168549.3.peg.21 Phage tail length tape measure protein	FALSE	TAIL, TAPE MEASURE, PHAGE TAIL LENGTH, PHAGE TAIL, TAIL LENGTH
contig_1695	425	fig|320122.2.peg.44 Phage DNA binding protein	FALSE	DNA BINDING
contig_1695	545	fig|43685.1.peg.49 Phage lysin, N-acetylmuramoyl-L-alanine amidase (EC 3.5.1.28 protein, fig|881953.3.peg.46 Phage lysin, N-acetylmuramoyl-L-alanine amidase (EC 3.5.1.28 protein, fig|1560313.3.peg.59 endolysin Not in a subsystem 1560313.3 Lactococcus phage WRP3, complete genome. protein, fig|1412875.3.peg.69 putative endolysin Not in a subsystem 1412875.3 Lactococcus phage phiL47, complete genome…	FALSE	LYSIN, AMIDASE, ENDOLYSIN
contig_1695	188	fig|12402.1.peg.65 Phage capsid scaffolding protein	FALSE	SCAFFOLDING PROTEIN, CAPSID, PHAGE CAPSID
contig_1695	251	fig|12417.1.peg.54 Phage endopeptidase protein	FALSE	ENDOPEPTIDASE
contig_1695	2099	fig|12417.1.peg.52 Phage tail length tape measure protein	FALSE	TAIL, TAPE MEASURE, PHAGE TAIL LENGTH, PHAGE TAIL, TAIL LENGTH
contig_1695	275	Phage tail protein	FALSE	TAIL, PHAGE TAIL PROTEIN, PHAGE TAIL, TAIL PROTEIN
contig_1695	353	fig|354260.3.peg.41 Phage tail assembly CBSS-Phage_terminase_neighborhood| Phage_tail_ protein, fig|146269.2.peg.12 Phage tail assembly protein	FALSE	TAIL, TAIL ASSEMBLY, PHAGE TERMINASE, PHAGE TAIL ASSEMBLY, PHAGE TAIL
contig_1696	281	fig|12417.1.peg.48 major tail protein, fig|146269.2.peg.11 Phage major tail protein, fig|1552735.3.peg.21 major tail protein, fig|947981.3.peg.23 Phage major tail protein, fig|37105.3.peg.14 Phage major tail protein	FALSE	TAIL, MAJOR TAIL PROTEIN, MAJOR TAIL, TAIL PROTEIN
contig_1696	362	fig|578234.2.peg.7 Phage head-tail joining protein, fig|279281.3.peg.11 Phage head-tail joining protein	FALSE	TAIL, TAIL JOINING
contig_1696	467	Phage tail fiber protein	FALSE	TAIL, TAIL FIBER, PHAGE TAIL FIBER, PHAGE TAIL
contig_1696	161	fig|12417.1.peg.45 Phage head-tail adapter protein	FALSE	TAIL, TAIL ADAPTER
contig_1696	248	fig|12417.1.peg.44 Phage DNA packaging protein	FALSE
contig_1696	350	fig|12417.1.peg.45 Phage head-tail adapter protein	FALSE	TAIL, TAIL ADAPTER
contig_1696	467	Phage tail fiber protein	FALSE	TAIL, TAIL FIBER, PHAGE TAIL FIBER, PHAGE TAIL
contig_1696	362	fig|578234.2.peg.7 Phage head-tail joining protein, fig|279281.3.peg.11 Phage head-tail joining protein	FALSE	TAIL, TAIL JOINING
contig_1696	278	fig|12417.1.peg.48 major tail protein, fig|146269.2.peg.11 Phage major tail protein, fig|1552735.3.peg.21 major tail protein, fig|947981.3.peg.23 Phage major tail protein, fig|37105.3.peg.14 Phage major tail protein	FALSE	TAIL, MAJOR TAIL PROTEIN, MAJOR TAIL, TAIL PROTEIN
contig_1700	791	bifunctional DNA primase/polymerase Not in a subsystem 1399941.3 Lactobacillus phage phiJB, complete genome. protein, bifunctional DNA primase/polymerase Lactobacillus phage phiJB | DNA | primase/polymerase | Lactobacillus | phage | phiJB protein, fig|1399941.3.peg.21 bifunctional DNA primase/polymerase Not in a subsystem 1399941.3 Lactobacillus phage phiJB, complete genome. protein, fig|306323.3…	FALSE	REPLICATION, PRIMASE, DNA PRIMASE, POLYMERASE
contig_1700	692	phage-associated ATPase Not in a subsystem 1399941.3 Lactobacillus phage phiJB, complete genome. protein, DNA helicase, phage-associated Type III restriction enzme protein	FALSE	RESTRICTION, ATPASE, DNA HELICASE, HELICASE
contig_1700	623	type III restriction protein, fig|1399941.3.peg.18 type III restriction protein, fig|12417.1.peg.20 DNA helicase (EC 3.6.1.- protein	FALSE	RESTRICTION, HELICASE, DNA HELICASE
contig_1700	716	putative transcriptional regulator Not in a subsystem 1206110.3 Lactobacillus phage AQ113, complete genome. protein, Transcriptional repressor protein	FALSE	REPRESSOR, TRANSCRIPTIONAL REGULATOR
contig_1700	305	fig|673832.2.peg.3 Transcriptional repressor ACLAME_Phage_regulation_of_gene_expression 673832.2 Enterococcus phage phiFL1A protein, fig|673833.3.peg.3 Transcriptional repressor ACLAME_Phage_regulation_of_gene_expression 673833.3 Enterococcus phage phiFL1B protein, fig|673835.2.peg.3 Transcriptional repressor ACLAME_Phage_regulation_of_gene_expression 673835.2 Enterococcus phage phiFL2A protein, …	FALSE	REPRESSOR
contig_1700	158	prophage Lp3 protein, Phage integrase, site-specific tyrosine recombinase ACLAME_Phage_integration Phage_integrases 139870.2 Lactobacillus prophage Lj965 protein, Phage integrase, site-specific tyrosine recombinase ACLAME_Phage_integration Phage_integrases 198542.1 Streptococcus pyogenes phage 315.5 protein, integrase Lactobacillus phage phiJB | Lactobacillus | phage | phiJB protein, fig|139870.2…	FALSE	INTEGRASE, RECOMBINASE, PHAGE INTEGRASE
contig_1701	92	Protein of Unknown Function Not in a subsystem 6666666.43250 Cellulophaga phage phi39:1 protein, phage terminase large subunit Cellulophaga phage phi39:1 | terminase | large | subunit | Cellulophaga | phage | phi39:1 protein, RNA ligase Citrobacter phage Margaery | ligase | Citrobacter | phage | Margaery protein, RNA ligase Escherichia phage Lw1 | ligase | Escherichia | phage | Lw1 protein, fig|1…	FALSE	TERMINASE, LIGASE
contig_1701	716	putative transcriptional regulator Not in a subsystem 1206110.3 Lactobacillus phage AQ113, complete genome. protein, Transcriptional repressor protein	FALSE	REPRESSOR, TRANSCRIPTIONAL REGULATOR
contig_1701	596	type III restriction protein, DNA helicase (EC 3.6.1.- protein	FALSE	RESTRICTION, HELICASE, DNA HELICASE
contig_1701	134	DNA helicase (EC 3.6.1.- protein	FALSE	HELICASE, DNA HELICASE
contig_1701	647	type III restriction protein, fig|1399941.3.peg.18 type III restriction protein, fig|72638.1.peg.32 DNA helicase (EC 3.6.1.- protein	FALSE	RESTRICTION, HELICASE, DNA HELICASE
contig_1701	128	type III restriction protein, helicase Lactobacillus phage LfeSau | Lactobacillus | phage | LfeSau protein, fig|1399941.3.peg.18 type III restriction protein, fig|682370.2.peg.35 DNA helicase (EC 3.6.1.- protein	FALSE	RESTRICTION, HELICASE, DNA HELICASE
contig_1701	272	Phage endonuclease ACLAME_Phage_nucleases Phage_DNA_synthesis_NEW Phage_integration_and_excision T4-like_non-cyanophage_core_ protein, endonuclease VII Not in a subsystem 1527525.3 Pseudomonas phage vB_PaeP_PPA-ABTNL, complete genome. protein, putative DNA endonuclease VII Pectobacterium phage PPWS1 | DNA | endonuclease | VII | Pectobacterium | phage | PPWS1 protein, endonuclease type 7 Pseudomon…	FALSE	RESTRICTION, ENDONUCLEASE, DNA ENDONUCLEASE, ACLAME PHAGE NUCLEASE, DNA HELICASE, HELICASE
contig_1701	503	type III restriction protein, helicase Lactobacillus phage LfeSau | Lactobacillus | phage | LfeSau protein, fig|1399941.3.peg.18 type III restriction protein, fig|1051631.3.peg.23 DNA helicase (EC 3.6.1.- protein	FALSE	RESTRICTION, HELICASE, DNA HELICASE
contig_1701	443	type III restriction protein, fig|1399941.3.peg.18 type III restriction protein, fig|12417.1.peg.20 DNA helicase (EC 3.6.1.- protein	FALSE	RESTRICTION, HELICASE, DNA HELICASE
contig_1701	236	type III restriction protein, putative DNA helicase Not in a subsystem 1279082.3 Pseudomonas phage PPpW-3 DNA, complete sequence. protein, helicase Lactobacillus virus ATCC8014 | Lactobacillus | virus | ATCC8014 protein, helicase Pediococcus phage clP1 | Pediococcus | phage | clP1 protein, putative DNA helicase Pseudomonas phage PPpW-3 | DNA | helicase | Pseudomonas | phage | PPpW-3 protein, fig|…	FALSE	RESTRICTION, HELICASE, DNA HELICASE
contig_1701	353	type III restriction protein, helicase Lactobacillus phage LfeSau | Lactobacillus | phage | LfeSau protein, helicase Streptococcus phage Str-PAP-1 | Streptococcus | phage | Str-PAP-1 protein, fig|1399941.3.peg.18 type III restriction protein, fig|72638.1.peg.32 DNA helicase (EC 3.6.1.- protein	FALSE	RESTRICTION, HELICASE, DNA HELICASE
contig_1701	107	type III restriction protein, fig|1399941.3.peg.18 type III restriction protein, fig|85154.1.peg.10 DNA helicase (EC 3.6.1.- protein	FALSE	RESTRICTION, HELICASE, DNA HELICASE
contig_1701	608	type III restriction protein, fig|1399941.3.peg.18 type III restriction protein, fig|1051631.3.peg.23 DNA helicase (EC 3.6.1.- protein	FALSE	RESTRICTION, HELICASE, DNA HELICASE
contig_1701	596	type III restriction protein, DNA helicase (EC 3.6.1.- protein	FALSE	RESTRICTION, HELICASE, DNA HELICASE
contig_1701	716	putative transcriptional regulator Not in a subsystem 1206110.3 Lactobacillus phage AQ113, complete genome. protein, Transcriptional repressor protein	FALSE	REPRESSOR, TRANSCRIPTIONAL REGULATOR
contig_1701	98	fig|6666666.74508.peg.49 DNA-binding protein	FALSE	DNA-BINDING
contig_1701	128	Cro/CI family transcriptional regulator Not in a subsystem 1458856.3 Listeria phage LP-101, complete genome. protein, Transcriptional repressor protein	FALSE	REPRESSOR, TRANSCRIPTIONAL REGULATOR
contig_1701	143	fig|139872.2.peg.9 Phage cI repressor protein	FALSE	REPRESSOR
contig_1701	197	Phage transcriptional regulator protein	FALSE	TRANSCRIPTIONAL REGULATOR
contig_1701	227	baseplate wedge component Not in a subsystem 1198014.3 Aeromonas phage Aes012, complete genome. protein, base plate wedge component Not in a subsystem 1198013.3 Aeromonas phage Aes508, complete genome. protein, fig|6666666.43279.peg.85 Protein of Unknown Function Not in a subsystem 6666666.43279 Cellulophaga phage phi17:2 protein, fig|700939.3.peg.72 NrdH glutaredoxin Not in a subsystem 700939.3 …	FALSE	BASEPLATE, BASE
contig_1702	128	Protein of Unknown Function Not in a subsystem 6666666.43262 Pelagibacter phage HTVC008M protein, putative carbamoyltransferase Pelagibacter phage HTVC008M | carbamoyltransferase | Pelagibacter | phage | HTVC008M protein	FALSE	CARBAMOYLTRANSFERASE
contig_1702	98	Phage transcriptional repressor protein	FALSE	REPRESSOR
contig_1702	797	fig|1560313.3.peg.59 endolysin Not in a subsystem 1560313.3 Lactococcus phage WRP3, complete genome. protein, fig|388452.2.peg.73 Phage lysin, N-acetylmuramoyl-L-alanine amidase (EC 3.5.1.28 protein, fig|1412875.3.peg.69 putative endolysin Not in a subsystem 1412875.3 Lactococcus phage phiL47, complete genome. protein, fig|881953.3.peg.46 Phage lysin, N-acetylmuramoyl-L-alanine amidase (EC 3.5.1.…	FALSE	ENDOLYSIN, AMIDASE, LYSIN
contig_1724	1301	putative terminase Not in a subsystem 6666666.73568 uncultured Mediterranean phage uvMED-CGR-U-MedDCM-OCT-S28-C23 protein, Phage terminase, large subunit ACLAME_Phage_head Phage_packaging_machinery T4-like_phage_core_ protein, terminase Not in a subsystem 1500757.3 Pseudomonas phage phiPSA1, complete genome. protein, putative large terminase Not in a subsystem 1527515.3 Idiomarinaceae phage Phi1M…	FALSE	TERMINASE
contig_1724	1301	putative terminase Not in a subsystem 6666666.73568 uncultured Mediterranean phage uvMED-CGR-U-MedDCM-OCT-S28-C23 protein, Phage terminase, large subunit ACLAME_Phage_head Phage_packaging_machinery T4-like_phage_core_ protein, terminase Not in a subsystem 1500757.3 Pseudomonas phage phiPSA1, complete genome. protein, putative large terminase Not in a subsystem 1527515.3 Idiomarinaceae phage Phi1M…	FALSE	TERMINASE
contig_1724	380	fig|584892.3.peg.132 C-5 cytosine-specific DNA methylase II Not in a subsystem 584892.3 Bacillus phage Bcp1, complete genome. protein, fig|1391428.3.peg.101 hyphothetical protein	FALSE	METHYLASE, DNA METHYLASE
contig_1724	113	nonstructural protein, fig|6666666.73649.peg.14 nonstructural protein	FALSE	STRUCTURAL PROTEIN
contig_1724	581	putative phage minor tail protein, fig|6666666.74258.peg.3 putative phage minor tail protein, fig|6666666.74261.peg.7 putative phage minor tail protein, fig|6666666.73733.peg.11 putative phage minor tail protein, fig|6666666.74190.peg.15 putative phage minor tail protein, fig|6666666.74194.peg.9 putative phage minor tail protein	FALSE	TAIL, MINOR TAIL PROTEIN, MINOR TAIL, TAIL PROTEIN
contig_1724	254	putative metallopeptidase Not in a subsystem 1141136.3 Cronobacter phage vB_CsaM_GAP32, complete genome. protein, putative metallopeptidase Cronobacter phage vB_CsaM_GAP32 | metallopeptidase | Cronobacter | phage | vB_CsaM_GAP32 protein, fig|741942.3.peg.11 putative phage structural protein	FALSE	STRUCTURAL PROTEIN, METALLOPEPTIDASE
contig_1724	98	Phage tail fiber protein	FALSE	TAIL, TAIL FIBER, PHAGE TAIL FIBER, PHAGE TAIL
contig_1724	176	minor tail protein	FALSE	TAIL, MINOR TAIL PROTEIN, MINOR TAIL, TAIL PROTEIN
contig_1724	272	tail protein	FALSE	TAIL, TAIL PROTEIN
contig_1724	164	fig|6666666.74535.peg.2 Lysozyme family protein	FALSE
contig_1724	140	fig|10678.1.peg.35 Phage baseplate Phage_baseplate_ protein, fig|10682.2.peg.35 Phage baseplate Phage_baseplate_ protein	FALSE	BASEPLATE, BASE, PHAGE BASE
contig_1724	128	tail protein, MuP protein	FALSE	TAIL, TAIL PROTEIN
contig_1724	794	fig|12336.2.peg.61 DNA polymerase III alpha subunit (EC 2.7.7.7 protein	FALSE	POLYMERASE, DNA POLYMERASE
contig_1724	284	fig|1211643.3.peg.100 putative tail protein	FALSE	TAIL, PUTATIVE TAIL PROTEIN, PUTATIVE TAIL, TAIL PROTEIN
contig_1735	110	putative 5'-3' exonuclease protein, putative tail protein, fig|1177632.3.peg.58 DNA polymerase I Not in a subsystem 1177632.3 Salmonella phage SSU5, complete genome. protein	FALSE	TAIL, EXONUCLEASE, DNA POLYMERASE, PUTATIVE TAIL PROTEIN, PUTATIVE TAIL, TAIL PROTEIN, POLYMERASE
contig_1735	125	gp48 baseplate tail tube cap protein, baseplate tail tube cap Synechococcus phage S-MbCM25 | tail | tube | cap | Synechococcus | phage | S-MbCM25 protein	FALSE	TAIL, BASEPLATE, BASE, BASEPLATE TAIL TUBE, BASEPLATE TAIL, TAIL TUBE
contig_1735	1898	putative exonuclease subunit 2 Not in a subsystem 1177632.3 Salmonella phage SSU5, complete genome. protein, putative exonuclease subunit 2 Salmonella phage SSU5 | exonuclease | subunit | 2 | Salmonella | phage | SSU5 protein, fig|1177632.3.peg.75 putative exonuclease subunit 2 Not in a subsystem 1177632.3 Salmonella phage SSU5, complete genome. protein, fig|857312.3.peg.90 Phage recombination re…	FALSE	RECOMBINATION, EXONUCLEASE
contig_1735	944	putative tail protein, fig|1177632.3.peg.58 DNA polymerase I Not in a subsystem 1177632.3 Salmonella phage SSU5, complete genome. protein, fig|10685.2.peg.150 Phage ribonuclease H (EC 3.1.26.4 protein, fig|1406783.3.peg.154 5'-3' exonuclease Not in a subsystem 1406783.3 Bacillus phage CampHawk, complete genome. protein, fig|941058.3.peg.196 DNA polymerase Not in a subsystem 941058.3 Bacillus phag…	FALSE	TAIL, POLYMERASE, DNA POLYMERASE, PUTATIVE TAIL PROTEIN, PUTATIVE TAIL, TAIL PROTEIN, RIBONUCLEASE, EXONUCLEASE
contig_1735	884	fig|1177632.3.peg.60 putative RecA-like recombinase Not in a subsystem 1177632.3 Salmonella phage SSU5, complete genome. protein, fig|941058.3.peg.195 RecA protein, fig|1084719.3.peg.386 RecA protein, fig|6666666.3709.peg.113 RecA protein, fig|6666666.3849.peg.112 RecA protein	FALSE	RECOMBINASE
contig_1742	644	fig|264729.3.peg.39 Phage tail sheath Phage_tail_ protein, fig|431894.2.peg.13 Phage tail sheath Phage_tail_ protein, fig|1279082.3.peg.18 putative tail sheath protein, fig|669875.3.peg.15 Phage tail sheath Phage_tail_ protein, fig|1541883.3.peg.41 tail protein	FALSE	TAIL, PHAGE TAIL SHEATH, PHAGE TAIL, TAIL SHEATH, PUTATIVE TAIL SHEATH, PUTATIVE TAIL, 41 TAIL PROTEIN, 41 TAIL, TAIL PROTEIN
contig_1742	515	fig|431894.2.peg.14 Phage tail tube Phage_tail_ protein, fig|264729.3.peg.40 gp40 Phage_tail_ protein, fig|1567486.3.peg.48 major tail tube protein	FALSE	TAIL, PHAGE TAIL TUBE, PHAGE TAIL, TAIL TUBE, MAJOR TAIL TUBE, MAJOR TAIL
contig_1742	1799	fig|1220714.3.peg.28 putative tail protein, fig|1182515.3.peg.14 phage tail protein, fig|376820.3.peg.15 Phage tail length tape measure protein	FALSE	TAIL, TAPE MEASURE, PUTATIVE TAIL PROTEIN, PUTATIVE TAIL, TAIL PROTEIN, PHAGE TAIL PROTEIN, PHAGE TAIL, PHAGE TAIL LENGTH, TAIL LENGTH
contig_1743	626	tail sheath protein, phage tail sheath protein, fig|264729.3.peg.39 Phage tail sheath Phage_tail_ protein, fig|431894.2.peg.13 Phage tail sheath Phage_tail_ protein, fig|227940.1.peg.21 Phage tail sheath Phage_tail_ protein, fig|1229754.3.peg.22 tail sheath protein, fig|631719.3.peg.21 Phage tail sheath protein	FALSE	TAIL, PHAGE TAIL SHEATH, PHAGE TAIL, TAIL SHEATH, 22 TAIL SHEATH, 22 TAIL
contig_1743	650	tail sheath protein, phage tail sheath protein, fig|264729.3.peg.39 Phage tail sheath Phage_tail_ protein, fig|431894.2.peg.13 Phage tail sheath Phage_tail_ protein, fig|227940.1.peg.21 Phage tail sheath Phage_tail_ protein, fig|1229754.3.peg.22 tail sheath protein, fig|631719.3.peg.21 Phage tail sheath protein	FALSE	TAIL, PHAGE TAIL SHEATH, PHAGE TAIL, TAIL SHEATH, 22 TAIL SHEATH, 22 TAIL
contig_1746	110	fig|1448273.3.peg.23 phage terminase, small subunit Not in a subsystem 1448273.3 Streptococcus phage DCC1738, complete sequence. protein	FALSE	TERMINASE
contig_1746	449	fig|151599.3.peg.42 Transposon or IS protein	FALSE
contig_1746	449	fig|151599.3.peg.42 Transposon or IS protein	FALSE
contig_1746	383	fig|128975.2.peg.41 Phage tail length tape measure protein	FALSE	TAIL, TAPE MEASURE, PHAGE TAIL LENGTH, PHAGE TAIL, TAIL LENGTH
contig_1746	677	fig|1048207.4.peg.41 Phage tail length tape measure protein	FALSE	TAIL, TAPE MEASURE, PHAGE TAIL LENGTH, PHAGE TAIL, TAIL LENGTH
contig_1746	98	DNA polymerase III alpha subunit (EC 2.7.7.7 protein, gp199 Mycobacterium phage Bxz1 | Mycobacterium | phage | Bxz1 protein, DNA polymerase III alpha Mycobacterium phage Momo | polymerase | III | alpha | Mycobacterium | phage | Momo protein, gp201 Mycobacterium phage Catera | Mycobacterium | phage | Catera protein, gp208 Mycobacterium phage Ava3 | Mycobacterium | phage | Ava3 protein, gp202 Mycob…	FALSE	POLYMERASE, DNA POLYMERASE
contig_1746	185	Phage minor capsid protein	FALSE	MINOR CAPSID, CAPSID
contig_1746	215	Protein of Unknown Function Not in a subsystem 6666666.43279 Cellulophaga phage phi17:2 protein, Protein of Unknown Function Not in a subsystem 6666666.43266 Cellulophaga phage phi4:1 protein, fig|6666666.43266.peg.54 Protein of Unknown Function Not in a subsystem 6666666.43266 Cellulophaga phage phi4:1 protein, fig|6666666.43279.peg.56 Protein of Unknown Function Not in a subsystem 6666666.43279…	FALSE
contig_1749	380	fig|1188794.3.peg.4 Phage terminase, large subunit ACLAME_Phage_head| Phage_packaging_machinery| T4-like_phage_core_ protein, fig|1188794.4.peg.4 putative terminase large subunit Not in a subsystem 1188794.4 Xanthomonas phage CP1 DNA, complete genome. protein, fig|564886.2.peg.51 Phage terminase, large subunit ACLAME_Phage_head| Phage_packaging_machinery| T4-like_phage_core_ protein, fig|254397.2…	FALSE	TERMINASE
contig_1749	665	fig|255131.1.peg.4 Phage prohead core scaffold protein, fig|175950.1.peg.5 Phage capsid scaffolding protein	FALSE	SCAFFOLDING PROTEIN, CAPSID, PHAGE CAPSID
contig_1749	1214	major capsid-like protein, fig|1188794.3.peg.8 Phage major capsid protein, fig|1188794.4.peg.8 putative head protein, fig|538979.2.peg.6 Phage major capsid protein, fig|1129146.3.peg.6 Phage major capsid protein, fig|329254.2.peg.7 Phage major capsid protein	FALSE	MAJOR CAPSID, CAPSID
contig_1749	98	anti-repressor (endogenous virus protein	FALSE	REPRESSOR
contig_1749	107	putative RtcB protein, putative RTCB protein, uncharacterized protein, tRNA-splicing ligase Not in a subsystem 1486413.3 Listeria phage LMTA-148, complete genome. protein, RtcB Not in a subsystem 1486422.3 Listeria phage List-36, complete genome. protein, RtcB Listeria phage LMTA-34 | Listeria | phage | LMTA-34 protein, tRNA-splicing ligase Listeria phage LMTA-94 | ligase | Listeria | phage | LMT…	FALSE	LIGASE
contig_1749	440	fig|1127516.3.peg.56 Phage lysin ACLAME_Phage_lysis_modules| Bacterial_Endolysins:_autolysins,_phage,_and_phage-like_lysins| CBSS-Phage_terminase_neighborhood| Phage_entry_and_exit 1127516.3 Pectobacterium phage ZF40 protein	FALSE	LYSIN, PHAGE TERMINASE, BACTERIAL ENDOLYSIN, AUTOLYSIN, LIKE LYSIN
contig_1749	1574	fig|1458669.3.peg.28 putative tail tape measure protein, fig|347328.2.peg.31 Phage tail length tape measure protein	FALSE	TAIL, TAPE MEASURE, PUTATIVE TAIL TAPE, PUTATIVE TAIL, TAIL TAPE, PHAGE TAIL LENGTH, PHAGE TAIL, TAIL LENGTH
contig_1749	440	fig|1127516.3.peg.56 Phage lysin ACLAME_Phage_lysis_modules| Bacterial_Endolysins:_autolysins,_phage,_and_phage-like_lysins| CBSS-Phage_terminase_neighborhood| Phage_entry_and_exit 1127516.3 Pectobacterium phage ZF40 protein	FALSE	LYSIN, PHAGE TERMINASE, BACTERIAL ENDOLYSIN, AUTOLYSIN, LIKE LYSIN
contig_1749	107	putative RtcB protein, putative RTCB protein, uncharacterized protein, tRNA-splicing ligase Not in a subsystem 1486413.3 Listeria phage LMTA-148, complete genome. protein, RtcB Not in a subsystem 1486422.3 Listeria phage List-36, complete genome. protein, RtcB Listeria phage LMTA-34 | Listeria | phage | LMTA-34 protein, tRNA-splicing ligase Listeria phage LMTA-94 | ligase | Listeria | phage | LMT…	FALSE	LIGASE
contig_1749	98	anti-repressor (endogenous virus protein	FALSE	REPRESSOR
contig_1749	974	putative head protein, Phage major capsid protein	FALSE	MAJOR CAPSID, CAPSID
contig_1755	1289	phage tail tape measure protein, phage tape measure protein, fig|6666666.74147.peg.8 phage tail tape measure protein, fig|6666666.74597.peg.20 tape measure domain (tape_meas_nterm protein, fig|6666666.73652.peg.68 tape measure protein, fig|6666666.74648.peg.25 phage tail tape measure protein, fig|6666666.74643.peg.2 phage tail tape measure protein	FALSE	TAIL, TAPE MEASURE, PHAGE TAIL TAPE, PHAGE TAIL, TAIL TAPE
contig_1755	428	fig|910475.3.peg.14 Phage tail fiber protein	FALSE	TAIL, TAIL FIBER, PHAGE TAIL FIBER, PHAGE TAIL
contig_1755	176	Phage tail fiber protein	FALSE	TAIL, TAIL FIBER, PHAGE TAIL FIBER, PHAGE TAIL
contig_1781	158	fig|29252.1.peg.42 Phage DNA damage-inducible protein	FALSE
contig_1781	2072	fig|947842.3.peg.27 Phage replication protein, fig|12407.1.peg.38 Phage replication initiation protein	FALSE	REPLICATION, REPLICATION INITIATION
contig_1781	887	fig|6666666.74561.peg.29 Site-specific DNA methylase (Dcm protein, fig|1327037.3.peg.41 DNA methyltransferase Not in a subsystem 1327037.3 Croceibacter phage P2559Y, complete genome. protein, fig|979531.3.peg.226 Mod Not in a subsystem 979531.3 Vibrio phage ICP1_2006_C protein, fig|979532.3.peg.226 Mod Not in a subsystem 979532.3 Vibrio phage ICP1_2006_D protein, fig|979527.3.peg.224 putative DNA…	FALSE	METHYLASE, DNA METHYLASE, METHYLTRANSFERASE, DNA METHYLTRANSFERASE
contig_1781	2126	fig|947842.3.peg.27 Phage replication protein, fig|12407.1.peg.38 Phage replication initiation protein	FALSE	REPLICATION, REPLICATION INITIATION
contig_1781	173	fig|29252.1.peg.42 Phage DNA damage-inducible protein	FALSE
contig_1782	146	lysin B Not in a subsystem 1340820.4 Mycobacterium phage Jabbawokkie, complete genome. protein, Phage lysis protein	FALSE	LYSIN
contig_1782	425	fig|984186.3.peg.21 putative ninB protein, fig|886285.3.peg.33 Protein NinB Not in a subsystem 886285.3 Stx2 converting phage vB_EcoP_24B protein, fig|10730.1.peg.33 Protein NinB CBSS-194948.1.peg.143 10730.1 Bacteriophage 933W protein, fig|1168549.3.peg.60 Protein NinB Not in a subsystem 1168549.3 Salmonella phage vB_SosS_Oslo protein, fig|97081.1.peg.33 Phage NinB DNA recombination ACLAME_Phage…	FALSE	RECOMBINATION
contig_1782	569	Phage replication helicase protein	FALSE	REPLICATION, HELICASE
contig_1782	431	DNA replication protein, DNA helicase (EC 3.6.1.- protein, fig|10761.1.peg.43 DNA helicase (EC 3.6.1.- protein, fig|1147148.3.peg.51 DNA replication protein, fig|432200.3.peg.42 DNA replication protein, fig|10742.1.peg.46 DNA helicase (EC 3.6.1.- protein, fig|906668.4.peg.42 replication protein	FALSE	REPLICATION, HELICASE, DNA HELICASE
contig_1782	359	DNA helicase (EC 3.6.1.- protein, Phage replication helicase protein	FALSE	REPLICATION, HELICASE, DNA HELICASE
contig_1782	203	repressor cI Not in a subsystem 1524881.3 Enterobacteria phage Sf101, complete genome. protein, prophage repressor Enterobacteria phage HK446 | repressor | Enterobacteria | phage | HK446 protein, fig|10761.1.peg.39 Phage cI repressor protein	FALSE	REPRESSOR
contig_1782	644	fig|1147145.3.peg.40 prophage repressor Not in a subsystem 1147145.3 Enterobacteria phage HK446, complete genome. protein, fig|1524881.3.peg.39 repressor cI Not in a subsystem 1524881.3 Enterobacteria phage Sf101, complete genome. protein, fig|1147158.3.peg.37 prophage repressor Not in a subsystem 1147158.3 Enterobacterial phage mEp390, complete genome. protein, fig|1090133.4.peg.34 Phage cI repr…	FALSE	REPRESSOR
contig_1782	197	fig|10713.3.peg.42 protein	FALSE
contig_1782	152	putative DNA-dependent RNA polymerase Not in a subsystem 1560282.3 Proteus phage PM 75, complete genome. protein, putative DNA-dependent RNA polymerase Proteus phage PM 75 | DNA-dependent | RNA | polymerase | Proteus | phage | PM | 75 protein, putative DNA-dependent RNA polymerase Proteus phage PM16 | DNA-dependent | RNA | polymerase | Proteus | phage | PM16 protein	FALSE	POLYMERASE
contig_1782	686	fig|6666666.43271.peg.51 Protein of Unknown Function Not in a subsystem 6666666.43271 Cellulophaga phage phi46:3 protein	FALSE
contig_1782	128	Single stranded DNA-binding protein, single-stranded DNA-binding protein, Single-stranded DNA-binding protein, Ssb Enterobacteria phage P7 | Enterobacteria | phage | P7 protein, fig|1129194.3.peg.32 Single-stranded DNA-binding protein, fig|10682.2.peg.18 Single stranded DNA-binding protein, fig|10678.1.peg.15 Single stranded DNA-binding protein, fig|1500713.3.peg.60 single-stranded DNA-binding pr…	FALSE	DNA-BINDING
contig_1782	686	fig|6666666.43271.peg.51 Protein of Unknown Function Not in a subsystem 6666666.43271 Cellulophaga phage phi46:3 protein	FALSE
contig_1782	152	putative DNA-dependent RNA polymerase Not in a subsystem 1560282.3 Proteus phage PM 75, complete genome. protein, putative DNA-dependent RNA polymerase Proteus phage PM 75 | DNA-dependent | RNA | polymerase | Proteus | phage | PM | 75 protein, putative DNA-dependent RNA polymerase Proteus phage PM16 | DNA-dependent | RNA | polymerase | Proteus | phage | PM16 protein	FALSE	POLYMERASE
contig_1782	197	fig|10713.3.peg.42 protein	FALSE
contig_1782	644	fig|1147145.3.peg.40 prophage repressor Not in a subsystem 1147145.3 Enterobacteria phage HK446, complete genome. protein, fig|1524881.3.peg.39 repressor cI Not in a subsystem 1524881.3 Enterobacteria phage Sf101, complete genome. protein, fig|1147158.3.peg.37 prophage repressor Not in a subsystem 1147158.3 Enterobacterial phage mEp390, complete genome. protein, fig|1090133.4.peg.34 Phage cI repr…	FALSE	REPRESSOR
contig_1782	203	repressor cI Not in a subsystem 1524881.3 Enterobacteria phage Sf101, complete genome. protein, prophage repressor Enterobacteria phage HK446 | repressor | Enterobacteria | phage | HK446 protein, fig|10761.1.peg.39 Phage cI repressor protein	FALSE	REPRESSOR
contig_1782	698	fig|10761.1.peg.43 DNA helicase (EC 3.6.1.- protein, fig|10742.1.peg.46 DNA helicase (EC 3.6.1.- protein, fig|1147148.3.peg.51 DNA replication protein, fig|432200.3.peg.42 DNA replication protein, fig|194948.1.peg.127 DNA helicase (EC 3.6.1.- protein	FALSE	REPLICATION, HELICASE, DNA HELICASE
contig_1782	107	DNA replication protein, DNA helicase (EC 3.6.1.- protein, replicative DNA helicase Not in a subsystem 1147150.3 Enterobacteria phage mEp235, complete genome. protein, fig|984186.3.peg.18 replicative DNA helicase Not in a subsystem 984186.3 Cronobacter phage ENT47670, complete genome. protein, fig|1147148.3.peg.51 DNA replication protein, fig|432200.3.peg.42 DNA replication protein, fig|906668.4.…	FALSE	REPLICATION, HELICASE, DNA HELICASE
contig_1782	188	replicative DNA helicase Not in a subsystem 984186.3 Cronobacter phage ENT47670, complete genome. protein, fig|984186.3.peg.18 replicative DNA helicase Not in a subsystem 984186.3 Cronobacter phage ENT47670, complete genome. protein, fig|173443.1.peg.29 DNA helicase (EC 3.6.1.- protein, fig|10761.1.peg.43 DNA helicase (EC 3.6.1.- protein, fig|10742.1.peg.46 DNA helicase (EC 3.6.1.- protein, fig|1…	FALSE	REPLICATION, HELICASE, DNA HELICASE
contig_1782	335	Replicative DNA helicase (EC 3.6.1.- protein, Phage replication helicase protein	FALSE	REPLICATION, HELICASE, DNA HELICASE
contig_1782	425	fig|984186.3.peg.21 putative ninB protein, fig|886285.3.peg.33 Protein NinB Not in a subsystem 886285.3 Stx2 converting phage vB_EcoP_24B protein, fig|10730.1.peg.33 Protein NinB CBSS-194948.1.peg.143 10730.1 Bacteriophage 933W protein, fig|1168549.3.peg.60 Protein NinB Not in a subsystem 1168549.3 Salmonella phage vB_SosS_Oslo protein, fig|97081.1.peg.33 Phage NinB DNA recombination ACLAME_Phage…	FALSE	RECOMBINATION
contig_1782	146	lysin B Not in a subsystem 1340820.4 Mycobacterium phage Jabbawokkie, complete genome. protein, Phage lysis protein	FALSE	LYSIN
contig_1788	128	terminase large subunit (endogenous virus protein	FALSE	TERMINASE
contig_1788	821	antirepressor protein, fig|539221.6.peg.5 Phage antirepressor protein	FALSE	REPRESSOR, ANTIREPRESSOR
contig_1788	164	fig|1133022.3.peg.54 Cell division protein	FALSE
contig_1788	137	Phage portal protein	FALSE	PORTAL
contig_1788	821	fig|1168549.3.peg.21 Phage tail length tape measure protein	FALSE	TAIL, TAPE MEASURE, PHAGE TAIL LENGTH, PHAGE TAIL, TAIL LENGTH
contig_1788	527	fig|1147146.3.peg.23 tail fiber assembly protein, fig|1147148.3.peg.25 tail fiber assembly protein, fig|129861.2.peg.4 Phage tail fiber ACLAME_Phage_tail| Phage_tail_ protein, fig|10710.1.peg.26 Phage tail fiber assembly protein	FALSE	TAIL, TAIL FIBER, 23 TAIL FIBER, 23 TAIL, 25 TAIL FIBER, 25 TAIL, PHAGE TAIL FIBER, PHAGE TAIL
contig_1788	134	hydrogenase accessory protein, E1 activating enzyme like Not in a subsystem 6666666.73719 uncultured Mediterranean phage uvMED-CGR-C101A-MedDCM-OCT-S30-C6 protein	FALSE	HYDROGENASE
contig_1788	527	fig|1147146.3.peg.23 tail fiber assembly protein, fig|1147148.3.peg.25 tail fiber assembly protein, fig|129861.2.peg.4 Phage tail fiber ACLAME_Phage_tail| Phage_tail_ protein, fig|10710.1.peg.26 Phage tail fiber assembly protein	FALSE	TAIL, TAIL FIBER, 23 TAIL FIBER, 23 TAIL, 25 TAIL FIBER, 25 TAIL, PHAGE TAIL FIBER, PHAGE TAIL
contig_1791	1010	Phage portal protein	FALSE	PORTAL
contig_1791	659	putative major tail protein, fig|1168280.3.peg.39 putative major tail protein, fig|1002724.3.peg.39 Phage portal protein	FALSE	TAIL, PORTAL, MAJOR TAIL PROTEIN, MAJOR TAIL, TAIL PROTEIN
contig_1791	146	fig|1403390.3.peg.8 DNA packaging protein	FALSE
contig_1791	146	fig|1403390.3.peg.8 DNA packaging protein	FALSE
contig_1798	1109	fig|632112.2.peg.140 Exonuclease SbcD Not in a subsystem 632112.2 Myoviridae Lactobacillus phage Lb338-1 protein, fig|1235659.3.peg.49 exonuclease Not in a subsystem 1235659.3 Staphylococcus phage vB_SauM_Remus, complete genome. protein, fig|1235660.3.peg.49 exonuclease Not in a subsystem 1235660.3 Staphylococcus phage vB_SauM_Romulus, complete genome. protein, fig|55510.3.peg.96 Phage recombinat…	FALSE	RECOMBINATION, EXONUCLEASE, NUCLEASE
contig_1798	1085	fig|632112.2.peg.143 DNA primase (EC 2.7.7.- protein, fig|442493.2.peg.49 Phage DNA primase (EC 2.7.7.- protein	FALSE	PRIMASE, DNA PRIMASE
contig_1798	659	putative portal protein	FALSE	PORTAL
contig_1798	437	fig|632112.2.peg.150 DNA polymerase I (EC 2.7.7.7 protein, fig|55510.3.peg.118 DNA polymerase I (EC 2.7.7.7 protein, fig|1486422.3.peg.37 DNA polymerase I Not in a subsystem 1486422.3 Listeria phage List-36, complete genome. protein, fig|1486413.3.peg.147 putative DNA polymerase I Not in a subsystem 1486413.3 Listeria phage LMTA-148, complete genome. protein, fig|40523.2.peg.137 DNA polymerase I …	FALSE	POLYMERASE, DNA POLYMERASE
contig_1798	152	Phage tail length tape measure protein	FALSE	TAIL, TAPE MEASURE, PHAGE TAIL LENGTH, PHAGE TAIL, TAIL LENGTH
contig_1798	464	fig|682370.2.peg.16 Phage tail fiber protein	FALSE	TAIL, TAIL FIBER, PHAGE TAIL FIBER, PHAGE TAIL
contig_1798	2210	DNA polymerase I Not in a subsystem 1486413.3 Listeria phage LMTA-148, complete genome. protein, DNA polymerase Not in a subsystem 1262514.3 Pseudomonas phage MPK6, complete genome. protein, DNA polymerase I (EC 2.7.7.7 protein, putative DNA polymerase Not in a subsystem 1548902.3 Pseudomonas phage vB_PaeP_PAO1_Ab05, complete genome. protein, fig|632112.2.peg.150 DNA polymerase I (EC 2.7.7.7 prot…	FALSE	POLYMERASE, DNA POLYMERASE
contig_1798	845	fig|1486660.3.peg.155 I-BasI Not in a subsystem 1486660.3 Bacillus phage Hoody T, complete genome. protein, fig|57477.3.peg.96 I-BasI Not in a subsystem 57477.3 Bacillus phage Bastille, complete genome. protein, fig|1486657.3.peg.156 I-BasI Not in a subsystem 1486657.3 Bacillus phage CAM003, complete genome. protein, fig|1486661.3.peg.156 I-BasI Not in a subsystem 1486661.3 Bacillus phage Megatro…	FALSE	ENDONUCLEASE
contig_1798	299	DNA polymerase I (EC 2.7.7.7 protein, DNA polymerase Lactobacillus virus Lb338-1 | polymerase | Lactobacillus | virus | Lb338-1 protein, fig|632112.2.peg.150 DNA polymerase I (EC 2.7.7.7 protein, fig|1526408.3.peg.42 putative DNA polymerase Not in a subsystem 1526408.3 Staphylococcus phage P108, complete genome. protein, fig|1239383.3.peg.199 DNA polymerase Not in a subsystem 1239383.3 Staphyloco…	FALSE	POLYMERASE, DNA POLYMERASE
contig_1798	629	fig|1126950.4.peg.157 DNA polymerase I (EC 2.7.7.7 protein, fig|632112.2.peg.150 DNA polymerase I (EC 2.7.7.7 protein, fig|207656.3.peg.133 DNA polymerase C-terminal Not in a subsystem 207656.3 Bacillus phage phiNIT1 DNA, complete genome. protein, fig|1204533.3.peg.91 truncated putative DNA polymerase A.2 Not in a subsystem 1204533.3 Bacillus phage phiAGATE, complete genome. protein, fig|1527469.…	FALSE	POLYMERASE, DNA POLYMERASE
contig_1798	215	fig|6666666.74540.peg.28 phage-related tail fiber protein, fig|1493511.3.peg.203 ribonucleotide reductase subunit A Not in a subsystem 1493511.3 Synechococcus phage ACG-2014f isolate Syn7803C90, complete genome. protein	FALSE	TAIL, TAIL FIBER, REDUCTASE, RELATED TAIL FIBER, RELATED TAIL
contig_1798	503	fig|238854.4.peg.195 Phage minor capsid protein	FALSE	MINOR CAPSID, CAPSID
contig_1798	215	fig|6666666.74540.peg.28 phage-related tail fiber protein, fig|1493511.3.peg.203 ribonucleotide reductase subunit A Not in a subsystem 1493511.3 Synechococcus phage ACG-2014f isolate Syn7803C90, complete genome. protein	FALSE	TAIL, TAIL FIBER, REDUCTASE, RELATED TAIL FIBER, RELATED TAIL
contig_1800	215	fig|6666666.74540.peg.28 phage-related tail fiber protein, fig|1493511.3.peg.203 ribonucleotide reductase subunit A Not in a subsystem 1493511.3 Synechococcus phage ACG-2014f isolate Syn7803C90, complete genome. protein	FALSE	TAIL, TAIL FIBER, REDUCTASE, RELATED TAIL FIBER, RELATED TAIL
contig_1817	2573	fig|101570.3.peg.21 Phage tail length tape measure protein	FALSE	TAIL, TAPE MEASURE, PHAGE TAIL LENGTH, PHAGE TAIL, TAIL LENGTH
contig_1821	425	fig|431893.2.peg.21 Transcriptional regulator ACLAME_Phage_regulation_of_gene_expression 431893.2 P2-like viruses Burkholderia phage phiE202 protein, fig|264729.3.peg.17 Transcriptional regulator protein	FALSE	TRANSCRIPTIONAL REGULATOR
contig_1821	857	fig|6666666.73809.peg.4 lectin-like protein, fig|6666666.73808.peg.3 lectin-like protein, fig|6666666.73810.peg.3 lectin-like protein, fig|6666666.73811.peg.4 lectin-like protein, fig|6666666.73761.peg.47 lectin-like protein	FALSE
contig_1821	437	fig|151599.3.peg.31 Phage terminase, large subunit ACLAME_Phage_head| Phage_packaging_machinery| T4-like_phage_core_ protein, fig|910474.3.peg.42 Phage terminase, ATPase subunit CBSS-Phage_terminase_neighborhood 910474.3 Burkholderia phage KL3 protein, fig|332032.3.peg.45 Phage terminase, large subunit ACLAME_Phage_head| Phage_packaging_machinery| T4-like_phage_core_ protein, fig|431892.2.peg.4 P…	FALSE	TERMINASE, ATPASE, PHAGE TERMINASE
contig_1821	623	Phage lysin murein transglycosylase protein	FALSE	LYSIN, TRANSGLYCOSYLASE
contig_1822	623	Phage lysin murein transglycosylase protein	FALSE	LYSIN, TRANSGLYCOSYLASE
contig_1822	857	fig|6666666.73809.peg.4 lectin-like protein, fig|6666666.73808.peg.3 lectin-like protein, fig|6666666.73810.peg.3 lectin-like protein, fig|6666666.73811.peg.4 lectin-like protein, fig|6666666.73761.peg.47 lectin-like protein	FALSE
contig_1822	416	fig|431893.2.peg.21 Transcriptional regulator ACLAME_Phage_regulation_of_gene_expression 431893.2 P2-like viruses Burkholderia phage phiE202 protein, fig|264729.3.peg.17 Transcriptional regulator protein	FALSE	TRANSCRIPTIONAL REGULATOR
contig_1822	305	Phage transcriptional regulator IclR protein	FALSE	TRANSCRIPTIONAL REGULATOR
contig_1822	1781	fig|264729.3.peg.9 Transposase protein	FALSE	TRANSPOSASE
contig_1822	1229	DNA helicase (EC 3.6.1.- protein	FALSE	HELICASE, DNA HELICASE
contig_1822	278	fig|6666666.43272.peg.17 Protein of Unknown Function Not in a subsystem 6666666.43272 Cellulophaga phage phi14:2 protein	FALSE
contig_1822	89	Protein of Unknown Function Not in a subsystem 6666666.43254 Cellulophaga phage phi12:1 protein, Protein of Unknown Function Not in a subsystem 6666666.43253 Cellulophaga phage phi12:3 protein, Protein of Unknown Function Not in a subsystem 6666666.43245 Cellulophaga phage phi17:1 protein, Protein of Unknown Function Not in a subsystem 6666666.43252 Cellulophaga phage phi18:2 protein, Protein of …	FALSE
contig_1822	278	fig|6666666.43272.peg.17 Protein of Unknown Function Not in a subsystem 6666666.43272 Cellulophaga phage phi14:2 protein	FALSE
contig_1822	1229	DNA helicase (EC 3.6.1.- protein	FALSE	HELICASE, DNA HELICASE
contig_1822	1781	fig|264729.3.peg.9 Transposase protein	FALSE	TRANSPOSASE
contig_1822	305	Phage transcriptional regulator IclR protein	FALSE	TRANSCRIPTIONAL REGULATOR
contig_1822	416	fig|431893.2.peg.21 Transcriptional regulator ACLAME_Phage_regulation_of_gene_expression 431893.2 P2-like viruses Burkholderia phage phiE202 protein, fig|264729.3.peg.17 Transcriptional regulator protein	FALSE	TRANSCRIPTIONAL REGULATOR
contig_1822	857	fig|6666666.73809.peg.4 lectin-like protein, fig|6666666.73808.peg.3 lectin-like protein, fig|6666666.73810.peg.3 lectin-like protein, fig|6666666.73811.peg.4 lectin-like protein, fig|6666666.73761.peg.47 lectin-like protein	FALSE
contig_1823	1679	fig|264729.3.peg.28 Phage terminase, large subunit ACLAME_Phage_head| Phage_packaging_machinery| T4-like_phage_core_ protein, fig|431894.2.peg.2 Phage terminase, large subunit ACLAME_Phage_head| Phage_packaging_machinery| T4-like_phage_core_ protein, fig|665033.2.peg.27 Phage terminase, large subunit protein	FALSE	TERMINASE
contig_1823	146	fig|1105286.4.peg.34 Phage morphogenesis protein, fig|6666666.74592.peg.28 terminase large subunit Not in a subsystem 6666666.74592 uncultured Mediterranean phage uvMED-GF-U-MedDCM-OCT-S43-C22 clone protein	FALSE	MORPHOGENESIS, TERMINASE
contig_1823	98	gp23 Mycobacterium phage Che9d | Mycobacterium | phage | Che9d protein	FALSE
contig_1823	482	fig|151599.3.peg.35 Phage capsid protein	FALSE	CAPSID, PHAGE CAPSID
contig_1823	449	fig|151599.3.peg.42 Transposon or IS protein	FALSE
contig_1823	1052	fig|10708.1.peg.44 Phage tail length tape measure protein	FALSE	TAIL, TAPE MEASURE, PHAGE TAIL LENGTH, PHAGE TAIL, TAIL LENGTH
contig_1824	3341	fig|1093100.3.peg.47 Phage tail length tape measure protein	FALSE	TAIL, TAPE MEASURE, PHAGE TAIL LENGTH, PHAGE TAIL, TAIL LENGTH
contig_1824	812	fig|1005056.3.peg.47 putative tail assembly protein, fig|1141134.3.peg.47 putative tail assembly protein, fig|1173754.3.peg.27 structural phage protein, fig|1173757.4.peg.44 structural phage protein, fig|694060.3.peg.3 Phage FAD/FMN-containing dehydrogenase Not in a subsystem 694060.3 Staphylococcus phage SA1 protein	FALSE	TAIL, TAIL ASSEMBLY, DEHYDROGENASE, PUTATIVE TAIL ASSEMBLY, PUTATIVE TAIL
contig_1824	107	putative adenylate kinase and related kinases Not in a subsystem 207656.3 Bacillus phage phiNIT1 DNA, complete genome. protein	FALSE	KINASE
contig_1824	812	fig|1005056.3.peg.47 putative tail assembly protein, fig|1141134.3.peg.47 putative tail assembly protein, fig|1173754.3.peg.27 structural phage protein, fig|1173757.4.peg.44 structural phage protein, fig|694060.3.peg.3 Phage FAD/FMN-containing dehydrogenase Not in a subsystem 694060.3 Staphylococcus phage SA1 protein	FALSE	TAIL, TAIL ASSEMBLY, DEHYDROGENASE, PUTATIVE TAIL ASSEMBLY, PUTATIVE TAIL
contig_1825	626	fig|128975.2.peg.41 Phage tail length tape measure protein	FALSE	TAIL, TAPE MEASURE, PHAGE TAIL LENGTH, PHAGE TAIL, TAIL LENGTH
contig_1825	623	fig|906669.4.peg.17 Phage tail length tape measure protein, fig|10708.1.peg.44 Phage tail length tape measure protein	FALSE	TAIL, TAPE MEASURE, PHAGE TAIL LENGTH, PHAGE TAIL, TAIL LENGTH
contig_1825	449	fig|151599.3.peg.42 Transposon or IS protein	FALSE
contig_1832	1106	fig|1560313.3.peg.59 endolysin Not in a subsystem 1560313.3 Lactococcus phage WRP3, complete genome. protein, fig|1412875.3.peg.69 putative endolysin Not in a subsystem 1412875.3 Lactococcus phage phiL47, complete genome. protein, fig|388452.2.peg.73 Phage lysin, N-acetylmuramoyl-L-alanine amidase (EC 3.5.1.28 protein, fig|881953.3.peg.46 Phage lysin, N-acetylmuramoyl-L-alanine amidase (EC 3.5.1.…	FALSE	ENDOLYSIN, AMIDASE, LYSIN
contig_1833	227	Phage transcriptional regulator protein	FALSE	TRANSCRIPTIONAL REGULATOR
contig_1833	326	fig|673832.2.peg.3 Transcriptional repressor ACLAME_Phage_regulation_of_gene_expression 673832.2 Enterococcus phage phiFL1A protein, fig|673833.3.peg.3 Transcriptional repressor ACLAME_Phage_regulation_of_gene_expression 673833.3 Enterococcus phage phiFL1B protein, fig|673835.2.peg.3 Transcriptional repressor ACLAME_Phage_regulation_of_gene_expression 673835.2 Enterococcus phage phiFL2A protein, …	FALSE	REPRESSOR
contig_1833	98	probable bacteriophage protein, putative portal protein	FALSE	PORTAL
contig_1833	131	fig|6666666.43272.peg.84 Protein of Unknown Function Not in a subsystem 6666666.43272 Cellulophaga phage phi14:2 protein	FALSE
contig_1833	935	fig|578234.2.peg.35 Helicase loader DnaI r1t-like_streptococcal_phages 578234.2 Siphoviridae Lactobacillus phage Lv-1 protein, fig|1206110.3.peg.47 DNA replication protein, fig|52979.1.peg.44 Phage DNA helicase loader protein	FALSE	REPLICATION, HELICASE, DNA HELICASE
contig_1833	263	Phage replication initiation protein, putative dnaA analog Lactobacillus phage LL-H | dnaA | analog | Lactobacillus | phage | LL-H protein, fig|12348.2.peg.43 Phage replication initiation protein, fig|139870.2.peg.16 Phage replication initiation protein, fig|578234.2.peg.33 Phage replication initiation protein, fig|225726.1.peg.12 DNA replication protein, fig|398839.2.peg.45 Phage replication ini…	FALSE	REPLICATION, REPLICATION INITIATION
contig_1833	122	Phage replication initiation protein, putative dnaA analog Lactobacillus phage LL-H | dnaA | analog | Lactobacillus | phage | LL-H protein, fig|12348.2.peg.43 Phage replication initiation protein, fig|225726.1.peg.12 DNA replication protein, fig|35345.1.peg.13 Phage replication initiation protein	FALSE	REPLICATION, REPLICATION INITIATION
contig_1833	782	fig|578234.2.peg.33 Phage replication initiation protein, fig|12348.2.peg.43 Phage replication initiation protein, fig|320834.3.peg.56 Phage replication initiation protein, fig|53369.2.peg.20 DnaA analog ACLAME_Phage_replication| Phage_Family_Inoviridae| Phage_replication 53369.2 Siphoviridae Staphylococcus phage 80alpha protein, fig|130478.1.peg.21 phi ETA orf 22-like protein	FALSE	REPLICATION, REPLICATION INITIATION
contig_1833	350	putative DHH phosphoesterase protein, fig|578234.2.peg.35 Helicase loader DnaI r1t-like_streptococcal_phages 578234.2 Siphoviridae Lactobacillus phage Lv-1 protein, fig|1206110.3.peg.47 DNA replication protein, fig|52979.1.peg.44 Phage DNA helicase loader protein	FALSE	REPLICATION, PHOSPHOESTERASE, DNA HELICASE, HELICASE
contig_1833	212	Helicase loader DnaI r1t-like_streptococcal_phages 151537.1 Bacteriophage bIL309 protein, Helicase loader DnaI r1t-like_streptococcal_phages 354260.3 Lactococcus phage 4268 protein, DnaC Lactococcus phage bIL309 | Lactococcus | phage | bIL309 protein, putative DnaC protein, fig|1206110.3.peg.47 DNA replication protein, fig|52979.1.peg.44 Phage DNA helicase loader protein	FALSE	REPLICATION, HELICASE, DNA HELICASE
contig_1833	326	Phage DNA helicase loader protein	FALSE	HELICASE, DNA HELICASE
contig_1833	104	gp73 Enterobacteria phage ES18 | Enterobacteria | phage | ES18 protein, antitermination protein	FALSE
contig_1833	98	probable bacteriophage protein, putative portal protein	FALSE	PORTAL
contig_1833	326	fig|673832.2.peg.3 Transcriptional repressor ACLAME_Phage_regulation_of_gene_expression 673832.2 Enterococcus phage phiFL1A protein, fig|673833.3.peg.3 Transcriptional repressor ACLAME_Phage_regulation_of_gene_expression 673833.3 Enterococcus phage phiFL1B protein, fig|673835.2.peg.3 Transcriptional repressor ACLAME_Phage_regulation_of_gene_expression 673835.2 Enterococcus phage phiFL2A protein, …	FALSE	REPRESSOR
contig_1833	227	Phage transcriptional regulator protein	FALSE	TRANSCRIPTIONAL REGULATOR
contig_1834	362	fig|139871.2.peg.3 Phage transcriptional regulator protein	FALSE	TRANSCRIPTIONAL REGULATOR
contig_1834	722	Transcriptional repressor protein	FALSE	REPRESSOR
contig_1834	1385	type III restriction protein, fig|1399941.3.peg.18 type III restriction protein, fig|85154.1.peg.10 DNA helicase (EC 3.6.1.- protein	FALSE	RESTRICTION, HELICASE, DNA HELICASE
contig_1834	359	fig|926067.3.peg.249 Phage tail fiber protein	FALSE	TAIL, TAIL FIBER, PHAGE TAIL FIBER, PHAGE TAIL
contig_1834	293	fig|1206545.3.peg.37 UvsX RecA-like recombination protein	FALSE	RECOMBINATION
contig_1834	797	fig|1560313.3.peg.59 endolysin Not in a subsystem 1560313.3 Lactococcus phage WRP3, complete genome. protein, fig|881953.3.peg.46 Phage lysin, N-acetylmuramoyl-L-alanine amidase (EC 3.5.1.28 protein, fig|1412875.3.peg.69 putative endolysin Not in a subsystem 1412875.3 Lactococcus phage phiL47, complete genome. protein, fig|388452.2.peg.73 Phage lysin, N-acetylmuramoyl-L-alanine amidase (EC 3.5.1.…	FALSE	ENDOLYSIN, AMIDASE, LYSIN
contig_1836	860	Transcriptional repressor protein	FALSE	REPRESSOR
contig_1836	809	putative transcriptional regulator Not in a subsystem 1206110.3 Lactobacillus phage AQ113, complete genome. protein, Transcriptional repressor protein	FALSE	REPRESSOR, TRANSCRIPTIONAL REGULATOR
contig_1837	122	DNA-dependent RNA polymerase Caulobacter phage Percy | RNA | polymerase | Caulobacter | phage | Percy protein, DNA-directed RNA polymerase Ralstonia phage RSB1 | RNA | polymerase | Ralstonia | phage | RSB1 protein	FALSE	POLYMERASE
contig_1837	797	fig|1412875.3.peg.69 putative endolysin Not in a subsystem 1412875.3 Lactococcus phage phiL47, complete genome. protein, fig|1560313.3.peg.59 endolysin Not in a subsystem 1560313.3 Lactococcus phage WRP3, complete genome. protein, fig|881953.3.peg.46 Phage lysin, N-acetylmuramoyl-L-alanine amidase (EC 3.5.1.28 protein, fig|388452.2.peg.73 Phage lysin, N-acetylmuramoyl-L-alanine amidase (EC 3.5.1.…	FALSE	ENDOLYSIN, AMIDASE, LYSIN
contig_1838	797	fig|1560313.3.peg.59 endolysin Not in a subsystem 1560313.3 Lactococcus phage WRP3, complete genome. protein, fig|1412875.3.peg.69 putative endolysin Not in a subsystem 1412875.3 Lactococcus phage phiL47, complete genome. protein, fig|881953.3.peg.46 Phage lysin, N-acetylmuramoyl-L-alanine amidase (EC 3.5.1.28 protein, fig|388452.2.peg.73 Phage lysin, N-acetylmuramoyl-L-alanine amidase (EC 3.5.1.…	FALSE	ENDOLYSIN, AMIDASE, LYSIN
contig_1838	773	fig|1560313.3.peg.59 endolysin Not in a subsystem 1560313.3 Lactococcus phage WRP3, complete genome. protein, fig|1412875.3.peg.69 putative endolysin Not in a subsystem 1412875.3 Lactococcus phage phiL47, complete genome. protein, fig|881953.3.peg.46 Phage lysin, N-acetylmuramoyl-L-alanine amidase (EC 3.5.1.28 protein, fig|388452.2.peg.73 Phage lysin, N-acetylmuramoyl-L-alanine amidase (EC 3.5.1.…	FALSE	ENDOLYSIN, AMIDASE, LYSIN
contig_1874	554	Phage capsid scaffolding protein	FALSE	SCAFFOLDING PROTEIN, CAPSID, PHAGE CAPSID
contig_1874	137	Phage capsid protein	FALSE	CAPSID, PHAGE CAPSID
contig_1874	1016	Phage capsid protein	FALSE	CAPSID, PHAGE CAPSID
contig_1874	554	Phage capsid scaffolding protein	FALSE	SCAFFOLDING PROTEIN, CAPSID, PHAGE CAPSID
contig_1874	392	fig|6666666.74500.peg.46 clamp loader subunit Not in a subsystem 6666666.74500 uncultured Mediterranean phage uvMED-GF-U-MedDCM-OCT-S24-C25 clone protein	FALSE
contig_1874	191	Phage capsid protein	FALSE	CAPSID, PHAGE CAPSID
contig_1888	350	fig|1296662.3.peg.52 transcriptional regulator Not in a subsystem 1296662.3 Brevibacillus phage Davies, complete genome. protein, fig|139870.2.peg.7 Phage transcriptional regulator ACLAME_Phage_regulation_of_gene_expression 139870.2 Lactobacillus prophage Lj965 protein, fig|37105.3.peg.37 Transcriptional repressor ACLAME_Phage_regulation_of_gene_expression 37105.3 Lactobacillus phage JCL1032 prot…	FALSE	REPRESSOR, TRANSCRIPTIONAL REGULATOR
contig_1888	668	fig|12417.1.peg.5 Transcriptional repressor protein	FALSE	REPRESSOR
contig_1891	503	fig|578234.2.peg.25 Phage repressor ACLAME_Phage_regulation_of_gene_expression| Phage_regulation_of_gene_expression 578234.2 Siphoviridae Lactobacillus phage Lv-1 protein, fig|1399941.3.peg.14 transcriptional regulators Not in a subsystem 1399941.3 Lactobacillus phage phiJB, complete genome. protein, fig|749413.3.peg.43 SOS-response repressor and protease LexA (EC 3.4.21.88 protein, fig|320839.3.…	FALSE	REPRESSOR, PROTEASE, TRANSCRIPTIONAL REGULATOR
contig_1891	203	P4 family phage/plasmid primase Not in a subsystem 1204526.3 Streptomyce phage TG1, complete genome. protein, DNA primase/helicase, phage-associated Phage_replication 225588.1 Bacteriophage phi-BT1 protein, P4 family phage/plasmid primase Streptomyce phage TG1 | family | phage/plasmid | primase | Streptomyce | phage | TG1 protein, gp9a Streptomyces phage phiBT1 | Streptomyces | phage | phiBT1 pro…	FALSE	REPLICATION, REPRESSOR, PRIMASE, DNA PRIMASE, TRANSCRIPTIONAL REGULATOR, HELICASE, PROTEASE
contig_1891	329	Phage tail length tape measure protein	FALSE	TAIL, TAPE MEASURE, PHAGE TAIL LENGTH, PHAGE TAIL, TAIL LENGTH
contig_1891	803	fig|977801.3.peg.2 Chromosome (plasmid protein, fig|947980.3.peg.31 Chromosome (plasmid protein, fig|1327959.4.peg.81 sporulation initiation inhibitor protein, fig|1032362.3.peg.30 Chromosome (plasmid protein, fig|114777.1.peg.46 Chromosome (plasmid protein	FALSE	PLASMID PROTEIN
contig_1891	842	fig|1560313.3.peg.59 endolysin Not in a subsystem 1560313.3 Lactococcus phage WRP3, complete genome. protein, fig|1412875.3.peg.69 putative endolysin Not in a subsystem 1412875.3 Lactococcus phage phiL47, complete genome. protein, fig|881953.3.peg.46 Phage lysin, N-acetylmuramoyl-L-alanine amidase (EC 3.5.1.28 protein, fig|388452.2.peg.73 Phage lysin, N-acetylmuramoyl-L-alanine amidase (EC 3.5.1.…	FALSE	ENDOLYSIN, AMIDASE, LYSIN
contig_1891	341	fig|1217810.3.peg.15 putative DNA polymerase Not in a subsystem 1217810.3 Pectobacterium phage PP1, complete genome. protein	FALSE	POLYMERASE, DNA POLYMERASE
contig_1891	341	fig|1217810.3.peg.15 putative DNA polymerase Not in a subsystem 1217810.3 Pectobacterium phage PP1, complete genome. protein	FALSE	POLYMERASE, DNA POLYMERASE
contig_1891	842	fig|1560313.3.peg.59 endolysin Not in a subsystem 1560313.3 Lactococcus phage WRP3, complete genome. protein, fig|1412875.3.peg.69 putative endolysin Not in a subsystem 1412875.3 Lactococcus phage phiL47, complete genome. protein, fig|881953.3.peg.46 Phage lysin, N-acetylmuramoyl-L-alanine amidase (EC 3.5.1.28 protein, fig|388452.2.peg.73 Phage lysin, N-acetylmuramoyl-L-alanine amidase (EC 3.5.1.…	FALSE	ENDOLYSIN, AMIDASE, LYSIN
contig_1891	770	Chromosome (plasmid protein	FALSE	PLASMID PROTEIN
contig_1891	329	Phage tail length tape measure protein	FALSE	TAIL, TAPE MEASURE, PHAGE TAIL LENGTH, PHAGE TAIL, TAIL LENGTH
contig_1897	803	Chromosome (plasmid protein, gp40 Burkholderia phage KS14 | Burkholderia | phage | KS14 protein, fig|977801.3.peg.2 Chromosome (plasmid protein, fig|947980.3.peg.31 Chromosome (plasmid protein, fig|1327959.4.peg.81 sporulation initiation inhibitor protein, fig|1032362.3.peg.30 Chromosome (plasmid protein, fig|114777.1.peg.46 Chromosome (plasmid protein	FALSE	PLASMID PROTEIN
contig_1900	419	Single-stranded DNA-binding protein, single-stranded DNA-binding protein, Single stranded DNA-binding protein, fig|1129194.3.peg.32 Single-stranded DNA-binding protein, fig|1500713.3.peg.60 single-stranded DNA-binding protein, fig|10678.1.peg.15 Single stranded DNA-binding protein, fig|10682.2.peg.18 Single stranded DNA-binding protein, fig|1168281.3.peg.21 Single-stranded DNA-binding protein	FALSE	DNA-BINDING
contig_1900	89	major capsid protein	FALSE	MAJOR CAPSID, CAPSID
contig_1900	161	phage major capsid protein, Phage major capsid protein	FALSE	MAJOR CAPSID, CAPSID
contig_1900	482	Single stranded DNA-binding protein, Single-stranded DNA-binding protein, single-stranded DNA-binding protein, Ssb Enterobacteria phage P7 | Enterobacteria | phage | P7 protein, fig|1090133.4.peg.24 Single-stranded DNA-binding protein, fig|424716.2.peg.41 Single stranded DNA-binding protein, fig|10761.1.peg.27 Single stranded DNA-binding protein, fig|10678.1.peg.15 Single stranded DNA-binding pro…	FALSE	DNA-BINDING
contig_1900	1607	Modification methylase Rho11sI (EC 2.1.1.37 protein, putative DNA-methyltransferase, type II restriction-modification system (Enterobacteria phage RB16 protein, dcm gene product Synechococcus phage S-CBS2 | gene | product | Synechococcus | phage | S-CBS2 protein, fig|1327037.3.peg.41 DNA methyltransferase Not in a subsystem 1327037.3 Croceibacter phage P2559Y, complete genome. protein, fig|948870…	FALSE	RESTRICTION, METHYLASE, DNA METHYLTRANSFERASE, METHYLTRANSFERASE, DNA METHYLASE
contig_1900	416	Phage integrase ACLAME_Phage_integration Phage_integrases Phage_integration_and_excision 925984.3 Erwinia phage phiEt88 protein, Phage integrase ACLAME_Phage_integration Phage_integrases Phage_integration_and_excision 1090133.4 Enterobacteria phage IME10 protein, Phage integrase, site-specific tyrosine recombinase ACLAME_Phage_integration Phage_integrases 10761.1 Enterobacteria phage Sf6 protein,…	FALSE	INTEGRASE, PHAGE INTEGRASE, RECOMBINASE
contig_1912	176	gp34 Mycobacterium phage Rebeuca | Mycobacterium | phage | Rebeuca protein	FALSE
contig_1912	113	SECRETION ACTIVATOR PROTEIN Not in a subsystem 1133293.3 Brucella phage Pr protein, SECRETION ACTIVATOR PROTEIN Not in a subsystem 1133292.3 Brucella phage Tb protein, tail sheath protein, putative endolysin Brucella phage Tb | endolysin | Brucella | phage | Tb protein, putative endolysin Brucella phage Fz | endolysin | Brucella | phage | Fz protein, putative endolysin Brucella phage 02_19 | endo…	FALSE	TAIL, ENDOLYSIN, TAIL SHEATH
contig_1912	1070	Phage Protein Not in a subsystem 424716.2 Siphoviridae Salmonella phage Vi II-E1 protein, Phage capsid scaffolding protein	FALSE	SCAFFOLDING PROTEIN, CAPSID, PHAGE CAPSID
contig_1912	1775	fig|1129145.3.peg.53 phage tape measure protein, fig|101570.3.peg.21 Phage tail length tape measure protein	FALSE	TAIL, TAPE MEASURE, PHAGE TAIL LENGTH, PHAGE TAIL, TAIL LENGTH
contig_1912	920	Phage tail length tape-measure protein, tail length tape-measure protein, fig|101570.3.peg.21 Phage tail length tape measure protein	FALSE	TAIL, TAPE MEASURE, PHAGE TAIL LENGTH, PHAGE TAIL, TAIL LENGTH
contig_1912	116	Phage replication initiation protein	FALSE	REPLICATION, REPLICATION INITIATION
contig_1912	1034	fig|1054480.4.peg.241 Phage tail fiber protein	FALSE	TAIL, TAIL FIBER, PHAGE TAIL FIBER, PHAGE TAIL
contig_1912	383	Phage tail fiber assembly protein	FALSE	TAIL, TAIL FIBER, PHAGE TAIL FIBER, PHAGE TAIL
contig_1912	926	fig|1221835.3.peg.36 putative tail fiber Not in a subsystem 1221835.3 Acinetobacter phage YMC/09/02/B1251_ABA_BP, complete genome. protein, fig|691318.3.peg.42 Phage tail fiber ACLAME_Phage_tail| Phage_tail_ protein, fig|1071177.3.peg.41 Phage tail fiber ACLAME_Phage_tail| Phage_tail_ protein, fig|906669.4.peg.29 Phage tail fiber ACLAME_Phage_tail| Phage_tail_ protein, fig|1436889.4.peg.12 putati…	FALSE	TAIL, TAIL FIBER, PUTATIVE TAIL FIBER, PUTATIVE TAIL, PHAGE TAIL FIBER, PHAGE TAIL
contig_1912	89	Mannose-6-phosphate isomerase (EC 5.3.1.8 protein, putative nucleotidyltransferase Synechococcus phage S-SSM7 | nucleotidyltransferase | Synechococcus | phage | S-SSM7 protein, putative nucleotidyltransferase Prochlorococcus phage P-TIM68 | nucleotidyltransferase | Prochlorococcus | phage | P-TIM68 protein, putative nucleotidyltransferase Prochlorococcus phage P-SSM2 | nucleotidyltransferase | Pr…	FALSE	ISOMERASE, NUCLEOTIDYLTRANSFERASE
contig_1912	926	fig|1221835.3.peg.36 putative tail fiber Not in a subsystem 1221835.3 Acinetobacter phage YMC/09/02/B1251_ABA_BP, complete genome. protein, fig|691318.3.peg.42 Phage tail fiber ACLAME_Phage_tail| Phage_tail_ protein, fig|1071177.3.peg.41 Phage tail fiber ACLAME_Phage_tail| Phage_tail_ protein, fig|906669.4.peg.29 Phage tail fiber ACLAME_Phage_tail| Phage_tail_ protein, fig|906668.4.peg.24 Phage t…	FALSE	TAIL, TAIL FIBER, PUTATIVE TAIL FIBER, PUTATIVE TAIL, PHAGE TAIL FIBER, PHAGE TAIL
contig_1912	383	Phage tail fiber assembly protein	FALSE	TAIL, TAIL FIBER, PHAGE TAIL FIBER, PHAGE TAIL
contig_1912	1214	fig|1054480.4.peg.241 Phage tail fiber protein	FALSE	TAIL, TAIL FIBER, PHAGE TAIL FIBER, PHAGE TAIL
contig_1912	920	Phage tail length tape-measure protein, fig|101570.3.peg.21 Phage tail length tape measure protein	FALSE	TAIL, TAPE MEASURE, PHAGE TAIL LENGTH, PHAGE TAIL, TAIL LENGTH
contig_1912	1382	fig|1129145.3.peg.53 phage tape measure protein, fig|1161903.3.peg.45 Phage tail length tape measure protein	FALSE	TAIL, TAPE MEASURE, PHAGE TAIL LENGTH, PHAGE TAIL, TAIL LENGTH
contig_1912	1070	Phage Protein Not in a subsystem 424716.2 Siphoviridae Salmonella phage Vi II-E1 protein, Phage capsid scaffolding protein	FALSE	SCAFFOLDING PROTEIN, CAPSID, PHAGE CAPSID
[truncated: 2,080 more rows]
