# Supplementary material for: Global Composition of the Bacteriophage Community in Honey Bees
Source: mSystems. 2022 Mar 28;7(2):e01195-21. doi: 10.1128/msystems.01195-21 (PMC9040601; doi:10.1128/msystems.01195-21)
Supplement: TABLE S4 [file msystems.01195-21-st004.xls]

## Sheet: SI_table_4
sseqid	nreads	minpident	maxpident	avgpident	tax
AEKZ01001951.393.1940	357	67.8	91.1	85.8882	Bacteria;Firmicutes;Bacilli;Lactobacillales;Lactobacillaceae;Lactobacillus;Apis florea (little honeybee)
CP007445.2722906.2724443	281	67.3	92.4	87.6893	Bacteria;Proteobacteria;Gammaproteobacteria;Enterobacterales;Orbaceae;Gilliamella;Gilliamella apicola
CP031513.1051213.1052778	261	69.3	90.3	85.4341	Bacteria;Firmicutes;Bacilli;Lactobacillales;Lactobacillaceae;Bombilactobacillus;Lactobacillus bombi
MH842189.1.1534	244	73.5	90.7	85.509	Bacteria;Firmicutes;Bacilli;Lactobacillales;Lactobacillaceae;Lactobacillus;uncultured bacterium
CP003325.188870.190382	234	69.7	91.7	86.038	Bacteria;Actinobacteriota;Actinobacteria;Bifidobacteriales;Bifidobacteriaceae;Bifidobacterium;Bifidobacterium asteroides PRL2011
HM108393.1.1450	211	66.8	91.9	85.727	Bacteria;Proteobacteria;Alphaproteobacteria;Rhizobiales;Rhizobiaceae;Bartonella;uncultured Rhizobiales bacterium
GBTL01064190.1008.2919	90	69.7	92.4	86.0767	Eukaryota;Amorphea;Obazoa;Opisthokonta;Holozoa;Choanozoa;Metazoa;Animalia;BCP clade;Bilateria;Protostomia;Ecdysozoa;Arthropoda;Hexapoda;Insecta;Pterygota;Neoptera;Hymenoptera;Tetragonula carbonaria
JX099543.1.1437	65	74.6	92.4	88.6123	Bacteria;Firmicutes;Bacilli;Lactobacillales;Lactobacillaceae;Bombilactobacillus;Lactobacillus mellifer
AB810023.1.1435	64	74.6	90.6	86.4062	Bacteria;Firmicutes;Bacilli;Lactobacillales;Lactobacillaceae;Lactobacillus;Lactobacillus sp. AcjLac1
CP007446.338081.339623	32	73.7	90.2	86.1031	Bacteria;Proteobacteria;Gammaproteobacteria;Burkholderiales;Neisseriaceae;Snodgrassella;Snodgrassella alvi wkB2
HM108452.1.1455	29	81.6	91	86.6172	Bacteria;Proteobacteria;Alphaproteobacteria;Rhizobiales;Rhizobiaceae;Bartonella;uncultured Rhizobiales bacterium
GBUJ01031055.1014.2936	14	76.8	90	85.5929	Eukaryota;Amorphea;Obazoa;Opisthokonta;Holozoa;Choanozoa;Metazoa;Animalia;BCP clade;Bilateria;Protostomia;Ecdysozoa;Arthropoda;Hexapoda;Insecta;Pterygota;Neoptera;Hymenoptera;Colletes cunicularius
AYWY01000007.130624.132186	9	73.2	84	77.8444	Bacteria;Proteobacteria;Alphaproteobacteria;Rhizobiales;Rhizobiaceae;Mesorhizobium;Mesorhizobium sp. L2C067A000
LSNX01015086.981.2909	8	71	88.1	81.275	Eukaryota;Amorphea;Obazoa;Opisthokonta;Holozoa;Choanozoa;Metazoa;Animalia;BCP clade;Bilateria;Protostomia;Ecdysozoa;Arthropoda;Hexapoda;Insecta;Pterygota;Neoptera;Hymenoptera;Ceratina calcarata
CP033087.140184.141678	7	84.2	87.6	85.7714	Bacteria;Proteobacteria;Alphaproteobacteria;Acetobacterales;Acetobacteraceae;Commensalibacter;Commensalibacter sp. AMU001
HM113359.1.1404	7	79.1	88.2	85.0143	Bacteria;Firmicutes;Bacilli;Lactobacillales;Lactobacillaceae;Lactobacillus;uncultured Lactobacillus sp.
AYWN01000015.724.2340	6	70.6	80.4	78.0667	Bacteria;Proteobacteria;Alphaproteobacteria;Rhizobiales;Rhizobiaceae;Mesorhizobium;Mesorhizobium sp. LNJC372A00
CP007799.4461895.4463619	5	79	82.3	81.08	Bacteria;Proteobacteria;Gammaproteobacteria;Enterobacterales;Enterobacteriaceae;Escherichia-Shigella;Escherichia coli Nissle 1917
CP003124.1355004.1356491	4	81.1	87.9	85.75	Bacteria;Proteobacteria;Alphaproteobacteria;Rhizobiales;Rhizobiaceae;Bartonella;Bartonella vinsonii subsp. berkhoffii str. Winnie
LM996127.28.1680	4	81.3	84.5	82.925	Bacteria;Proteobacteria;Gammaproteobacteria;Enterobacterales;Enterobacteriaceae;Escherichia-Shigella;Escherichia coli
AY370187.1.1454	3	75.5	88.7	82.9	Bacteria;Proteobacteria;Alphaproteobacteria;Rhizobiales;Rhizobiaceae;Bartonella;uncultured Bartonella sp.
CP019346.71262.72810	3	78.4	84.8	81.5	Bacteria;Proteobacteria;Alphaproteobacteria;Rhizobiales;Rhizobiaceae;Brucella;Brucella sp. 09RB8471
CP025251.4232891.4234434	3	83.4	89.4	86.6	Bacteria;Proteobacteria;Gammaproteobacteria;Enterobacterales;Enterobacteriaceae;Escherichia-Shigella;Escherichia coli
CP025716.4179817.4181358	3	80.7	82.8	81.7333	Bacteria;Proteobacteria;Gammaproteobacteria;Enterobacterales;Enterobacteriaceae;Escherichia-Shigella;Escherichia coli
GBQV01027478.767.2471	3	80.3	86.7	84.1333	Eukaryota;Amorphea;Obazoa;Opisthokonta;Holozoa;Choanozoa;Metazoa;Animalia;BCP clade;Bilateria;Protostomia;Ecdysozoa;Arthropoda;Hexapoda;Insecta;Pterygota;Neoptera;Hymenoptera;Tetraloniella sp. AD-2014
HM534805.1.1440	3	79.5	86.5	82.5667	Bacteria;Firmicutes;Bacilli;Lactobacillales;Lactobacillaceae;Lactobacillus;Lactobacillus sp. Aahonto7
LVMI01000273.54312.55854	3	76.2	83.7	78.7333	Bacteria;Proteobacteria;Gammaproteobacteria;Enterobacterales;Enterobacteriaceae;Escherichia-Shigella;Escherichia coli
AB246807.1.1484	2	80	84.2	82.1	Bacteria;Proteobacteria;Alphaproteobacteria;Rhizobiales;Rhizobiaceae;Paramesorhizobium;Bartonella elizabethae
AOQH01000004.3690.5263	2	84.8	85.8	85.3	Bacteria;Proteobacteria;Gammaproteobacteria;Enterobacterales;Enterobacteriaceae;Escherichia-Shigella;Escherichia coli TOP293-2
AOQH01000093.24103.25696	2	84.5	86.1	85.3	Bacteria;Proteobacteria;Gammaproteobacteria;Enterobacterales;Enterobacteriaceae;Escherichia-Shigella;Escherichia coli TOP293-2
AOQL01000111.3210.4799	2	83.4	84.2	83.8	Bacteria;Proteobacteria;Gammaproteobacteria;Enterobacterales;Enterobacteriaceae;Escherichia-Shigella;Escherichia coli TOP550-1
GBPP01002107.1587.3505	2	80	85.4	82.7	Eukaryota;Amorphea;Obazoa;Opisthokonta;Holozoa;Choanozoa;Metazoa;Animalia;BCP clade;Bilateria;Protostomia;Ecdysozoa;Arthropoda;Hexapoda;Insecta;Pterygota;Neoptera;Hymenoptera;Dioxys cincta
GBQR01026054.598.2553	2	80	86.2	83.1	Eukaryota;Amorphea;Obazoa;Opisthokonta;Holozoa;Choanozoa;Metazoa;Animalia;BCP clade;Bilateria;Protostomia;Ecdysozoa;Arthropoda;Hexapoda;Insecta;Pterygota;Neoptera;Bembix rostrata
GBWF01026953.5.1540	2	76.5	85.1	80.8	Eukaryota;Amorphea;Obazoa;Opisthokonta;Holozoa;Choanozoa;Metazoa;Animalia;BCP clade;Bilateria;Protostomia;Ecdysozoa;Arthropoda;Hexapoda;Insecta;Pterygota;Neoptera;Hymenoptera;Systropha curvicornis
KF026282.1.1609	2	70.9	73	71.95	Bacteria;Proteobacteria;Alphaproteobacteria;Rhizobiales;Rhizobiaceae;Ochrobactrum;Ochrobactrum pseudintermedium
MH043276.1.1500	2	79.1	85.5	82.3	Bacteria;Actinobacteriota;Actinobacteria;Bifidobacteriales;Bifidobacteriaceae;Bifidobacterium sp.
MH842188.1.1511	2	79.8	86.6	83.2	Bacteria;Proteobacteria;Gammaproteobacteria;Enterobacterales;Orbaceae;Gilliamella;uncultured bacterium
AF002803.1.1944	1	76.9	76.9	76.9	Eukaryota;Amorphea;Obazoa;Opisthokonta;Holozoa;Choanozoa;Metazoa;Animalia;BCP clade;Bilateria;Protostomia;Ecdysozoa;Arthropoda;Hexapoda;Insecta;Pterygota;Neoptera;Coleoptera;Blethisa multipunctata aurata
ANVD01000029.256083.257660	1	85.3	85.3	85.3	Bacteria;Proteobacteria;Gammaproteobacteria;Enterobacterales;Enterobacteriaceae;Escherichia-Shigella;Escherichia coli KTE161
AOQF01000068.44124.45733	1	85.6	85.6	85.6	Bacteria;Proteobacteria;Gammaproteobacteria;Enterobacterales;Enterobacteriaceae;Escherichia-Shigella;Escherichia coli TOP291
AOQI01000049.62060.63642	1	85.7	85.7	85.7	Bacteria;Proteobacteria;Gammaproteobacteria;Enterobacterales;Enterobacteriaceae;Escherichia-Shigella;Escherichia coli TOP293-3
AOQJ01000007.3335.4955	1	82.6	82.6	82.6	Bacteria;Proteobacteria;Gammaproteobacteria;Enterobacterales;Enterobacteriaceae;Escherichia-Shigella;Escherichia coli TOP293-4
AOQK01000143.3212.4810	1	80.9	80.9	80.9	Bacteria;Proteobacteria;Gammaproteobacteria;Enterobacterales;Enterobacteriaceae;Escherichia-Shigella;Escherichia coli TOP498
AOQL01000153.3609.5221	1	73.8	73.8	73.8	Bacteria;Proteobacteria;Gammaproteobacteria;Enterobacterales;Enterobacteriaceae;Escherichia-Shigella;Escherichia coli TOP550-1
AOQL01000267.9727.11288	1	89.1	89.1	89.1	Bacteria;Proteobacteria;Gammaproteobacteria;Enterobacterales;Enterobacteriaceae;Escherichia-Shigella;Escherichia coli TOP550-1
ATXM01000009.67187.68682	1	70.9	70.9	70.9	Bacteria;Actinobacteriota;Actinobacteria;Bifidobacteriales;Bifidobacteriaceae;Bifidobacterium;Bifidobacterium minimum DSM 20102
AWGA01000005.47.1564	1	79.2	79.2	79.2	Bacteria;Proteobacteria;Gammaproteobacteria;Enterobacterales;Orbaceae;Candidatus Schmidhempelia;Candidatus Schmidhempelia bombi str. Bimp
CCPS01000022.154.1916	1	79.3	79.3	79.3	Bacteria;Proteobacteria;Gammaproteobacteria;Enterobacterales;Enterobacteriaceae;Escherichia-Shigella;Escherichia coli
CDRN01001801.3327.4845	1	87.3	87.3	87.3	Bacteria;Proteobacteria;Gammaproteobacteria;Enterobacterales;Enterobacteriaceae;Escherichia-Shigella;Escherichia coli
CP006736.223921.225660	1	75.4	75.4	75.4	Bacteria;Proteobacteria;Gammaproteobacteria;Enterobacterales;Enterobacteriaceae;Escherichia-Shigella;Shigella dysenteriae 1617
EF364386.1.1469	1	78.7	78.7	78.7	Bacteria;Proteobacteria;Alphaproteobacteria;Rhizobiales;Rhizobiaceae;Phyllobacterium;Phyllobacterium sp. Hue-1
FJ375369.1.1577	1	77.8	77.8	77.8	Bacteria;Proteobacteria;Alphaproteobacteria;Rhizobiales;Rhizobiaceae;Allorhizobium-Neorhizobium-Pararhizobium-Rhizobium;uncultured bacterium
FPID01000316.2.1482	1	84.6	84.6	84.6	Bacteria;Proteobacteria;Gammaproteobacteria;Enterobacterales;Enterobacteriaceae;Escherichia-Shigella;metagenome
FPID01000596.7.1515	1	86	86	86	Bacteria;Proteobacteria;Gammaproteobacteria;Enterobacterales;Enterobacteriaceae;Escherichia-Shigella;metagenome
GBLR01021713.7169.9077	1	85.8	85.8	85.8	Eukaryota;Amorphea;Obazoa;Opisthokonta;Holozoa;Choanozoa;Metazoa;Animalia;BCP clade;Bilateria;Protostomia;Ecdysozoa;Arthropoda;Hexapoda;Insecta;Pterygota;Neoptera;Hymenoptera;Thyreus orbatus
GBTM01022111.89.2002	1	79.1	79.1	79.1	Eukaryota;Amorphea;Obazoa;Opisthokonta;Holozoa;Choanozoa;Metazoa;Animalia;BCP clade;Bilateria;Protostomia;Ecdysozoa;Arthropoda;Hexapoda;Insecta;Pterygota;Neoptera;Hymenoptera;Anthophora plumipes
GBTU01026234.2703.4621	1	82.2	82.2	82.2	Eukaryota;Amorphea;Obazoa;Opisthokonta;Holozoa;Choanozoa;Metazoa;Animalia;BCP clade;Bilateria;Protostomia;Ecdysozoa;Arthropoda;Hexapoda;Insecta;Pterygota;Neoptera;Hymenoptera;Orasema simulatrix
HM112010.1.1415	1	83.2	83.2	83.2	Bacteria;Firmicutes;Bacilli;Lactobacillales;Lactobacillaceae;Lactobacillus;uncultured Lactobacillus sp.
JX025018.1.1509	1	84	84	84	Bacteria;Proteobacteria;Gammaproteobacteria;Enterobacterales;Enterobacteriaceae;Escherichia-Shigella;bacterium N3a
JX534180.1.1478	1	80.7	80.7	80.7	Bacteria;Proteobacteria;Alphaproteobacteria;Rhizobiales;Rhizobiaceae;Pseudochrobactrum;uncultured bacterium
KF870419.1.1471	1	81.8	81.8	81.8	Bacteria;Proteobacteria;Alphaproteobacteria;Rhizobiales;Rhizobiaceae;Allorhizobium-Neorhizobium-Pararhizobium-Rhizobium;Rhizobium sp. LS-004
KP064196.1.1560	1	87.7	87.7	87.7	Bacteria;Proteobacteria;Gammaproteobacteria;Enterobacterales;Enterobacteriaceae;Escherichia-Shigella;uncultured Escherichia sp.
LVNO01000071.3443.5183	1	79.9	79.9	79.9	Bacteria;Proteobacteria;Gammaproteobacteria;Enterobacterales;Enterobacteriaceae;Escherichia-Shigella;Escherichia coli
MH842175.1.1534	1	77.5	77.5	77.5	Bacteria;Proteobacteria;Gammaproteobacteria;Enterobacterales;Orbaceae;uncultured bacterium
